# Supplementary material for: Investigating resistance in clinical Mycobacterium tuberculosis complex isolates with genomic and phenotypic antimicrobial susceptibility testing: a multicentre observational study
Source: Lancet Microbe. 2022 Sep;3(9):e672–82. doi: 10.1016/S2666-5247(22)00116-1 (PMC9436784; doi:10.1016/S2666-5247(22)00116-1)
Supplement: Supplementary appendix 2 [file mmc2.xlsx]

## Sheet: Table S2 results
identifiers				Country	MTBC_lineage	final pDST result (based on MIC and/or pDST - R or S result)										MIC result in mg/l									resistance	All mutations detected in target genes
Borstel.ID	DNA_libID	Acc_no	Org.ID	Country.of.origin	NGS.lineage	method	INH_pDST_all	RMP_pDST_all	EMB_pDST_all	PZA_pDST_all	AMK_pDST_all	CAP_pDST_all	KAN_pDST_all	MFX_pDST_all	LFX_pDST_all	INH_MIC	RMP_MIC	EMB_MIC	PZA_MIC	AMK_MIC	CAP_MIC	KAN_MIC	MFX_MIC	LFX_MIC	resist.profile	Rv0005_gyrB_FQ	Rv0006_gyrA_FQ	Rv0486_mshA_INH.PRO.ETH	Rv0667_rpoB_RIF	Rv0682_rpsL_STR	Rv1483_fabG1_INH	Rv1483_upstream_fabG1_upstream_INH	Rv1484_inhA_INH	Rv1630_rpsA_PZA	Rv1694_tlyA_SLID	Rv1854c_ndh_INH	Rv1908c_katG_INH	Rv2043c_pncA_PAZ	Rv2043c_upstream_pncA_upstream_PZA	Rv2416c_upstream_eis_upstream_SLID	Rv2428_ahpC_INH	Rv2428_upstream_ahpC_upstream_INH	Rv3793_embC_EMB	Rv3794_embA_EMB	Rv3794_upstream_embA_upstream_EMB	Rv3795_embB_EMB	Rv3854c_ethA_ETH	Rv3854c_upstream_ethA_upstream_ETH	Rvnr01_rrs_SLID
14-13759	13759-14_lib3391	ERS7707957	4171	Peru	4.3.4.2	MGIT	R	R	S	S	S	S	S	S	S	3	20			0.5	2.5	2.5	0.125	<=0.188	MDR		E21Q (gag/Cag);S95T (agc/aCc);G668D (ggc/gAc)		D435V (gac/gTc)						L11L (cta/ctG)		S315T (agc/aCc)						R927R (cgc/cgT)			M306I (atg/atA)
14-13760	13760-14_lib3392	ERS7707958	4308	Peru	4.3.4.2	MGIT	R	R	S	S	S	S	S	S	S	3	>20			0.5	1.25	1.25	<=0.0625	<=0.188	MDR		E21Q (gag/Cag);S95T (agc/aCc);G668D (ggc/gAc)		S450L (tcg/tTg)						L11L (cta/ctG)		P365P (ccg/ccA);S315T (agc/aCc)						R927R (cgc/cgT)			M306I (atg/atC)
14-13762	13762-14_lib3393	ERS7707959	4329	Peru	4.3.3	MGIT	R	R	S	R	S	S	S	S	S	0.4	>20			1	2.5	1.25	<=0.0625	0.375	MDR		E21Q (gag/Cag);S95T (agc/aCc);G247S (ggc/Agc);G668D (ggc/gAc)		S450L (tcg/tTg)			-15 C/T		A381V (gcc/gTc)	L11L (cta/ctG)			H51R (cac/cGc)					A774S (gcc/Tcc);R927R (cgc/cgT)
14-15076	15076-14_lib3631	ERS7707960	4349	Peru	4.8	MGIT	R	R	S	S	S	S	S	S	S	3	>20			1	2.5	1.25	0.125	0.375	MDR		E21Q (gag/Cag)		S450L (tcg/tTg)						L11L (cta/ctG)		S315T (agc/aCc)						R927R (cgc/cgT)			G406A (ggc/gCc)	4326721i1 G
14-13763	13763-14_lib3394	ERS7707961	4418	Peru	4.1.1	MGIT	R	S	S	S	S	S	S	S	S	3	<=0.125			0.5	2.5	1.25	0.125	0.375	mono	I271M (att/atG);S661T (agc/aCc)	E21Q (gag/Cag);S95T (agc/aCc);G668D (ggc/gAc)								L11L (cta/ctG)		S315T (agc/aCc)						R927R (cgc/cgT);V981L (gtg/Ctg)			P965P (ccg/ccA)	T453I (aca/aTa)
14-15077	15077-14_lib3647	ERS7707962	4484	Peru	4.3.4.2	MGIT	R	R	S	R	S	S	S	S	S	10	>20			0.5	2.5	1.25	0.125	0.375	MDR	V301L (gtg/Ttg)	E21Q (gag/Cag);S95T (agc/aCc);G668D (ggc/gAc)		S450L (tcg/tTg)						L11L (cta/ctG)		S315T (agc/aCc)	GAP					R927R (cgc/cgT)			M306I (atg/atA)
14-13764	13764-14_lib3395	ERS7707963	4551	Peru	4.1.2.1	MGIT	R	R	R	R	S	S	S	S	S	10	>20			1	2.5	2.5	0.125	0.375	MDR		E21Q (gag/Cag);S95T (agc/aCc);G668D (ggc/gAc)	N111S (aac/aGc)	D103D (gac/gaT);S450L (tcg/tTg)						L11L (cta/ctG)		S315T (agc/aCc)		-11 A/G			-48 G/A	R927R (cgc/cgT);V981L (gtg/Ctg)		-11 C/A	E504G (gaa/gGa)	GAP
14-13765	13765-14_lib3396	ERS7707964	4571	Peru	4.3.3	MGIT	R	R	R	R	S	S	S	S	S	10	20			1	2.5	2.5	0.125	0.375	MDR		E21Q (gag/Cag);S95T (agc/aCc);G247S (ggc/Agc);G668D (ggc/gAc)		D435V (gac/gTc)						L11L (cta/ctG)		S315T (agc/aCc)	Q10R (cag/cGg)					A774S (gcc/Tcc);R927R (cgc/cgT)			Y319S (tat/tCt)
14-13766	13766-14_lib3397	ERS7707965	4572	Peru	4.1.2.1	MGIT	R	R	S	R	S	S	S	S	S	10	>20			0.5	1.25	1.25	<=0.0625	<=0.188	MDR		E21Q (gag/Cag);S95T (agc/aCc);G668D (ggc/gAc)	N111S (aac/aGc)	D103D (gac/gaT);S450L (tcg/tTg)				I21V (atc/Gtc)		L11L (cta/ctG)		S315T (agc/aCc)	T160K (aca/aAa)				-432 A/C	R927R (cgc/cgT);V981L (gtg/Ctg)			D354A (gac/gCc)	Y50C (tat/tGt)
14-13767	13767-14_lib3398	ERS7707966	4624	Peru	4.3.4.1	MGIT	R	S	S	S	S	S	S	S	S	1	1			0.5	1.25	1.25	0.125	<=0.188	mono		E21Q (gag/Cag);S95T (agc/aCc);G668D (ggc/gAc)		M434I (atg/atA);D435G (gac/gGc);P454L (ccc/cTc)			-15 C/T			L11L (cta/ctG)		A109T (gct/Act)				P44R (cca/cGa)		R927R (cgc/cgT)			G603R (ggg/Cgg)	S55A (tcc/Gcc)
14-15081	15081-14_lib3648	ERS7707967	4687	Peru	4	MGIT	R	R	S	S	S	S	S	S	S	0.4	>20			0.5	1.25	0.625	0.125	0.375	MDR		E21Q (gag/Cag);S95T (agc/aCc);G668D (ggc/gAc)		S450L (tcg/tTg);V695L (gtg/Ctg)			-17 G/T			L11L (cta/ctG)								R927R (cgc/cgT)
14-15082	15082-14_lib3633	ERS7707968	4845	Peru	4.8	MGIT	R	R	S	R	S	S	S	S	S	3	>20			1	2.5	2.5	0.125	0.375	MDR		E21Q (gag/Cag)		S450L (tcg/tTg)						L11L (cta/ctG)		S315T (agc/aCc)	L120R (ctg/cGg)					R927R (cgc/cgT)			G406A (ggc/gCc)
14-13768	13768-14_lib3399	ERS7707969	4939	Peru	4.1.2.1	MGIT	S	S	S	S	S	S	S	S	S	0.025	<=0.125			0.5	2.5	1.25	0.125	0.375	DS		E21Q (gag/Cag);S95T (agc/aCc);G668D (ggc/gAc)	N111S (aac/aGc)	D103D (gac/gaT)						L11L (cta/ctG)								R927R (cgc/cgT);V981L (gtg/Ctg)
14-15083	15083-14_lib3973	ERS7707970	4959	Peru	4.3.2	MGIT	R	R	S	S	S	S	S	S	S	3	>20			0.5	1.25	1.25	0.125	<=0.188	MDR		E21Q (gag/Cag);S95T (agc/aCc);G668D (ggc/gAc)		S450L (tcg/tTg)	T39T (acc/acT)					L11L (cta/ctG)		S315T (agc/aCc)						R927R (cgc/cgT)						492 C/T
14-13769	13769-14_lib3400	ERS7707971	4963	Peru	4.1.2.1	MGIT	R	S	S	S	S	S	S	S	S	0.4	<=0.125			1	2.5	1.25	0.125	0.375	mono		E21Q (gag/Cag);S95T (agc/aCc);G668D (ggc/gAc);E773E (gag/gaA)	N111S (aac/aGc)	D103D (gac/gaT);L430P (ctg/cCg)			-15 C/T			L11L (cta/ctG)								M351T (atg/aCg);R927R (cgc/cgT);V981L (gtg/Ctg)
14-15085	15085-14_lib3649	ERS7707972	5053	Peru	4.3.2	MGIT	S	S	S	S	S	S	S	S	S	0.05	<=0.125			1	2.5	2.5	0.125	0.375	DS		E21Q (gag/Cag);S95T (agc/aCc);G668D (ggc/gAc)								L11L (cta/ctG)								R927R (cgc/cgT)						492 C/T
14-13771	13771-14_lib3402	ERS7707973	5120	Peru	4.1.2.1	MGIT	R	S	S	S	S	S	S	S	S	0.4	<=0.125			0.5	1.25	1.25	0.125	0.375	mono		E21Q (gag/Cag);S95T (agc/aCc);G668D (ggc/gAc);E773E (gag/gaA)	N111S (aac/aGc)	D103D (gac/gaT);L430P (ctg/cCg)			-15 C/T			L11L (cta/ctG)								M351T (atg/aCg);R927R (cgc/cgT);V981L (gtg/Ctg)
14-13772	13772-14_lib3403	ERS7707974	5125	Peru	4.1.2.1	MGIT	R	R	S	S	S	S	S	S	S	3	>20			0.5	2.5	1.25	0.125	0.375	MDR		E21Q (gag/Cag);S95T (agc/aCc);G668D (ggc/gAc)	N111S (aac/aGc)	D103D (gac/gaT);S450L (tcg/tTg)	K43R (aag/aGg)					L11L (cta/ctG)		S315T (agc/aCc)						R927R (cgc/cgT);V981L (gtg/Ctg)
14-13773	13773-14_lib3404	ERS7707975	5146	Peru	2.2.1	MGIT	R	R	S	R	R	S	R	S	S	3	>20			>40	2.5	>25	<=0.0625	<=0.188	preXDR		E21Q (gag/Cag);S95T (agc/aCc);G668D (ggc/gAc)	A187V (gca/gTa)	D435F (gac/TTc);A1075A (gct/gcC)	K43R (aag/aGg)				R212R (cga/cgC)	L11L (cta/ctG)		R463L (cgg/cTg);S315T (agc/aCc)		-11 A/G				R927R (cgc/cgT)	C76C (tgc/tgT)		G406D (ggc/gAc)	4326718i2 GC;4326721i1 C		1401 A/G
14-15086	15086-14_lib3635	ERS7707976	5165	Peru	4.1.2.1	MGIT	S	R	S	S	S	S	S	S	S	0.05	>20			1	2.5	2.5	0.125	0.375	mono		E21Q (gag/Cag);S95T (agc/aCc);G668D (ggc/gAc)	N111S (aac/aGc)	D103D (gac/gaT);S450M (tcg/ATg)						L11L (cta/ctG)								R927R (cgc/cgT);V981L (gtg/Ctg)			A510A (gcc/gcG)
14-13774	13774-14_lib3405	ERS7707977	5196	Peru	4.3.3	MGIT	R	R	S	R	S	S	S	S	S	3	>20			1	1.25	1.25	0.125	<=0.188	MDR		E21Q (gag/Cag);S95T (agc/aCc);G247S (ggc/Agc);G668D (ggc/gAc)		S450L (tcg/tTg);A692T (gcc/Acc)	K88T (aag/aCg)				M432T (atg/aCg)	L11L (cta/ctG)		A551A (gcc/gcT);S315T (agc/aCc)	U	U				R927R (cgc/cgT)
14-13775	13775-14_lib3406	ERS7707978	5213	Peru	4.1.1	MGIT	R	R	S	R	S	S	S	S	S	3	>20			0.5	1.25	1.25	0.125	0.375	MDR	I271M (att/atG);S661T (agc/aCc)	E21Q (gag/Cag);S95T (agc/aCc);G668D (ggc/gAc)		S450L (tcg/tTg)		S142S (tcc/tcT)				L11L (cta/ctG)		S315T (agc/aCc)	Q10P (cag/cCg)					R927R (cgc/cgT);V981L (gtg/Ctg)			D354A (gac/gCc);P965P (ccg/ccA)	P192S (ccg/Tcg)
14-13776	13776-14_lib3407	ERS7707979	5218	Peru	4.3.3	MGIT	R	R	S	R	R	R	S	S	S	1	>20			4	5	2.5	0.125	0.75	preXDR		E21Q (gag/Cag);S95T (agc/aCc);G247S (ggc/Agc);G668D (ggc/gAc)		S450L (tcg/tTg)			-15 C/T		A381V (gcc/gTc)	L11L (cta/ctG)		A130E (gcg/gAg)	H51R (cac/cGc)					A774S (gcc/Tcc);R927R (cgc/cgT)		-16 C/T	G603R (ggg/Agg)
14-13777	13777-14_lib3408	ERS7707980	5220	Peru	4.3.3	MGIT	R	R	S	R	S	S	S	S	S	0.4	>20			0.5	1.25	2.5	0.25	0.75	MDR	R446H (cgt/cAt)	E21Q (gag/Cag);S95T (agc/aCc);G247S (ggc/Agc);G668D (ggc/gAc)		S450L (tcg/tTg)			-15 C/T		A381V (gcc/gTc)	L11L (cta/ctG)			H51R (cac/cGc)					A774S (gcc/Tcc);R927R (cgc/cgT)			M306I (atg/atC)
14-15087	15087-14_lib3622	ERS7707981	5221	Peru	4.3.3	MGIT	R	R	R	R	S	S	R	S	S	3	>20			1	1.25	5	0.125	0.375	preXDR		E21Q (gag/Cag);S95T (agc/aCc);G247S (ggc/Agc);G668D (ggc/gAc)		D435V (gac/gTc)						L11L (cta/ctG)		S315T (agc/aCc)	Q10R (cag/cGg)					A774S (gcc/Tcc);R927R (cgc/cgT)			Y319S (tat/tCt)
14-15088	15088-14_lib3650	ERS7707982	5225	Peru	4.1.1	MGIT	R	R	S	S	S	S	S	S	S	3	>20			0.5	1.25	1.25	0.125	0.375	MDR	I271M (att/atG);S661T (agc/aCc)	E21Q (gag/Cag);S95T (agc/aCc);G668D (ggc/gAc)		S450W (tcg/tGg)						L11L (cta/ctG)		S315T (agc/aCc)						R927R (cgc/cgT);V981L (gtg/Ctg)			Y384S (tac/tCc);T546I (acc/aTc);P965P (ccg/ccA)	T453I (aca/aTa)
14-13778	13778-14_lib3409	ERS7707983	5226	Peru	4.8	MGIT	R	R	S	S	S	S	S	S	S	3	>20			0.5	1.25	1.25	0.125	0.375	MDR		E21Q (gag/Cag)		S450L (tcg/tTg)						L11L (cta/ctG)		S315T (agc/aCc)						R927R (cgc/cgT)			G406A (ggc/gCc)
14-13779	13779-14_lib3410	ERS7707984	5228	Peru	4.3.4.1	MGIT	R	R	S	R	S	S	S	S	S	3	>20			0.5	1.25	1.25	0.125	<=0.188	MDR		E21Q (gag/Cag);S95T (agc/aCc);G668D (ggc/gAc)		S450F (tcg/tTT)					T279T (act/acC)	L11L (cta/ctG)		S315T (agc/aCc)	2288776i2 CA					R927R (cgc/cgT)			M306I (atg/atC)
14-15090	15090-14_lib3456	ERS7707985	5234	Peru	4.8	MGIT	S	S	S	S	S	S	S	S	S	0.05	<=0.125			0.5	1.25	1.25	0.125	0.375	DS		E21Q (gag/Cag)		F433F (ttc/ttT)						L11L (cta/ctG)								R927R (cgc/cgT)
14-13781	13781-14_lib3412	ERS7707986	5240	Peru	4.1.1	MGIT	R	R	S	R	S	S	S	S	S	3	>20			0.5	1.25	1.25	0.125	0.375	MDR	I271M (att/atG);S661T (agc/aCc)	E21Q (gag/Cag);S95T (agc/aCc);G668D (ggc/gAc)		S450L (tcg/tTg)		S142S (tcc/tcT)				L11L (cta/ctG)		S315T (agc/aCc)	Q10P (cag/cCg)					R927R (cgc/cgT);V981L (gtg/Ctg)			D354A (gac/gCc);P965P (ccg/ccA)	P192S (ccg/Tcg)
14-15091	15091-14_lib3651	ERS7707987	5242	Peru	4.3.4.2	MGIT	R	R	S	R	S	S	S	S	S	10	>20			0.5	1.25	1.25	<=0.0625	0.375	MDR		E21Q (gag/Cag);S95T (agc/aCc);G668D (ggc/gAc)		S450L (tcg/tTg)						L11L (cta/ctG)		S315T (agc/aCc)	V147A (gta/gCa);U;L120Q (ctg/cAg)					R927R (cgc/cgT)			M306I (atg/atA)
14-15092	15092-14_lib3636	ERS7707988	5245	Peru	4.3.4.2	MGIT	R	R	R	R	S	S	R	S	S	3	4			1	2.5	12.5	0.125	0.375	preXDR		E21Q (gag/Cag);S95T (agc/aCc);G668D (ggc/gAc)		H445L (cac/cTc)						L11L (cta/ctG)		S315T (agc/aCc)	F58L (ttc/Ctc)		-37 G/T			R927R (cgc/cgT)			M306I (atg/atA)	Y250_ (tac/taG)
14-13782	13782-14_lib3413	ERS7707989	5246	Peru	4.1.1.3	MGIT	R	R	R	R	S	S	S	S	S	3	>20			1	2.5	1.25	0.125	0.375	MDR		E21Q (gag/Cag);S95T (agc/aCc);G668D (ggc/gAc)		T399I (acc/aTc);S450L (tcg/tTg)						L11L (cta/ctG)		A478A (gcg/gcC);S315T (agc/aCc)	D63G (gac/gGc)			D73H (gac/Cac)		R927R (cgc/cgT);V981L (gtg/Ctg)			G406A (ggc/gCc);P965P (ccg/ccA);R1055R (cgc/cgA)
14-13783	13783-14_lib3414	ERS7707990	5247	Peru	4.3.3	MGIT	R	R	S	S	S	S	S	S	S	1	>20			1	1.25	2.5	0.125	0.375	MDR		E21Q (gag/Cag);S95T (agc/aCc);G247S (ggc/Agc);G668D (ggc/gAc)		H445D (cac/Gac)	K43R (aag/aGg)		-15 C/T			L11L (cta/ctG)		A110V (gcc/gTc)						A774S (gcc/Tcc);R927R (cgc/cgT)
14-15093	15093-14_lib3974	ERS7707991	5248	Peru	4.1.1	MGIT	R	R	R	R	R	R	R	R	S	3	>20			>40	5	>25	2.5	0.375	XDR	I271M (att/atG);E501D (gaa/gaC);S661T (agc/aCc)	E21Q (gag/Cag);S95T (agc/aCc);G668D (ggc/gAc)		S450L (tcg/tTg)						L11L (cta/ctG)		S315T (agc/aCc)	C138F (tgt/tTt)					R927R (cgc/cgT);V981L (gtg/Ctg)			G406D (ggc/gAc);P965P (ccg/ccA)	T453I (aca/aTa);L35R (ctg/cGg)		1401 A/G
14-13784	13784-14_lib3415	ERS7707992	5249	Peru	4.3.4.2	MGIT	R	R	S	R	S	S	S	R	S	10	>20			1	1.25	2.5	0.5	0.75	preXDR	V301L (gtg/Ttg);S447Y (tcc/tAc)	E21Q (gag/Cag);S95T (agc/aCc);G668D (ggc/gAc)		S450L (tcg/tTg)						L11L (cta/ctG)		S315T (agc/aCc)	V128G (gtc/gGc)					R927R (cgc/cgT)			M306I (atg/atA)
14-13785	13785-14_lib3416	ERS7707993	5250	Peru	2.2.1	MGIT	R	R	R	S	S	S	S	R	R	3	>20			0.5	1.25	1.25	2.5	7.5	preXDR		E21Q (gag/Cag);D94G (gac/gGc);S95T (agc/aCc);T267I (acc/aTc);G668D (ggc/gAc)	A187V (gca/gTa)	S450L (tcg/tTg);A1075A (gct/gcC)	K43R (aag/aGg)				R212R (cga/cgC)	L11L (cta/ctG)		R463L (cgg/cTg);S315T (agc/aCc)						R927R (cgc/cgT)	C76C (tgc/tgT)		M306I (atg/atA)	Y32D (tac/Gac)
14-13786	13786-14_lib3417	ERS7707994	5254	Peru	4.3.4.2	MGIT	R	R	S	R	S	S	S	S	S	10	>20			0.5	2.5	2.5	0.125	0.375	MDR		E21Q (gag/Cag);S95T (agc/aCc);G668D (ggc/gAc)		S450L (tcg/tTg);E550G (gag/gGg)	K88T (aag/aCg)					L11L (cta/ctG)		S315T (agc/aCc)	L116P (ctg/cCg)					R927R (cgc/cgT)			M306I (atg/atA);R741R (cgg/cgT)
14-13787	13787-14_lib3418	ERS7707995	5258	Peru	4.1.2.1	MGIT	R	R	R	R	S	S	S	S	S	3	>20			1	2.5	1.25	0.125	0.375	MDR		E21Q (gag/Cag);S95T (agc/aCc);G668D (ggc/gAc)	N111S (aac/aGc)	D103D (gac/gaT);S450L (tcg/tTg)	K43R (aag/aGg)					L11L (cta/ctG)		S315T (agc/aCc)	H57R (cac/cGc)					R927R (cgc/cgT);V981L (gtg/Ctg)			Q497R (cag/cGg)
14-13788	13788-14_lib3419	ERS7707996	5260	Peru	4.3.3	MGIT	R	R	S	R	S	S	S	S	S	3	>20			1	1.25	2.5	0.125	0.375	MDR		E21Q (gag/Cag);S95T (agc/aCc);G247S (ggc/Agc);G668D (ggc/gAc)		S450L (tcg/tTg)						L11L (cta/ctG)		S315T (agc/aCc)	L4S (ttg/tCg)					A774S (gcc/Tcc);R927R (cgc/cgT)			T643I (acc/aTc)
14-13789	13789-14_lib3420	ERS7707997	5272	Peru	4.3.3	MGIT	R	R	S	S	S	S	S	S	S	3	4			1	2.5	1.25	0.25	0.375	MDR		E21Q (gag/Cag);S95T (agc/aCc);G247S (ggc/Agc);G668D (ggc/gAc)		M434I (atg/atA);H445N (cac/Aac)						L11L (cta/ctG)		S315T (agc/aCc)						A774S (gcc/Tcc);R927R (cgc/cgT)			M306I (atg/atA)
14-15094	15094-14_lib3457	ERS7707998	5275	Peru	4.3.3	MGIT	R	R	S	R	S	S	R	S	S	0.4	>20			1	1.25	5	0.25	0.75	preXDR	R446H (cgt/cAt)	E21Q (gag/Cag);S95T (agc/aCc);G247S (ggc/Agc);G668D (ggc/gAc)		S450L (tcg/tTg)			-15 C/T		A381V (gcc/gTc)	L11L (cta/ctG)			H51R (cac/cGc)					A774S (gcc/Tcc);R927R (cgc/cgT)			M306I (atg/atC)
14-15095	15095-14_lib3652	ERS7707999	5276	Peru	4.3.3	MGIT	R	R	R	R	S	S	S	S	S	3	>20			1	1.25	1.25	0.125	<=0.188	MDR		E21Q (gag/Cag);S95T (agc/aCc);G247S (ggc/Agc);G668D (ggc/gAc)		D435V (gac/gTc)						L11L (cta/ctG)		S315T (agc/aCc)	Q10R (cag/cGg)					A774S (gcc/Tcc);R927R (cgc/cgT)			Y319S (tat/tCt)
14-13790	13790-14_lib3421	ERS7708000	5282	Peru	4.1.1	MGIT	R	R	S	R	S	S	S	S	S	3	>20			0.5	1.25	1.25	0.125	<=0.188	MDR	I271M (att/atG);S661T (agc/aCc)	E21Q (gag/Cag);S95T (agc/aCc);G668D (ggc/gAc)		S450L (tcg/tTg)		S142S (tcc/tcT)				L11L (cta/ctG)		S315T (agc/aCc)	Q10P (cag/cCg)					R927R (cgc/cgT);V981L (gtg/Ctg)			D354A (gac/gCc);P965P (ccg/ccA)	P192S (ccg/Tcg)
14-13791	13791-14_lib3422	ERS7708001	5283	Peru	4.3.3	MGIT	R	R	S	R	S	S	S	S	S	0.4	>20			1	1.25	2.5	0.25	0.75	MDR	R446H (cgt/cAt)	E21Q (gag/Cag);S95T (agc/aCc);G247S (ggc/Agc);G668D (ggc/gAc)		S450L (tcg/tTg)			-15 C/T		A381V (gcc/gTc)	L11L (cta/ctG)			H51R (cac/cGc)					A774S (gcc/Tcc);R927R (cgc/cgT)			M306I (atg/atC)
14-15097	15097-14_lib3637	ERS7708002	5289	Peru	4.1.2.1	MGIT	S	S	S	S	S	S	S	S	S	0.025	<=0.125			0.5	2.5	2.5	0.125	0.375	DS		E21Q (gag/Cag);S95T (agc/aCc);G668D (ggc/gAc)	N111S (aac/aGc)	D103D (gac/gaT)						L11L (cta/ctG)								R927R (cgc/cgT);V981L (gtg/Ctg)
14-13794	13794-14_lib3425	ERS7708003	5295	Peru	4.3.3	MGIT	R	R	R	S	R	R	R	S	S	10	>20			>40	12.5	>25	0.125	0.375	preXDR		E21Q (gag/Cag);S95T (agc/aCc);G247S (ggc/Agc);G668D (ggc/gAc)		D435V (gac/gTc)						L11L (cta/ctG)		S315T (agc/aCc)	K48T (aag/aCg)					A774S (gcc/Tcc);R927R (cgc/cgT)	N54D (aac/Gac)		M306V (atg/Gtg)	P378L (ccc/cTc)		1401 A/G
14-15099	15099-14_lib3653	ERS7708004	5297	Peru	4.1.1	MGIT	S	R	S	S	S	S	S	S	S	0.05	>20			0.5	1.25	2.5	0.125	0.75	mono	I271M (att/atG);S661T (agc/aCc)	E21Q (gag/Cag);S95T (agc/aCc);G668D (ggc/gAc)		S450L (tcg/tTg)		S142S (tcc/tcT)				L11L (cta/ctG)								R927R (cgc/cgT);V981L (gtg/Ctg)			P965P (ccg/ccA)
14-13795	13795-14_lib3426	ERS7708005	5299	Peru	4.3.3	MGIT	R	R	I	R	S	S	S	S	S	10	>20			0.5	1.25	2.5	0.125	0.375	MDR		E21Q (gag/Cag);S95T (agc/aCc);G247S (ggc/Agc);G668D (ggc/gAc)		S450L (tcg/tTg);A692T (gcc/Acc)	K88T (aag/aCg)				M432T (atg/aCg)	L11L (cta/ctG)		A551A (gcc/gcT);S315T (agc/aCc)	D49N (gac/Aac)					R927R (cgc/cgT)			M306I (atg/atT)
14-13796	13796-14_lib3427	ERS7708006	5312	Peru	4.3.3	MGIT	R	R	R	R	S	S	S	S	S	3	>20			1	2.5	2.5	0.125	0.375	MDR		E21Q (gag/Cag);S95T (agc/aCc);G247S (ggc/Agc);G668D (ggc/gAc)		D435V (gac/gTc)						L11L (cta/ctG)		S315T (agc/aCc)	Q10R (cag/cGg)					A774S (gcc/Tcc);R927R (cgc/cgT)			Y319S (tat/tCt)
14-13797	13797-14_lib3428	ERS7708007	5331	Peru	4.1.1	MGIT	R	R	S	R	S	S	S	S	S	3	>20			0.5	1.25	1.25	0.125	0.375	MDR	I271M (att/atG);S661T (agc/aCc)	E21Q (gag/Cag);S95T (agc/aCc);G668D (ggc/gAc)		S450L (tcg/tTg)		S142S (tcc/tcT)				L11L (cta/ctG)		S315T (agc/aCc)	Q10P (cag/cCg)					R927R (cgc/cgT);V981L (gtg/Ctg)			D354A (gac/gCc);P965P (ccg/ccA)	P192S (ccg/Tcg)
14-13798	13798-14_lib3429	ERS7708008	5334	Peru	4.3.3	MGIT	R	R	S	R	S	S	S	S	S	0.4	>20			0.5	0.625	1.25	0.125	0.375	MDR		E21Q (gag/Cag);S95T (agc/aCc);G247S (ggc/Agc);G668D (ggc/gAc)		S450L (tcg/tTg)			-15 C/T		A381V (gcc/gTc)	L11L (cta/ctG)			H51R (cac/cGc)					A774S (gcc/Tcc);R927R (cgc/cgT)
14-13799	13799-14_lib3430	ERS7708009	5355	Peru	4.1.1	MGIT	R	R	S	R	S	S	S	S	S	10	>20			0.5	1.25	1.25	0.125	<=0.188	MDR	I271M (att/atG);S661T (agc/aCc)	E21Q (gag/Cag);S95T (agc/aCc);G668D (ggc/gAc)		H445Y (cac/Tac)		S142S (tcc/tcT);I232I (atc/atT)			D385G (gac/gGc)	L11L (cta/ctG)		S315T (agc/aCc)	T76P (act/Cct)		-44 T/C			R927R (cgc/cgT);V981L (gtg/Ctg)			M306I (atg/atA);P965P (ccg/ccA)
14-13800	13800-14_lib3431	ERS7708010	5360	Peru	2.2.1	MGIT	R	R	S	S	S	S	S	S	S	3	>20			0.5	1.25	2.5	0.125	<=0.188	MDR		E21Q (gag/Cag);S95T (agc/aCc);G668D (ggc/gAc)	A187V (gca/gTa)	H445D (cac/Gac);A1075A (gct/gcC)	K88R (aag/aGg)				R212R (cga/cgC)	L11L (cta/ctG)		R463L (cgg/cTg);S315T (agc/aCc)						R927R (cgc/cgT)	C76C (tgc/tgT);E742E (gag/gaA);E951D (gag/gaT)
14-15101	15101-14_lib3654	ERS7708011	5362	Peru	2.2.1	MGIT	R	R	R	R	R	R	R	S	S	3	20			>40	5	>25	<=0.0625	<=0.188	preXDR		E21Q (gag/Cag);S95T (agc/aCc);G668D (ggc/gAc)	A187V (gca/gTa)	D435V (gac/gTc);A1075A (gct/gcC)					R212R (cga/cgC)	L11L (cta/ctG)		R463L (cgg/cTg);S315T (agc/aCc)	M175V (atg/Gtg)					R927R (cgc/cgT)	C76C (tgc/tgT)		M306V (atg/Gtg)			514 A/C;1401 A/G
14-13802	13802-14_lib3433	ERS7708012	5363-2	Peru	4.8	MGIT	R	S	S	S	S	S	S	S	S	0.4	<=0.125			0.5	1.25	1.25	0.125	0.375	mono		E21Q (gag/Cag)					-15 C/T			L11L (cta/ctG)								R927R (cgc/cgT)
14-13803	13803-14_lib3434	ERS7708013	5364	Peru	4.3.4.2	MGIT	R	R	S	S	S	S	S	S	S	10	>20			0.5	1.25	1.25	0.125	0.375	MDR	V301L (gtg/Ttg)	E21Q (gag/Cag);S95T (agc/aCc);G668D (ggc/gAc)		S450L (tcg/tTg)						L11L (cta/ctG)		S315T (agc/aCc)	V109G (gtc/gGc)					R927R (cgc/cgT)			M306I (atg/atA)
14-13805	13805-14_lib3436	ERS7708014	5366	Peru	4.3.4.1	MGIT	R	R	S	S	S	S	S	S	S	10	>20			0.5	1.25	1.25	0.125	0.375	MDR		E21Q (gag/Cag);S95T (agc/aCc);G668D (ggc/gAc)		S450L (tcg/tTg)					T279T (act/acC)	L11L (cta/ctG)		S315T (agc/aCc)						R927R (cgc/cgT)		-12 C/T
14-15102	15102-14_lib3638	ERS7708015	5368	Peru	4.1.2.1	MGIT	S	S	S	S	S	S	S	S	S	0.05	<=0.125			0.5	2.5	1.25	<=0.0625	0.375	DS		E21Q (gag/Cag);S95T (agc/aCc);G668D (ggc/gAc)	N111S (aac/aGc)	D103D (gac/gaT);L430P (ctg/cCg)						L11L (cta/ctG)							-552 G/A	R927R (cgc/cgT);V981L (gtg/Ctg)
14-13806	13806-14_lib3971	ERS7708016	5369	Peru	4	MGIT	R	R	R	R	S	S	S	S	S	10	20			0.5	2.5	2.5	0.125	<=0.188	MDR		E21Q (gag/Cag);S95T (agc/aCc);G668D (ggc/gAc)	L164L (ctg/Ttg)	D435Y (gac/Tac);N437H (aac/Cac);V695L (gtg/Ctg)						L11L (cta/ctG)	L404L (ctg/ctA)	S315T (agc/aCc)	GAP;Y95S (tac/tCc)				-52 C/A	R927R (cgc/cgT)			G406S (ggc/Agc)		-12 T/C
14-13807	13807-14_lib3437	ERS7708017	5372	Peru	4.8	MGIT	S	S	S	S	S	S	S	S	S	0.05	<=0.125			0.5	1.25	1.25	0.125	0.375	DS		E21Q (gag/Cag)		F433F (ttc/ttT)						L11L (cta/ctG)			K96K (aag/aaA)					R927R (cgc/cgT)
14-15103	15103-14_lib3639	ERS7708018	5402	Peru	4.3.4.2	MGIT	R	R	S	S	S	S	S	S	S	10	4			0.5	2.5	2.5	<=0.0625	0.375	MDR		E21Q (gag/Cag);S95T (agc/aCc);G668D (ggc/gAc)		H445L (cac/cTc)						L11L (cta/ctG)		T677P (acc/Ccc);P365P (ccg/ccA);S315T (agc/aCc)						R927R (cgc/cgT)
14-15104	15104-14_lib3640	ERS7708019	5404	Peru	4.3.3	MGIT	R	R	S	R	S	S	S	S	S	0.4	>20			0.5	1.25	1.25	0.125	<=0.188	MDR		E21Q (gag/Cag);S95T (agc/aCc);G247S (ggc/Agc);G668D (ggc/gAc)		S450L (tcg/tTg)			-15 C/T		A381V (gcc/gTc)	L11L (cta/ctG)			H51R (cac/cGc)					A774S (gcc/Tcc);R927R (cgc/cgT)
14-15105	15105-14_lib3641	ERS7708020	5405	Peru	4.1.2.1	MGIT	S	R	S	S	S	S	S	S	S	0.05	>20			0.5	2.5	2.5	0.125	0.375	mono		E21Q (gag/Cag);S95T (agc/aCc);G668D (ggc/gAc)	N111S (aac/aGc)	D103D (gac/gaT);S450L (tcg/tTg);G973D (ggc/gAc)						L11L (cta/ctG)								R927R (cgc/cgT);V981L (gtg/Ctg)
F-01-01-5409	F-01-01-5409_lib10185	ERS7708021	5409	Peru	4.3.4.2	MGIT	R	R		S	S	S	S	S	S	3	>20		100	0.25	1.25	0.625	0.25	0.375	MDR	V301L (gtg/Ttg)	E21Q (gag/Cag);S95T (agc/aCc);G668D (ggc/gAc)		S450L (tcg/tTg)						L11L (cta/ctG);1918499i1 C		S315T (agc/aCc)						R927R (cgc/cgT)			M306I (atg/atA)
14-15106	15106-14_lib3642	ERS7708022	5419	Peru	4.3.3	MGIT	R	S	R	S	S	S	S	S	S	3	0.25			0.5	1.25	1.25	0.125	0.75	PDR		E21Q (gag/Cag);S95T (agc/aCc);G247S (ggc/Agc);G668D (ggc/gAc)		H445N (cac/Aac)						L11L (cta/ctG)		S315T (agc/aCc)						A774S (gcc/Tcc);R927R (cgc/cgT)			M306I (atg/atA)
14-13808	13808-14_lib3438	ERS7708023	5423	Peru	4.1.2.1	MGIT	R	R	S	R	S	S	S	S	S	10	>20			1	2.5	1.25	0.125	0.375	MDR		E21Q (gag/Cag);S95T (agc/aCc);G668D (ggc/gAc)	N111S (aac/aGc)	D103D (gac/gaT);S450L (tcg/tTg)					G229C (ggc/Tgc)	L11L (cta/ctG)		S315T (agc/aCc)	V125F (gtc/Ttc)		-100 C/T			R927R (cgc/cgT);V981L (gtg/Ctg)			T643I (acc/aTc)
14-15108	15108-14_lib5080	ERS7708024	5447	Peru	4.3.3	MGIT	S	S	S	S	S	S	S	S	S	0.05	<=0.125			0.5	2.5	1.25	0.125	<=0.188	DS		E21Q (gag/Cag);S95T (agc/aCc);G247S (ggc/Agc);G668D (ggc/gAc)								L11L (cta/ctG)								R927R (cgc/cgT)
14-15109	15109-15_lib4765	ERS7708025	5456	Peru	2.2.1	MGIT	S	S	S	S	S	S	S	S	S	0.025	<=0.125			0.5	1.25	1.25	0.125	<=0.188	DS		E21Q (gag/Cag);S95T (agc/aCc);G668D (ggc/gAc)	A187V (gca/gTa)	A1075A (gct/gcC)					R212R (cga/cgC)	L11L (cta/ctG)		R463L (cgg/cTg)						R927R (cgc/cgT)	C76C (tgc/tgT)
14-15110	15110-14_lib3643	ERS7708026	5459	Peru	4.3.3	MGIT	R	S	S	S	S	S	S	S	S	3	<=0.125			1	1.25	2.5	0.125	0.75	mono		E21Q (gag/Cag);S95T (agc/aCc);G247S (ggc/Agc);G668D (ggc/gAc)		H445N (cac/Aac)						L11L (cta/ctG)		S315T (agc/aCc)						A774S (gcc/Tcc);R927R (cgc/cgT)			M306I (atg/atA)
14-13809	13809-14_lib3439	ERS7708027	5479	Peru	4.3.2	MGIT	R	R	I	S	S	S	S	S	S	3	>20			1	2.5	1.25	0.125	0.375	MDR		E21Q (gag/Cag);S95T (agc/aCc);A410A (gcg/gcT);G668D (ggc/gAc)		S450L (tcg/tTg)						L11L (cta/ctG)		S315T (agc/aCc)						R927R (cgc/cgT)			M306I (atg/atA)			492 C/T
14-15112	15112-14_lib3644	ERS7708028	5517	Peru	4.3.3	MGIT	R	R	S	I	S	S	S	S	S	3	>20			1	2.5	1.25	0.125	0.75	MDR		E21Q (gag/Cag);S95T (agc/aCc);G247S (ggc/Agc);G668D (ggc/gAc)		S450L (tcg/tTg);A692T (gcc/Acc)	K88T (aag/aCg)				M432T (atg/aCg)	L11L (cta/ctG)		A551A (gcc/gcT);S315T (agc/aCc)	P62L (ccg/cTg)					R927R (cgc/cgT)			M306I (atg/atT)
14-15113	15113-14_lib3656	ERS7708029	5524	Peru	4.3.2	MGIT	R	R	S	S	S	R	S	S	S	0.4	>20			1	5	2.5	<=0.0625	0.375	preXDR		E21Q (gag/Cag);S95T (agc/aCc);G668D (ggc/gAc)		S450L (tcg/tTg)				S94A (tcg/Gcg)		L11L (cta/ctG)								R927R (cgc/cgT)						492 C/T
F-01-01-5537	F-01-01-5537_lib9098	ERS7708030	5537	Peru	4.1.1	MGIT	R	R		R	S	S	S	R	R	3	>20		>400	0.5	2.5	1.25	2.5	7.5	preXDR	I271M (att/atG);S661T (agc/aCc)	E21Q (gag/Cag);D94G (gac/gGc);S95T (agc/aCc);G668D (ggc/gAc)		S450L (tcg/tTg)		S142S (tcc/tcT)				L11L (cta/ctG)		S315T (agc/aCc)	Q10P (cag/cCg)					R927R (cgc/cgT);V981L (gtg/Ctg)			D354A (gac/gCc);P965P (ccg/ccA)	P192S (ccg/Tcg)
14-15114	15114-15_lib4567	ERS7708031	5541	Peru	2.2.1	MGIT	R	R	R	S	S	S	S	S	S	3	>20			0.5	1.25	1.25	0.25	0.75	MDR	D461N (gac/Aac)	E21Q (gag/Cag);S95T (agc/aCc);T267I (acc/aTc);G668D (ggc/gAc)	A187V (gca/gTa)	S450L (tcg/tTg);A1075A (gct/gcC);G1103G (ggt/ggG)	K43R (aag/aGg)				R212R (cga/cgC)	L11L (cta/ctG)		R463L (cgg/cTg);S315T (agc/aCc)						R927R (cgc/cgT)	C76C (tgc/tgT)		M306I (atg/atA)	Y32D (tac/Gac)
14-15116	15116-14_lib3645	ERS7708032	5588	Peru	4.3.3	MGIT	R	R	S	S	S	S	S	S	S	3	>20			1	2.5	2.5	0.125	0.375	MDR		E21Q (gag/Cag);S95T (agc/aCc);G247S (ggc/Agc);G668D (ggc/gAc)		S450L (tcg/tTg);A692T (gcc/Acc)	K88T (aag/aCg)				M432T (atg/aCg)	L11L (cta/ctG)		A551A (gcc/gcT);S315T (agc/aCc)	H82D (cat/Gat)					R927R (cgc/cgT)
14-15117	15117-14_lib3658	ERS7708033	5611	Peru	4.1.1	MGIT	S	R	S	S	S	S	S	S	S	0.025	>20			0.5	1.25	1.25	0.125	0.375	mono	I271M (att/atG);S661T (agc/aCc)	E21Q (gag/Cag);S95T (agc/aCc);G668D (ggc/gAc)		S450L (tcg/tTg)						L11L (cta/ctG)		E607E (gag/gaA)						R927R (cgc/cgT);V981L (gtg/Ctg)			P965P (ccg/ccA)	T453I (aca/aTa)
14-15118	15118-14_lib3970	ERS7708034	5614	Peru	4.3.3	MGIT	R	R	S	R	S	S	S	S	S	3	>20			0.5	1.25	1.25	<=0.0625	<=0.188	MDR		E21Q (gag/Cag);S95T (agc/aCc);G247S (ggc/Agc);G668D (ggc/gAc)		S450L (tcg/tTg)			-15 C/T	I21T (atc/aCc)	A381V (gcc/gTc)	L11L (cta/ctG)			H51R (cac/cGc)					A774S (gcc/Tcc);R927R (cgc/cgT)
14-15119	15119-14_lib3659	ERS7708035	5615	Peru	4.3.3	MGIT	R	R	R	R	S	S	R	S	S	3	>20			1	1.25	12.5	0.125	0.375	preXDR		E21Q (gag/Cag);S95T (agc/aCc);G247S (ggc/Agc);G668D (ggc/gAc)		D435V (gac/gTc)						L11L (cta/ctG)		S315T (agc/aCc)	Q10R (cag/cGg)					A774S (gcc/Tcc);R927R (cgc/cgT)			Y319S (tat/tCt)	R469W (cgg/Tgg)
F-01-01-5642	F-01-01-5642_lib9099	ERS7708036	5642	Peru	4.1.1	MGIT	R	R		R	S	S	S	S	S	10	>20		>400	0.5	2.5	0.625	0.125	<=0.188	MDR	I271M (att/atG);S661T (agc/aCc)	E21Q (gag/Cag);S95T (agc/aCc);G668D (ggc/gAc)		S450L (tcg/tTg)		S142S (tcc/tcT)				L11L (cta/ctG)		S315T (agc/aCc)	Q10P (cag/cCg)					R927R (cgc/cgT);V981L (gtg/Ctg)			D354A (gac/gCc);P965P (ccg/ccA)	P192S (ccg/Tcg)
F-01-01-5643	F-01-01-5643_lib9100	ERS7708037	5643	Peru	4.3.4.2	MGIT	R	R		R	S	S	S	S	S	3	>20		>400	0.5	1.25	0.625	0.125	<=0.188	MDR		E21Q (gag/Cag);S95T (agc/aCc);G668D (ggc/gAc)		S450L (tcg/tTg)						L11L (cta/ctG)		S315T (agc/aCc)	U					R927R (cgc/cgT)			M306I (atg/atA)
F-01-01-5645	F-01-01-5645_lib9101	ERS7708038	5645	Peru	4.3.3	MGIT	R	R		R	S	S	S	S	S	0.4	>20		>400	0.5	1.25	0.625	0.125	0.375	MDR		E21Q (gag/Cag);S95T (agc/aCc);G247S (ggc/Agc);G668D (ggc/gAc)		S450L (tcg/tTg)			-15 C/T		A381V (gcc/gTc)	L11L (cta/ctG)			H51R (cac/cGc)					A774S (gcc/Tcc);R927R (cgc/cgT)
F-01-01-5705	F-01-01-5705_lib9102	ERS7708039	5705	Peru	4.1.1.3	MGIT	R	R		S	S	S	S	S	S	3	>20		100	0.5	1.25	0.625	<=0.0625	0.375	MDR		E21Q (gag/Cag);S95T (agc/aCc);G668D (ggc/gAc)		T399I (acc/aTc);S450L (tcg/tTg)						L11L (cta/ctG)		A478A (gcg/gcC);S315T (agc/aCc)	D63G (gac/gGc)			D73H (gac/Cac)		R927R (cgc/cgT);V981L (gtg/Ctg)			G406A (ggc/gCc);P965P (ccg/ccA);R1055R (cgc/cgA)
F-01-01-5707	F-01-01-5707_lib9103	ERS7708040	5707	Peru	4.3.3	MGIT	R	R		R	S	S	S	S	S	0.4	>20		>400	0.25	1.25	0.625	<=0.0625	0.375	MDR		E21Q (gag/Cag);S95T (agc/aCc);G247S (ggc/Agc);G668D (ggc/gAc)		S450L (tcg/tTg)			-15 C/T		A381V (gcc/gTc)	L11L (cta/ctG)			H51R (cac/cGc)					A774S (gcc/Tcc);R927R (cgc/cgT)
F-01-01-5709	F-01-01-5709_lib9104	ERS7708041	5709	Peru	4	MGIT	R	S		S	S	S	S	S	S	0.4	<=1.0		<=25	0.5	1.25	1.25	<=0.0625	<=0.188	mono		E21Q (gag/Cag);S95T (agc/aCc);G668D (ggc/gAc)		V695L (gtg/Ctg)			-17 G/T			L11L (cta/ctG)								R927R (cgc/cgT)
F-01-01-5796	F-01-01-5796_lib9105	ERS7708042	5796	Peru	4.3.4.2	MGIT	R	R		S	S	S	S	S	S	3	>20		100	0.5	1.25	0.625	0.125	0.375	MDR	V301L (gtg/Ttg)	E21Q (gag/Cag);S95T (agc/aCc);G668D (ggc/gAc)		S450L (tcg/tTg)						L11L (cta/ctG)		S315T (agc/aCc)						R927R (cgc/cgT)			M306I (atg/atA)
F-01-01-5828	F-01-01-5828_lib9106	ERS7708043	5828	Peru	4.3.3	MGIT	R	R			S	R	S	R	R	1	>20		NO GROW	1	12.5	2.5	2.5	7.5	XDR		E21Q (gag/Cag);S91P (tcg/Ccg);S95T (agc/aCc);G247S (ggc/Agc);G668D (ggc/gAc)		S450L (tcg/tTg)			-15 C/T	I21T (atc/aCc)	A381V (gcc/gTc)	L11L (cta/ctG);1918499i1 G			H51R (cac/cGc)					A774S (gcc/Tcc);R927R (cgc/cgT)			G406S (ggc/Agc)
F-01-01-5933	F-01-01-5933_lib9107	ERS7708044	5933	Peru	4.1.2.1	MGIT	R	R		R	R	R	R	S	S	3	20		>400	>40	12.5	>25	<=0.0625	0.75	preXDR		E21Q (gag/Cag);S95T (agc/aCc);G668D (ggc/gAc);E773E (gag/gaA)	N111S (aac/aGc)	D103D (gac/gaT);D435V (gac/gTc)						L11L (cta/ctG)		S315T (agc/aCc)	Y41_ (tac/taA)					R927R (cgc/cgT);V981L (gtg/Ctg)			G406D (ggc/gAc);D1024N (gac/Aac)		-12 T/C	1401 A/G
F-01-01-5964	F-01-01-5964_lib9108	ERS7708045	5964	Peru	4.3.3	MGIT	R	R		R	S	S	S	S	S	0.4	>20		>400	0.25	1.25	0.625	<=0.0625	0.375	MDR		E21Q (gag/Cag);S95T (agc/aCc);G247S (ggc/Agc);G668D (ggc/gAc)		S450L (tcg/tTg)			-15 C/T		A381V (gcc/gTc)	L11L (cta/ctG)			H51R (cac/cGc)					A774S (gcc/Tcc);R927R (cgc/cgT)
F-01-01-5966	F-01-01-5966_lib9109	ERS7708046	5966	Peru	4.3.3	MGIT	R	R		R	S	S	S	S	S	3	4		>400	0.25	1.25	0.625	<=0.0625	0.375	MDR		E21Q (gag/Cag);S95T (agc/aCc);G247S (ggc/Agc);G668D (ggc/gAc)		D435V (gac/gTc)						L11L (cta/ctG)		S315T (agc/aCc)	Q10R (cag/cGg)					A774S (gcc/Tcc);R927R (cgc/cgT)			Y319S (tat/tCt)
F-01-01-5967	F-01-01-5967_lib9110	ERS7708047	5967	Peru	4.3.3	MGIT	R	S			S	S	S	S	S	3	<=1.0		50	0.5	1.25	1.25	<=0.0625	0.375	mono		E21Q (gag/Cag);S95T (agc/aCc);G247S (ggc/Agc);G668D (ggc/gAc)								L11L (cta/ctG)		S315T (agc/aCc)						A774S (gcc/Tcc);R927R (cgc/cgT)
F-01-01-5968	F-01-01-5968_lib9111	ERS7708048	5968	Peru	4.3.3	MGIT	R	R		R	S	S	S	S	S	3	4		>400	0.5	1.25	0.625	<=0.0625	0.375	MDR		E21Q (gag/Cag);S95T (agc/aCc);G247S (ggc/Agc);G668D (ggc/gAc)		D435V (gac/gTc)						L11L (cta/ctG)		S315T (agc/aCc)	Q10R (cag/cGg)					A774S (gcc/Tcc);R927R (cgc/cgT)			Y319S (tat/tCt)
F-01-01-5970	F-01-01-5970_lib9112	ERS7708049	5970	Peru	4.3.3	MGIT	R	S		R	R	R	R	S	S	3	<=1.0		400	>40	5	>25	<=0.0625	0.375	I		E21Q (gag/Cag);S95T (agc/aCc);G247S (ggc/Agc);G668D (ggc/gAc)		D435V (gac/gTc)						L11L (cta/ctG)		S315T (agc/aCc)	K48T (aag/aCg)					A774S (gcc/Tcc);R927R (cgc/cgT)	N54D (aac/Gac)		M306V (atg/Gtg)	P378L (ccc/cTc)		1401 A/G
F-01-01-6015	F-01-01-6015_lib9113	ERS7708050	6015	Peru	4.3.3	MGIT	R	R		S	R	R	R	S	S	3	4		100	>40	5	>25	<=0.0625	<=0.188	preXDR		E21Q (gag/Cag);S95T (agc/aCc);G247S (ggc/Agc);R392C (cgc/Tgc);G668D (ggc/gAc);K799K (aag/aaA)		D435V (gac/gTc)					M432T (atg/aCg)	L11L (cta/ctG)		A551A (gcc/gcT);S315T (agc/aCc)						R927R (cgc/cgT)				W455R (tgg/Cgg)		1401 A/G
F-01-01-6016	F-01-01-6016_lib9114	ERS7708051	6016	Peru	4.3.3	MGIT	R	R		S	S	S	S	S	S	3	>20		<=25	0.25	1.25	0.625	0.125	0.375	MDR		E21Q (gag/Cag);S95T (agc/aCc);G247S (ggc/Agc);G668D (ggc/gAc)		S450L (tcg/tTg);A692T (gcc/Acc)	K88T (aag/aCg)				M432T (atg/aCg)	L11L (cta/ctG)		A551A (gcc/gcT);S315T (agc/aCc)						R927R (cgc/cgT)
F-01-01-6084	F-01-01-6084_lib9115	ERS7708052	6084	Peru	4.3.3	MGIT	R	R		R	S	S	S	R	R	3	20		>400	0.5	1.25	0.625	7.5	15	preXDR		E21Q (gag/Cag);G88C (ggc/Tgc);S95T (agc/aCc);G247S (ggc/Agc);G668D (ggc/gAc)		D435V (gac/gTc)						L11L (cta/ctG)		S315T (agc/aCc)	Q10R (cag/cGg)					A774S (gcc/Tcc);R927R (cgc/cgT)			Y319S (tat/tCt)
F-01-01-6087	F-01-01-6087_lib9116	ERS7708053	6087	Peru	4.3.3	MGIT	R	R		R	S	S	S	S	S	3	>20		>400	0.5	1.25	1.25	0.25	0.75	MDR		E21Q (gag/Cag);S95T (agc/aCc);G247S (ggc/Agc);G668D (ggc/gAc)		S450L (tcg/tTg)						L11L (cta/ctG)		S315T (agc/aCc)	L4S (ttg/tCg)					A774S (gcc/Tcc);R927R (cgc/cgT)			M306V (atg/Gtg)
F-01-01-6089	F-01-01-6089_lib9117	ERS7708054	6089	Peru	4.3.3	MGIT	R	R		R	S	S	S	S	S	3	20		>400	0.25	1.25	<=0.3125	0.125	0.375	MDR		E21Q (gag/Cag);S95T (agc/aCc);G247S (ggc/Agc);G668D (ggc/gAc)		S450L (tcg/tTg);L731P (ctg/cCg)						L11L (cta/ctG)		S315T (agc/aCc)	466_del_cgtgggaccac					A774S (gcc/Tcc);R927R (cgc/cgT)			G406A (ggc/gCc)
F-01-01-6094	F-01-01-6094_lib9118	ERS7708055	6094	Peru	4.3.4.2	MGIT	R	R		R	S	S	S	S	S	10	>20		>400	0.5	1.25	0.625	<=0.0625	0.375	MDR		E21Q (gag/Cag);S95T (agc/aCc);G668D (ggc/gAc)		S450L (tcg/tTg)						L11L (cta/ctG)		P365P (ccg/ccA);S315T (agc/aCc)	H57L (cac/cTc)					R927R (cgc/cgT)		-16 C/G
F-01-01-6220	F-01-01-6220_lib9119	ERS7708056	6220	Peru	2.2.1	MGIT	R	S		S	R	R	R	R	S	3	<=1.0		100	>40	5	>25	1	0.375	I	E501D (gaa/gaC)	E21Q (gag/Cag);S95T (agc/aCc);G668D (ggc/gAc)	A187V (gca/gTa)	D435F (gac/TTc);A1075A (gct/gcC)	K43R (aag/aGg)				R212R (cga/cgC)	L11L (cta/ctG)		R463L (cgg/cTg);S315T (agc/aCc)						R927R (cgc/cgT)	C76C (tgc/tgT)		M306V (atg/Gtg)	Q246_ (cag/Tag)		1401 A/G
F-01-01-6276	F-01-01-6276_lib9120	ERS7708057	6276	Peru	4.3.3	MGIT	R	S		R	S	S	S	S	S	3	<=1.0		>400	0.5	1.25	0.625	0.125	0.375	PDR		E21Q (gag/Cag);S95T (agc/aCc);G247S (ggc/Agc);G668D (ggc/gAc)		Q429H (cag/caC);D435Y (gac/Tac)						L11L (cta/ctG)		S315T (agc/aCc)	U	U				A774S (gcc/Tcc);R927R (cgc/cgT)			M306I (atg/atA)
F-01-01-6284	F-01-01-6284_lib9121	ERS7708058	6284	Peru	4.1.1.3	MGIT	R	R		S	S	S	S	S	S	3	>20		100	0.5	1.25	0.625	0.125	0.375	MDR		E21Q (gag/Cag);S95T (agc/aCc);G668D (ggc/gAc)		T399I (acc/aTc);S450L (tcg/tTg)						L11L (cta/ctG)		A478A (gcg/gcC);S315T (agc/aCc)	D63G (gac/gGc)			D73H (gac/Cac)		R927R (cgc/cgT);V981L (gtg/Ctg)			G406A (ggc/gCc);P965P (ccg/ccA);R1055R (cgc/cgA)
F-01-01-6301	F-01-01-6301_lib10183	ERS7708059	6301	Peru	4.1.2.1	MGIT	R	R		R	S	S	S	S	S	3	>20		>400	0.5	1.25	0.625	0.125	0.375	MDR		E21Q (gag/Cag);S95T (agc/aCc);G668D (ggc/gAc)	N111S (aac/aGc)	D103D (gac/gaT);S450L (tcg/tTg)	K43R (aag/aGg)					L11L (cta/ctG)		S315T (agc/aCc)	H57R (cac/cGc)					R927R (cgc/cgT);V981L (gtg/Ctg)			Q497R (cag/cGg)
F-01-01-6557	F-01-01-6557_lib10184	ERS7708060	6557	Peru	4	MGIT	R	R			S	S	S	S	S	3	>20		50	0.25	1.25	0.625	<=0.0625	<=0.188	MDR		E21Q (gag/Cag);S95T (agc/aCc);G668D (ggc/gAc)		S450L (tcg/tTg);V695L (gtg/Ctg)						L11L (cta/ctG)		S315T (agc/aCA)						R927R (cgc/cgT)			G406D (ggc/gAc)
F-01-01-6666	F-01-01-6666_lib9124	ERS7708061	6666	Peru	4.3.3	MGIT	R	R		R	R	R	R	S	S	3	>20		>400	>40	5	>25	0.25	0.375	preXDR		E21Q (gag/Cag);S95T (agc/aCc);G247S (ggc/Agc);G668D (ggc/gAc)		S450L (tcg/tTg);A692T (gcc/Acc)	K88T (aag/aCg)				M432T (atg/aCg)	L11L (cta/ctG)		A551A (gcc/gcT);S315T (agc/aCc)	D49N (gac/Aac)					R927R (cgc/cgT)			M306I (atg/atT)			1401 A/G
15-01771	1771-15_lib4769	ERS7708062	14-3500	Vietnam	2.2.1	MGIT	R	R	R	S	S	S	S	S	S	3	>20			0.5	1.25	0.625	<=0.0625	<=0.188	MDR		E21Q (gag/Cag);S95T (agc/aCc);G668D (ggc/gAc)	A187V (gca/gTa)	D435G (gac/gGc);I491F (atc/Ttc);A1075A (gct/gcC)	K43R (aag/aGg)				R212R (cga/cgC)	L11L (cta/ctG)		G712A (ggc/gCc);R463L (cgg/cTg);S315T (agc/aCc)						R927R (cgc/cgT)	C76C (tgc/tgT);E951D (gag/gaT)	-32 G/T	M306V (atg/Gtg)
15-01772	1772-15_lib4770	ERS7708063	14-3501	Vietnam	2.2.1	MGIT	R	R	R	R	S	S	S	S	S	3	>20			0.5	1.25	1.25	<=0.0625	<=0.188	MDR		E21Q (gag/Cag);S95T (agc/aCc);G668D (ggc/gAc)	A187V (gca/gTa)	S450L (tcg/tTg);A1075A (gct/gcC)					R212R (cga/cgC)	L11L (cta/ctG)		R463L (cgg/cTg);S315T (agc/aCc)	D12A (gac/gCc)					R927R (cgc/cgT)	C76C (tgc/tgT)		M306V (atg/Gtg)	P436P (cca/ccG)		514 A/C
15-01773	1773-15_lib4771	ERS7708064	14-3502	Vietnam	2.2.1	MGIT	R	R	R	R	S	S	S	S	S	3	>20			0.25	1.25	0.625	<=0.0625	<=0.188	MDR		E21Q (gag/Cag);S95T (agc/aCc);G668D (ggc/gAc)	A187V (gca/gTa)	S450L (tcg/tTg);A1075A (gct/gcC)	K43R (aag/aGg)				R212R (cga/cgC)	L11L (cta/ctG)		R463L (cgg/cTg);S315T (agc/aCc)		-11 A/G				R927R (cgc/cgT)	C76C (tgc/tgT)	-4 C/A	M306I (atg/atA);A454T (gcg/Acg)
15-01774	1774-15_lib4772	ERS7708065	14-3503	Vietnam	2.2.1.1	MGIT	R	R	R	R	S	S	S	S	S	10	>20			0.25	1.25	0.625	<=0.0625	<=0.188	MDR		E21Q (gag/Cag);S95T (agc/aCc);G668D (ggc/gAc)	A187V (gca/gTa)	S450L (tcg/tTg);A1075A (gct/gcC)	K43R (aag/aGg)				R212R (cga/cgC)	L11L (cta/ctG)		R463L (cgg/cTg);S315T (agc/aCc)	Q10R (cag/cGg)					R927R (cgc/cgT)	C76C (tgc/tgT)		M306V (atg/Gtg);D534D (gac/gaT)
15-01775	1775-15_lib4773	ERS7708066	14-3504	Vietnam	2.2.1.1	MGIT	R	R	R	S	S	S	S	S	S	3	>20			0.25	1.25	0.625	<=0.0625	<=0.188	MDR		E21Q (gag/Cag);S95T (agc/aCc);G668D (ggc/gAc)	A187V (gca/gTa)	S450L (tcg/tTg);A1075A (gct/gcC)	K43R (aag/aGg)				R212R (cga/cgC)	L11L (cta/ctG)		R463L (cgg/cTg);S315T (agc/aCc)						R927R (cgc/cgT)	C76C (tgc/tgT)		Q497R (cag/cGg);D534D (gac/gaT)	M260I (atg/atA)
15-01776	1776-15_lib4774	ERS7708067	14-3505	Vietnam	2.2.1	MGIT	R	R	R	R	S	S	S	S	S	3	>20			0.25	1.25	0.625	<=0.0625	<=0.188	MDR		E21Q (gag/Cag);S95T (agc/aCc);G668D (ggc/gAc)	A187V (gca/gTa)	S450L (tcg/tTg);A1075A (gct/gcC)	K43R (aag/aGg)				R212R (cga/cgC)	L11L (cta/ctG)		R463L (cgg/cTg);S315T (agc/aCc)		-11 A/G				R927R (cgc/cgT)	C76C (tgc/tgT)	-4 C/A	M306I (atg/atA);A454T (gcg/Acg)
15-01777	1777-15_lib4775	ERS7708068	14-3506	Vietnam	2.2.1	MGIT	R	R	R	R	S	S	S	S	S	3	>20			0.5	1.25	1.25	<=0.0625	<=0.188	MDR		E21Q (gag/Cag);S95T (agc/aCc);G668D (ggc/gAc)	A187V (gca/gTa)	S450L (tcg/tTg);A1075A (gct/gcC)	K88R (aag/aGg)				R212R (cga/cgC)	L11L (cta/ctG)		R463L (cgg/cTg);S315T (agc/aCc)	2288850i2 CC					R927R (cgc/cgT)	C76C (tgc/tgT)	-12 C/T	F330S (ttc/tCc)
15-01778	1778-15_lib4776	ERS7708069	14-3507	Vietnam	2.2.1	MGIT	R	R	R	R	S	S	S	S	S	3	4			0.5	1.25	0.625	<=0.0625	<=0.188	MDR		E21Q (gag/Cag);S95T (agc/aCc);G668D (ggc/gAc)	A187V (gca/gTa)	D435V (gac/gTc);A609V (gcg/gTg);L893L (ctg/ctC);A1075A (gct/gcC)					R212R (cga/cgC)	L11L (cta/ctG)		R463L (cgg/cTg);S315T (agc/aCc)	2288850i2 CC					R927R (cgc/cgT)	C76C (tgc/tgT)		M306I (atg/atA)			514 A/C
15-01779	1779-15_lib4984	ERS7708070	14-3508	Vietnam	2.2.1	MGIT	R	R	R	S	S	S	S	S	S	3	>20			0.5	1.25	1.25	<=0.0625	<=0.188	MDR		E21Q (gag/Cag);S95T (agc/aCc);G668D (ggc/gAc)		P45L (ccg/cTg);S450L (tcg/tTg);A1075A (gct/gcC)	K43R (aag/aGg)	L203L (ctg/ctA)			R212R (cga/cgC)	L11L (cta/ctG)		R463L (cgg/cTg);S315G (agc/Ggc)					-440 T/C	R927R (cgc/cgT)	C76C (tgc/tgT)		M306V (atg/Gtg)	S266R (agc/agG)
15-01780	1780-15_lib4985	ERS7708071	14-3509	Vietnam	2.2.1	MGIT	R	R	R	R	S	S	S	S	S	3	>20			0.25	1.25	1.25	0.125	<=0.188	MDR		E21Q (gag/Cag);S95T (agc/aCc);G668D (ggc/gAc)	A187V (gca/gTa)	S450L (tcg/tTg);A1075A (gct/gcC)	K43R (aag/aGg)				R212R (cga/cgC)	L11L (cta/ctG)		R463L (cgg/cTg);S315T (agc/aCc)		-11 A/G				R927R (cgc/cgT)	C76C (tgc/tgT)	-4 C/A	M306I (atg/atA);A454T (gcg/Acg)
15-01781	1781-15_lib4986	ERS7708072	14-3510	Vietnam	2.2.1	MGIT	R	R	R	R	S	S	S	S	S	1	>20			0.5	1.25	1.25	<=0.0625	<=0.188	MDR		E21Q (gag/Cag);S95T (agc/aCc);G668D (ggc/gAc)		S450L (tcg/tTg);A1075A (gct/gcC)	K43R (aag/aGg)		-15 C/T	I194T (atc/aCc)	R212R (cga/cgC)	L11L (cta/ctG)		R463L (cgg/cTg)	2288821i2 GC					R927R (cgc/cgT)	C76C (tgc/tgT)		M306V (atg/Gtg)	S266R (agc/agG);4326718i2 GC
15-01782	1782-15_lib4987	ERS7708073	14-3511	Vietnam	2.2.1	MGIT	R	R	R	S	S	S	S	S	S	3	>20			0.5	1.25	1.25	<=0.0625	<=0.188	MDR		E21Q (gag/Cag);S95T (agc/aCc);G668D (ggc/gAc)	A187V (gca/gTa)	S450L (tcg/tTg);A1075A (gct/gcC)					R212R (cga/cgC)	L11L (cta/ctG)		R463L (cgg/cTg);S315T (agc/aCc)						R927R (cgc/cgT)	C76C (tgc/tgT)		M306V (atg/Gtg)			514 A/C
15-01783	1783-15_lib4988	ERS7708074	14-3512	Vietnam	2.2.1.1	MGIT	R	S	S	R	S	S	S	S	S	3	0.5			0.5	1.25	1.25	<=0.0625	<=0.188	PDR		E21Q (gag/Cag);S95T (agc/aCc);G668D (ggc/gAc)	A187V (gca/gTa)	L452P (ctg/cCg);A1075A (gct/gcC)	K43R (aag/aGg)				R212R (cga/cgC)	L11L (cta/ctG)		R463L (cgg/cTg);S315T (agc/aCc)	A146V (gcg/gTg)					R927R (cgc/cgT)	C76C (tgc/tgT)		D534D (gac/gaT)
15-01784	1784-15_lib4989	ERS7708075	14-3513	Vietnam	2.2.1	MGIT	R	R	S	R	S	S	S	R	R	10	>20			0.5	1.25	1.25	0.5	1.5	preXDR		E21Q (gag/Cag);D94A (gac/gCc);S95T (agc/aCc);G668D (ggc/gAc)	A187V (gca/gTa)	S450W (tcg/tGg);A1075A (gct/gcC)	K43R (aag/aGg)				R212R (cga/cgC)	L11L (cta/ctG)		R463L (cgg/cTg);I317V (atc/Gtc);S315N (agc/aAc)	T135P (acc/Ccc)					R927R (cgc/cgT)	C76C (tgc/tgT)		M306I (atg/atA)
15-01785	1785-15_lib4990	ERS7708076	14-3514	Vietnam	2.2.1	MGIT	R	R	S	R	S	S	S	R	R	3	>20			0.5	1.25	1.25	0.5	1.5	preXDR		E21Q (gag/Cag);D94A (gac/gCc);S95T (agc/aCc);G668D (ggc/gAc)	A187V (gca/gTa)	S450L (tcg/tTg);A1075A (gct/gcC)	K88R (aag/aGg)				R212R (cga/cgC)	L11L (cta/ctG)		R463L (cgg/cTg);S315T (agc/aCc)	T100P (acc/Ccc)					R927R (cgc/cgT)	C76C (tgc/tgT);E951D (gag/gaT)		G406A (ggc/gCc)
15-01786	1786-15_lib4991	ERS7708077	14-3515	Vietnam	2.2.1.1	MGIT	R	R	R	S	S	S	S	S	S	3	>20			0.5	1.25	1.25	0.125	<=0.188	MDR		E21Q (gag/Cag);S95T (agc/aCc);G668D (ggc/gAc)	A187V (gca/gTa)	H445Y (cac/Tac);A1075A (gct/gcC)	K43R (aag/aGg)				R212R (cga/cgC)	L11L (cta/ctG)		L616L (ctg/ctA);R463L (cgg/cTg);S315T (agc/aCc)						R927R (cgc/cgT)	C76C (tgc/tgT)	-12 C/T	M306V (atg/Gtg);D534D (gac/gaT)	D56A (gac/gCc)
15-01787	1787-15_lib4992	ERS7708078	14-3516	Vietnam	2.2.2	MGIT	R	R	R	R	S	S	S	S	S	0.4	>20			0.5	1.25	0.625	<=0.0625	<=0.188	MDR		E21Q (gag/Cag);S95T (agc/aCc);G668D (ggc/gAc)		S450L (tcg/tTg);A1075A (gct/gcC)					R212R (cga/cgC)	L11L (cta/ctG)		R463L (cgg/cTg);W191R (tgg/Cgg)	D12A (gac/gCc)				-72 C/T	R927R (cgc/cgT)	C76C (tgc/tgT)		M306V (atg/Gtg)			16 T/A
15-01788	1788-15_lib4993	ERS7708079	14-3517	Vietnam	2.2.1	MGIT	R	R	S	S	S	S	S	S	S	3	>20			0.5	2.5	1.25	<=0.0625	<=0.188	MDR		E21Q (gag/Cag);S95T (agc/aCc);G668D (ggc/gAc)	A187V (gca/gTa)	H445Y (cac/Tac);A1075A (gct/gcC)	K43R (aag/aGg)				R212R (cga/cgC)	L11L (cta/ctG)		R463L (cgg/cTg);S315T (agc/aCc)						R927R (cgc/cgT)	C76C (tgc/tgT)		M306I (atg/atA)
15-01789	1789-15_lib4994	ERS7708080	14-3518	Vietnam	2.2.1.1	MGIT	R	R	R	R	S	S	S	S	S	10	20			0.5	1.25	1.25	<=0.0625	<=0.188	MDR		E21Q (gag/Cag);S95T (agc/aCc);G668D (ggc/gAc)	A187V (gca/gTa)	L430P (ctg/cCg);D435G (gac/gGc);A1075A (gct/gcC)	K88R (aag/aGg)				R212R (cga/cgC)	L11L (cta/ctG)		R463L (cgg/cTg);S315T (agc/aCc)	U;A102G (gcg/gGg)					R927R (cgc/cgT)	C76C (tgc/tgT)		M306V (atg/Gtg);D534D (gac/gaT)
15-01790	1790-15_lib4995	ERS7708081	14-3519	Vietnam	2.2.1.1	MGIT	R	R	S	R	S	S	S	S	S	3	>20			0.25	1.25	1.25	<=0.0625	<=0.188	MDR		E21Q (gag/Cag);S95T (agc/aCc);G668D (ggc/gAc)	A187V (gca/gTa)	S450L (tcg/tTg);A1075A (gct/gcC)	K43R (aag/aGg)				R212R (cga/cgC)	L11L (cta/ctG)		R463L (cgg/cTg);S315T (agc/aCc)	M175V (atg/Gtg)				-581 C/G	R927R (cgc/cgT)	C76C (tgc/tgT)		G406D (ggc/gAc);D534D (gac/gaT)	D77G (gac/gGc)
15-01791	1791-15_lib4996	ERS7708082	14-3520	Vietnam	2.2.1.1	MGIT	R	R	S	R	S	S	S	S	S	3	>20			0.5	1.25	1.25	0.125	0.375	MDR		E21Q (gag/Cag);S95T (agc/aCc);G668D (ggc/gAc)	A187V (gca/gTa)	S450L (tcg/tTg);A1075A (gct/gcC)	K43R (aag/aGg)				R212R (cga/cgC)	L11L (cta/ctG)		R463L (cgg/cTg);S315T (agc/aCc)	A146V (gcg/gTg)					R927R (cgc/cgT)	C76C (tgc/tgT)		Q497P (cag/cCg);D534D (gac/gaT)
15-01792	1792-15_lib4997	ERS7708083	14-3521	Vietnam	2.2.1	MGIT	R	R	S	R	S	S	S	S	S	>10	>20			0.5	1.25	2.5	<=0.0625	<=0.188	MDR		E21Q (gag/Cag);S95T (agc/aCc);G668D (ggc/gAc);R789G (cgc/Ggc)	A187V (gca/gTa)	H445D (cac/Gac);A1075A (gct/gcC)	K88R (aag/aGg)		-15 C/T		R212R (cga/cgC)	L11L (cta/ctG)		R463L (cgg/cTg);GAP	2288859i2 CC					R927R (cgc/cgT)	C76C (tgc/tgT)		M306I (atg/atA)
15-01793	1793-15_lib4998	ERS7708084	14-3522	Vietnam	2.2.2	MGIT	R	S	S	R	S	S	S	S	S	3	1			0.5	1.25	1.25	<=0.0625	<=0.188	PDR		E21Q (gag/Cag);S95T (agc/aCc);G668D (ggc/gAc)		H445L (cac/cTc);A1075A (gct/gcC)					R212R (cga/cgC)	L11L (cta/ctG)		R463L (cgg/cTg);S315T (agc/aCc)	S67_ (tcg/tAg)					R927R (cgc/cgT)	C76C (tgc/tgT);H665H (cac/caT)	4243185i1 C	M306L (atg/Ctg)
15-01794	1794-15_lib4999	ERS7708085	14-3523	Vietnam	2.2.1	MGIT	R	R	R	R	S	S	S	S	S	3	>20			0.5	1.25	1.25	<=0.0625	<=0.188	MDR		E21Q (gag/Cag);S95T (agc/aCc);G668D (ggc/gAc)	A187V (gca/gTa)	S450L (tcg/tTg);A1075A (gct/gcC)	K88R (aag/aGg)				R212R (cga/cgC)	L11L (cta/ctG)		R463L (cgg/cTg);S315T (agc/aCc)						R927R (cgc/cgT)	C76C (tgc/tgT)	-12 C/T	M306V (atg/Gtg)
15-01795	1795-15_lib5000	ERS7708086	14-3524	Vietnam	2.1	MGIT	R	R	S	S	S	S	S	S	S	1	>20			0.5	1.25	2.5	<=0.0625	<=0.188	MDR		E21Q (gag/Cag);S95T (agc/aCc);G668D (ggc/gAc)		H445D (cac/Gac);A1075A (gct/gcC)					R212R (cga/cgC)	L11L (cta/ctG)		R463L (cgg/cTg);E195E (gag/gaA)						R927R (cgc/cgT)	W393S (tgg/tCg);Q952Q (caa/caG)		M306I (atg/atT)
15-01796	1796-15_lib5001	ERS7708087	14-3525	Vietnam	2.2.1	MGIT	R	R	R	R	S	S	S	S	S	3	>20			0.5	1.25	1.25	<=0.0625	<=0.188	MDR		E21Q (gag/Cag);S95T (agc/aCc);G668D (ggc/gAc)	A187V (gca/gTa)	S450L (tcg/tTg);A1075A (gct/gcC)	K88R (aag/aGg)				R212R (cga/cgC)	L11L (cta/ctG)		R463L (cgg/cTg);S315T (agc/aCc)	T76P (act/Cct)					R927R (cgc/cgT)	C76C (tgc/tgT);G814G (gga/ggG)		M306V (atg/Gtg)
15-01797	1797-15_lib5002	ERS7708088	14-3526	Vietnam	2.2.1	MGIT	R	R	S	S	S	S	S	S	S	3	>20			0.25	1.25	1.25	0.125	<=0.188	MDR		E21Q (gag/Cag);S95T (agc/aCc);G668D (ggc/gAc)	A187V (gca/gTa)	H445R (cac/cGc);A1075A (gct/gcC)	K43R (aag/aGg)				R212R (cga/cgC)	L11L (cta/ctG)		R463L (cgg/cTg);S315T (agc/aCc)						R927R (cgc/cgT)	C76C (tgc/tgT)		M306I (atg/atC)
15-01798	1798-15_lib5003	ERS7708089	14-3527	Vietnam	4.8	MGIT	R	S	S	S	S	S	S	S	S	0.4	0.5			0.5	1.25	1.25	0.125	0.375	mono		E21Q (gag/Cag)		D435Y (gac/Tac)			-15 C/T			L11L (cta/ctG)	K78N (aag/aaT)							R927R (cgc/cgT)
15-01799	1799-15_lib5004	ERS7708090	14-3528	Vietnam	2.2.1	MGIT	R	S	S	S	S	S	S	S	S	3	0.5			0.5	1.25	1.25	<=0.0625	<=0.188	mono		E21Q (gag/Cag);S95T (agc/aCc);G668D (ggc/gAc)	A187V (gca/gTa)	H445G (cac/GGc);A1075A (gct/gcC)	K88R (aag/aGg)				R212R (cga/cgC)	L11L (cta/ctG)		R463L (cgg/cTg);S315T (agc/aCc)						R927R (cgc/cgT)	C76C (tgc/tgT);G814G (gga/ggG)		M306I (atg/atC)
15-01800	1800-15_lib5005	ERS7708091	14-3529	Vietnam	2.2.1	MGIT	R	R	R	S	S	S	S	S	S	3	>20			0.5	1.25	1.25	<=0.0625	0.375	MDR		E21Q (gag/Cag);S95T (agc/aCc);G668D (ggc/gAc)	A187V (gca/gTa)	S450L (tcg/tTg);A1075A (gct/gcC)					R212R (cga/cgC)	L11L (cta/ctG)		R463L (cgg/cTg);S315T (agc/aCc)	S65P (tcc/Ccc)					R927R (cgc/cgT)	C76C (tgc/tgT)		M306I (atg/atA)			517 C/T
15-01801	1801-15_lib5006	ERS7708092	14-3530	Vietnam	2.2.1	MGIT	R	R	R	R	R	S	R	S	S	10	>20			>40	2.5	>25	<=0.0625	<=0.188	preXDR		E21Q (gag/Cag);S95T (agc/aCc);G668D (ggc/gAc)	A187V (gca/gTa)	R273C (cgc/Tgc);S450L (tcg/tTg);S576L (tcg/tTg);A1075A (gct/gcC)	K43R (aag/aGg)				R212R (cga/cgC)	L11L (cta/ctG)		R463L (cgg/cTg);S315T (agc/aCc)	V139A (gtg/gCg)					R927R (cgc/cgT)	C76C (tgc/tgT)		V49V (gtc/gtT);M306I (atg/atA);G406C (ggc/Tgc)			1401 A/G
15-01802	1802-15_lib5007	ERS7708093	14-3531	Vietnam	2.2.1	MGIT	S	R	S	S	S	S	S	S	S	<=0.0125	>20			0.5	1.25	1.25	0.125	0.375	mono		E21Q (gag/Cag);S95T (agc/aCc);G668D (ggc/gAc)	A187V (gca/gTa);R415G (cgg/Ggg)	S450L (tcg/tTg);A1075A (gct/gcC)				G3G (gga/ggC)	R212R (cga/cgC)	L11L (cta/ctG)		R463L (cgg/cTg)						R927R (cgc/cgT)	C76C (tgc/tgT)
15-01803	1803-15_lib5008	ERS7708094	14-3532	Vietnam	2.2.1	MGIT	R	R	R	R	S	S	S	S	S	3	>20			0.5	1.25	1.25	0.125	<=0.188	MDR		E21Q (gag/Cag);S95T (agc/aCc);G668D (ggc/gAc)	A187V (gca/gTa)	S450L (tcg/tTg);A1075A (gct/gcC)	K88R (aag/aGg)				R212R (cga/cgC)	L11L (cta/ctG)		R463L (cgg/cTg);S315T (agc/aCc)	2288850i2 CC					R927R (cgc/cgT)	C76C (tgc/tgT)	-12 C/T	F330S (ttc/tCc)
15-01804	1804-15_lib5009	ERS7708095	14-3533	Vietnam	2.2.1	MGIT	R	R	S	S	S	S	S	S	S	3	>20			0.5	1.25	1.25	<=0.0625	<=0.188	MDR		E21Q (gag/Cag);S95T (agc/aCc);G668D (ggc/gAc)	A187V (gca/gTa)	H445Y (cac/Tac);A1075A (gct/gcC)	K43R (aag/aGg)				R212R (cga/cgC)	L11L (cta/ctG)		R463L (cgg/cTg);S315T (agc/aCc)						R927R (cgc/cgT)	C76C (tgc/tgT)		Q497K (cag/Aag)
15-01805	1805-15_lib5010	ERS7708096	14-3534	Vietnam	2.2.1.1	MGIT	R	R	R	S	S	S	S	S	S	3	>20			0.5	1.25	1.25	<=0.0625	<=0.188	MDR		E21Q (gag/Cag);S95T (agc/aCc);G668D (ggc/gAc)	A187V (gca/gTa)	S450L (tcg/tTg);A1075A (gct/gcC)	K43R (aag/aGg)				R212R (cga/cgC)	L11L (cta/ctG)		R463L (cgg/cTg);S315T (agc/aCc)						R927R (cgc/cgT)	C76C (tgc/tgT)		Q497R (cag/cGg);D534D (gac/gaT)	M260I (atg/atA)
15-01806	1806-15_lib5011	ERS7708097	14-3535	Vietnam	2.2.1	MGIT	R	R	S	S	S	S	S	S	S	10	>20			0.25	1.25	0.625	<=0.0625	<=0.188	MDR		E21Q (gag/Cag);S95T (agc/aCc);G668D (ggc/gAc)	A187V (gca/gTa)	S450L (tcg/tTg);A1075A (gct/gcC)	K43R (aag/aGg)				R212R (cga/cgC)	L11L (cta/ctG)								R927R (cgc/cgT)	C76C (tgc/tgT)
15-01807	1807-15_lib5012	ERS7708098	14-3536	Vietnam	2.2.1	MGIT	R	S	S	S	S	S	S	S	S	3	0.5			0.5	2.5	1.25	<=0.0625	<=0.188	mono		E21Q (gag/Cag);S95T (agc/aCc);G668D (ggc/gAc)	A187V (gca/gTa)	L452P (ctg/cCg);A1075A (gct/gcC)	K88R (aag/aGg)				R212R (cga/cgC)	L11L (cta/ctG)		R463L (cgg/cTg);S315T (agc/aCc)						R927R (cgc/cgT)	C76C (tgc/tgT)		G406S (ggc/Agc)
15-01808	1808-15_lib5013	ERS7708099	14-3537	Vietnam	2.2.1	MGIT	R	R	R	R	S	S	S	S	S	3	>20			0.25	1.25	1.25	0.125	0.375	MDR		E21Q (gag/Cag);S95T (agc/aCc);G668D (ggc/gAc);P741P (ccg/ccA)		S450L (tcg/tTg);A1075A (gct/gcC)	K43R (aag/aGg)				R212R (cga/cgC)	L11L (cta/ctG)		R463L (cgg/cTg);S315T (agc/aCc)	S67P (tcg/Ccg)					R927R (cgc/cgT)	C76C (tgc/tgT)		M306V (atg/Gtg)	S266R (agc/agG)
15-01809	1809-15_lib5014	ERS7708100	14-3538	Vietnam	2.2.1	MGIT	R	R	S	S	S	S	S	S	S	3	>20			0.5	1.25	1.25	<=0.0625	<=0.188	MDR		E21Q (gag/Cag);S95T (agc/aCc);G668D (ggc/gAc)	A187V (gca/gTa)	H445Y (cac/Tac);A1075A (gct/gcC)	K88R (aag/aGg)				R212R (cga/cgC)	L11L (cta/ctG)		R463L (cgg/cTg);S315T (agc/aCc)						R927R (cgc/cgT)	C76C (tgc/tgT);E951D (gag/gaT)		M306I (atg/atA)
15-01810	1810-15_lib5015	ERS7708101	14-3539	Vietnam	2.2.1	MGIT	R	R	S	S	S	S	S	S	S	0.4	>20			0.25	1.25	0.625	<=0.0625	<=0.188	MDR		E21Q (gag/Cag);S95T (agc/aCc);G668D (ggc/gAc)	A187V (gca/gTa)	S450L (tcg/tTg);A1075A (gct/gcC)	K43R (aag/aGg)				R212R (cga/cgC)	L11L (cta/ctG)		R463L (cgg/cTg);S383A (tcg/Gcg);Y337S (tac/tCc)						R927R (cgc/cgT)	C76C (tgc/tgT);E951D (gag/gaT)		L974L (ctg/Ttg)
15-01811	1811-15_lib5016	ERS7708102	14-3540	Vietnam	2.2.1	MGIT	R	R	R	R	S	S	S	S	S	3	>20			0.5	1.25	1.25	<=0.0625	0.375	MDR		E21Q (gag/Cag);S95T (agc/aCc);G668D (ggc/gAc)	A187V (gca/gTa)	S450L (tcg/tTg);A1075A (gct/gcC)	K88R (aag/aGg)			G3G (gga/ggC)	R212R (cga/cgC)	L11L (cta/ctG)		R463L (cgg/cTg);S315T (agc/aCc)		-11 A/G				R927R (cgc/cgT)	C76C (tgc/tgT)		M306V (atg/Gtg)
15-01812	1812-15_lib5017	ERS7708103	14-3541	Vietnam	1.1.1.1	MGIT	R	R	S	S	S	S	S	S	S	10	>20			0.25	0.625	0.625	<=0.0625	0.375	MDR	M291I (atg/atC)	E21Q (gag/Cag);S95T (agc/aCc);G239G (ggc/ggT);A384V (gca/gTa);I614I (att/atC);G668D (ggc/gAc)		S450L (tcg/tTg);A1075A (gct/gcC)					V260I (gtc/Atc)	L11L (cta/ctG)		R463L (cgg/cTg);S315T (agc/aCc);T275A (acc/Gcc)					-142 G/A	T270I (acc/aTc);N394D (aac/Gac);R927R (cgc/cgT)	V206M (gtg/Atg);G288G (ggc/ggT);P913S (ccg/Tcg)		E378A (gag/gCg);L402V (ctg/Gtg)
15-01813	1813-15_lib5018	ERS7708104	14-3542	Vietnam	4.1.2.1	MGIT	R	R	S	S	S	S	S	S	S	3	>20			0.5	0.625	1.25	0.125	0.375	MDR		E21Q (gag/Cag);S95T (agc/aCc);G668D (ggc/gAc)	N111S (aac/aGc)	D103D (gac/gaT);S450L (tcg/tTg)	K43R (aag/aGg)					L11L (cta/ctG)		S315T (agc/aCc)					-48 G/A	G190D (ggc/gAc);H911H (cac/caT);R927R (cgc/cgT);V981L (gtg/Ctg)
15-01814	1814-15_lib5019	ERS7708105	14-3543	Vietnam	2.2.1	MGIT	R	R	S	R	S	S	S	S	S	10	>20			0.25	1.25	1.25	<=0.0625	<=0.188	MDR		E21Q (gag/Cag);S95T (agc/aCc);G668D (ggc/gAc)	A187V (gca/gTa)	S450L (tcg/tTg);A1075A (gct/gcC)	K88R (aag/aGg)				R212R (cga/cgC)	L11L (cta/ctG)		R463L (cgg/cTg);S315T (agc/aCc)		-11 A/G			-519 T/C	V280A (gtg/gCg);R927R (cgc/cgT)	C76C (tgc/tgT)
15-01815	1815-15_lib5020	ERS7708106	14-3544	Vietnam	2.2.1	MGIT	R	R	S	S	S	S	S	S	S	3	>20			0.5	1.25	1.25	<=0.0625	<=0.188	MDR		E21Q (gag/Cag);S95T (agc/aCc);G668D (ggc/gAc)		761102i3 TTC;A1075A (gct/gcC)					R212R (cga/cgC)	L11L (cta/ctG)		R463L (cgg/cTg);S315T (agc/aCc)					-105 G/A	R927R (cgc/cgT)	C76C (tgc/tgT)		M306I (atg/atA)	S266R (agc/agG);T125M (acg/aTg)		514 A/C
15-01816	1816-15_lib5021	ERS7708107	14-3545	Vietnam	2.2.1	MGIT	R	R	S	R	S	S	S	S	S	3	>20			0.5	1.25	1.25	<=0.0625	<=0.188	MDR		E21Q (gag/Cag);S95T (agc/aCc);G668D (ggc/gAc)	A187V (gca/gTa)	S450L (tcg/tTg);R827C (cgc/Tgc);A1075A (gct/gcC)	K88R (aag/aGg)				R212R (cga/cgC)	L11L (cta/ctG)		R463L (cgg/cTg);S315T (agc/aCc)	GAP					R927R (cgc/cgT)	C76C (tgc/tgT);G814G (gga/ggG)		M306I (atg/atA)	U
15-01817	1817-15_lib5022	ERS7708108	14-3546	Vietnam	4.4.2	MGIT	R	R	R	R	S	S	S	S	S	3	>20			0.5	1.25	1.25	0.125	0.375	MDR		E21Q (gag/Cag);S95T (agc/aCc);G668D (ggc/gAc)		S450L (tcg/tTg)	K43R (aag/aGg)					L11L (cta/ctG)		S315T (agc/aCc)	A102G (gcg/gGg)					R927R (cgc/cgT)	A1092A (gcg/gcA)		M306V (atg/Gtg)
15-08882	8882-15_lib5603	ERS7708109	14-3547	Vietnam	2.2.1.1	MGIT	R	R	S	R	S	S	S	S	S	10	>20			0.25	1.25	0.625	<=0.0625	<=0.188	MDR		E21Q (gag/Cag);S95T (agc/aCc);G668D (ggc/gAc)	A187V (gca/gTa)	Q432P (caa/cCa);A1075A (gct/gcC)	K43R (aag/aGg)				R212R (cga/cgC)	L11L (cta/ctG)		R463L (cgg/cTg);S315T (agc/aCc)						R927R (cgc/cgT)	C76C (tgc/tgT)		D534D (gac/gaT)	M260I (atg/atA)
15-01818	1818-15_lib5023	ERS7708110	14-3548	Vietnam	2.2.1	MGIT	R	R	R	R	S	S	S	R	R	3	>20			0.25	1.25	0.625	2.5	3	preXDR		E21Q (gag/Cag);D94Y (gac/Tac);S95T (agc/aCc);G668D (ggc/gAc)	A187V (gca/gTa)	Y308C (tat/tGt);S450L (tcg/tTg);A1075A (gct/gcC)	K43R (aag/aGg)			H24H (cac/caT)	R212R (cga/cgC)	L11L (cta/ctG)		R463L (cgg/cTg);S315T (agc/aCc)		-11 A/G				R927R (cgc/cgT)	C76C (tgc/tgT)		M306I (atg/atA)
15-01819	1819-15_lib5024	ERS7708111	14-3549	Vietnam	1.1.1.1	MGIT	S	R	S	S	S	S	S	S	S	0.1	>20			0.25	0.625	1.25	0.125	0.375	mono	M291I (atg/atC)	E21Q (gag/Cag);S95T (agc/aCc);A384V (gca/gTa);I614I (att/atC);G668D (ggc/gAc)		S450W (tcg/tGg);A1075A (gct/gcC)	K88M (aag/aTg)		-15 C/T		V260I (gtc/Atc)	L11L (cta/ctG)		R463L (cgg/cTg)					-142 G/A	T270I (acc/aTc);N394D (aac/Gac);R927R (cgc/cgT)	V206M (gtg/Atg);G288G (ggc/ggT);P913S (ccg/Tcg)		E378A (gag/gCg)
15-01820	1820-15_lib5025	ERS7708112	14-3551	Vietnam	2.2.1	MGIT	R	R	R	R	S	S	S	S	S	3	>20			0.5	1.25	1.25	0.125	0.375	MDR		E21Q (gag/Cag);S95T (agc/aCc);G668D (ggc/gAc)		S450L (tcg/tTg);A1075A (gct/gcC)	K43R (aag/aGg)				R212R (cga/cgC)	L11L (cta/ctG)		R463L (cgg/cTg);S315T (agc/aCc)	U	U				R927R (cgc/cgT)	C76C (tgc/tgT)		Q497R (cag/cGg)	S266R (agc/agG)
15-01821	1821-15_lib5026	ERS7708113	14-3552	Vietnam	2.2.2	MGIT	R	R	S	R	S	S	S	R	S	10	>20			0.5	1.25	1.25	0.5	0.75	preXDR	R446C (cgt/Tgt)	E21Q (gag/Cag);S95T (agc/aCc);Y364D (tat/Gat);G668D (ggc/gAc)		Q429H (cag/caC);H445R (cac/cGc);A1075A (gct/gcC)			-15 C/T		R212R (cga/cgC)	L11L (cta/ctG)		R463L (cgg/cTg)	Y103_ (tac/taA)					G610D (ggc/gAc);R927R (cgc/cgT)	C76C (tgc/tgT);P633P (ccg/ccA)		Q497R (cag/cGg)
15-01822	1822-15_lib5027	ERS7708114	14-3553	Vietnam	2.2.1.1	MGIT	R	R	S	S	S	S	S	S	S	3	>20			0.25	1.25	1.25	<=0.0625	<=0.188	MDR		E21Q (gag/Cag);S95T (agc/aCc);G668D (ggc/gAc)	A187V (gca/gTa)	H445R (cac/cGc);A1075A (gct/gcC)	K43R (aag/aGg)				R212R (cga/cgC)	L11L (cta/ctG)		R463L (cgg/cTg);S315T (agc/aCc)						R927R (cgc/cgT)	C76C (tgc/tgT)		E405D (gag/gaT);D534D (gac/gaT)
15-01823	1823-15_lib5028	ERS7708115	14-3554	Vietnam	2.2.1	MGIT	R	R	R	R	S	S	S	S	S	3	>20			0.5	1.25	1.25	<=0.0625	<=0.188	MDR		E21Q (gag/Cag);S95T (agc/aCc);G668D (ggc/gAc)		S450L (tcg/tTg);A1075A (gct/gcC)	K43R (aag/aGg)				R212R (cga/cgC)	L11L (cta/ctG)		R463L (cgg/cTg);S315T (agc/aCc)	A146V (gcg/gTg)					R927R (cgc/cgT)	C76C (tgc/tgT)		M306V (atg/Gtg)	S266R (agc/agG)
15-01824	1824-15_lib5029	ERS7708116	14-3555	Vietnam	2.2.1.1	MGIT	R	R	R	R	S	S	S	R	R	3	>20			0.5	1.25	1.25	0.5	1.5	preXDR		E21Q (gag/Cag);D94A (gac/gCc);S95T (agc/aCc);G668D (ggc/gAc)	A187V (gca/gTa)	S450L (tcg/tTg);A1075A (gct/gcC)	K43R (aag/aGg)				R212R (cga/cgC)	L11L (cta/ctG)		R463L (cgg/cTg);S315T (agc/aCc)	S164_ (tcg/tAg)					R927R (cgc/cgT)	C76C (tgc/tgT)		M306V (atg/Gtg);D534D (gac/gaT)
15-01825	1825-15_lib5030	ERS7708117	14-3556	Vietnam	2.2.1	MGIT	R	R	R	S	S	S	S	S	S	3	20			0.5	1.25	0.625	0.125	0.375	MDR		E21Q (gag/Cag);S95T (agc/aCc);G668D (ggc/gAc)	A187V (gca/gTa)	D435V (gac/gTc);A1075A (gct/gcC)	K43R (aag/aGg)				R212R (cga/cgC)	L11L (cta/ctG)		R463L (cgg/cTg);S315T (agc/aCc)	P69S (cca/Tca)					R927R (cgc/cgT)	C76C (tgc/tgT)		V49V (gtc/gtT);Q497R (cag/cGg)			287 A/G
15-01826	1826-15_lib5031	ERS7708118	14-3557	Vietnam	1.1.1	MGIT	R	R	S	R	S	S	S	S	S	0.4	>20			0.25	0.625	0.625	0.125	0.375	MDR	M291I (atg/atC)	E21Q (gag/Cag);S95T (agc/aCc);A384V (gca/gTa);I614I (att/atC);G668D (ggc/gAc)		Q432K (caa/Aaa);A1075A (gct/gcC)			-15 C/T		V260I (gtc/Atc)	L11L (cta/ctG)		R463L (cgg/cTg)			-137 T/G		-142 G/A	T270I (acc/aTc);N394D (aac/Gac);R927R (cgc/cgT)	V206M (gtg/Atg);G288G (ggc/ggT);P913S (ccg/Tcg)		E378A (gag/gCg);R559R (cgg/Agg)	GAP
15-01827	1827-15_lib5032	ERS7708119	14-3558	Vietnam	2.2.1	MGIT	R	R	S	S	S	S	S	S	S	3	>20			0.5	1.25	1.25	0.125	0.375	MDR		E21Q (gag/Cag);S95T (agc/aCc);G668D (ggc/gAc)	A187V (gca/gTa)	H445D (cac/Gac);A1075A (gct/gcC)	K43R (aag/aGg)				R212R (cga/cgC)	L11L (cta/ctG)		R463L (cgg/cTg);S315T (agc/aCc)	T47A (acc/Gcc)					R927R (cgc/cgT)	C76C (tgc/tgT)
15-01828	1828-15_lib5033	ERS7708120	14-3559	Vietnam	2.2.1	MGIT	R	R	R	S	S	S	S	S	S	3	>20			0.5	1.25	1.25	<=0.0625	0.375	MDR		E21Q (gag/Cag);S95T (agc/aCc);G668D (ggc/gAc)		L47R (ctc/cGc);S450L (tcg/tTg);A1075A (gct/gcC)	K43R (aag/aGg)				R212R (cga/cgC)	L11L (cta/ctG)		R463L (cgg/cTg);S315T (agc/aCA)	T47A (acc/Gcc)					R927R (cgc/cgT)	C76C (tgc/tgT)		M306I (atg/atC);G406S (ggc/Agc)	S266R (agc/agG)
15-01829	1829-15_lib5034	ERS7708121	14-3560	Vietnam	2.2.1.1	MGIT	R	R	R	S	S	S	S	S	S	3	>20			0.25	1.25	0.625	<=0.0625	<=0.188	MDR		E21Q (gag/Cag);S95T (agc/aCc);G668D (ggc/gAc)	A187V (gca/gTa)	H445D (cac/Gac);A1075A (gct/gcC)	K43R (aag/aGg)				R212R (cga/cgC)	L11L (cta/ctG)		R463L (cgg/cTg);S315T (agc/aCc)	D136G (gat/gGt)					R927R (cgc/cgT)	C76C (tgc/tgT)	-43 G/C	M306I (atg/atA);D534D (gac/gaT)	A335D (gct/gAt)
15-01830	1830-15_lib5035	ERS7708122	14-3561	Vietnam	4.5	MGIT	R	R	S	S	S	S	R	S	S	3	>20			1	2.5	5	0.125	<=0.188	preXDR		E21Q (gag/Cag);S95T (agc/aCc);L197L (ctg/ctA);G668D (ggc/gAc)		H445R (cac/cGc)	K43R (aag/aGg)					L11L (cta/ctG)		S315T (agc/aCc)						R927R (cgc/cgT)
15-01831	1831-15_lib5036	ERS7708123	14-3562	Vietnam	2.2.1.1	MGIT	R	R	R	R	S	S	S	S	S	3	>20			1	2.5	1.25	0.125	<=0.188	MDR		E21Q (gag/Cag);S95T (agc/aCc);G668D (ggc/gAc)	A187V (gca/gTa)	S450L (tcg/tTg);A1075A (gct/gcC)	K43R (aag/aGg)				R212R (cga/cgC)	L11L (cta/ctG)		R463L (cgg/cTg);S315T (agc/aCc)	A171E (gcg/gAg)					R927R (cgc/cgT)	C76C (tgc/tgT)		M306V (atg/Gtg);D534D (gac/gaT)	D77G (gac/gGc)
15-01832	1832-15_lib5037	ERS7708124	14-3563	Vietnam	2.2.1.1	MGIT	R	S	S	R	S	S	S	S	S	3	0.5			0.5	1.25	1.25	<=0.0625	<=0.188	PDR		E21Q (gag/Cag);S95T (agc/aCc);G668D (ggc/gAc)	A187V (gca/gTa)	L452P (ctg/cCg);A1075A (gct/gcC)	K43R (aag/aGg)				R212R (cga/cgC)	L11L (cta/ctG)		R463L (cgg/cTg);S315T (agc/aCc)	S164_ (tcg/tAg)					R927R (cgc/cgT)	C76C (tgc/tgT)		D534D (gac/gaT)
15-01833	1833-15_lib5038	ERS7708125	14-3564	Vietnam	2.2.1	MGIT	R	R	R	R	S	S	S	S	S	3	>20			0.5	1.25	1.25	<=0.0625	<=0.188	MDR		E21Q (gag/Cag);S95T (agc/aCc);G668D (ggc/gAc)		Q432K (caa/Aaa);T756A (acc/Gcc);A1075A (gct/gcC)	K43R (aag/aGg)				R212R (cga/cgC)	L11L (cta/ctG)		R463L (cgg/cTg);S315T (agc/aCc)	D12G (gac/gGc)					R927R (cgc/cgT)	C76C (tgc/tgT)		M306L (atg/Ctg);M557I (atg/atC)	S266R (agc/agG)
15-01834	1834-15_lib5039	ERS7708126	14-3565	Vietnam	2.2.1	MGIT	R	R	S	R	S	S	S	S	S	3	>20			0.5	1.25	1.25	<=0.0625	<=0.188	MDR		E21Q (gag/Cag);S95T (agc/aCc);G668D (ggc/gAc)	A187V (gca/gTa)	S450L (tcg/tTg);A1075A (gct/gcC)	K43R (aag/aGg)				R212R (cga/cgC)	L11L (cta/ctG)		R463L (cgg/cTg);S315T (agc/aCc)	W68G (tgg/Ggg)					R927R (cgc/cgT)	C76C (tgc/tgT);T652R (acg/aGg)
15-01835	1835-15_lib5040	ERS7708127	14-3566	Vietnam	2.2.1	MGIT	R	R	R	R	S	S	S	S	S	3	>20			0.25	1.25	1.25	<=0.0625	<=0.188	MDR		E21Q (gag/Cag);S95T (agc/aCc);G668D (ggc/gAc)	A187V (gca/gTa)	H445R (cac/cGc);A1075A (gct/gcC)	K43R (aag/aGg)				R212R (cga/cgC)	L11L (cta/ctG)		R463L (cgg/cTg);S315T (agc/aCc)	2288850i2 CC;G108R (gga/Aga)					R927R (cgc/cgT)	C76C (tgc/tgT)		M306V (atg/Gtg)
15-01836	1836-15_lib5041	ERS7708128	14-3567	Vietnam	2.2.1	MGIT	R	R	R	R	S	S	S	S	S	3	20			0.5	2.5	1.25	0.125	0.375	MDR		E21Q (gag/Cag);S95T (agc/aCc);G668D (ggc/gAc)	A187V (gca/gTa)	D435V (gac/gTc);L893L (ctg/ctC);A1075A (gct/gcC)					R212R (cga/cgC)	L11L (cta/ctG)		R463L (cgg/cTg);S315T (agc/aCc)	I6T (atc/aCc)					R927R (cgc/cgT)	C76C (tgc/tgT)		M306I (atg/atA)			514 A/C
15-01837	1837-15_lib5042	ERS7708129	14-3568	Vietnam	2.2.1	MGIT	R	R	S	S	S	S	S	S	S	3	>20			0.5	1.25	1.25	0.125	0.375	MDR		E21Q (gag/Cag);S95T (agc/aCc);G668D (ggc/gAc)	A187V (gca/gTa)	S450L (tcg/tTg);A1075A (gct/gcC)	K88R (aag/aGg)				R212R (cga/cgC)	L11L (cta/ctG)		R463L (cgg/cTg);S315T (agc/aCc)					-519 T/C	V280A (gtg/gCg);R927R (cgc/cgT)	C76C (tgc/tgT)		G406D (ggc/gAc)
15-01838	1838-15_lib5043	ERS7708130	14-3569	Vietnam	2.2.1	MGIT	R	S	S	R	S	S	S	S	S	3	0.5			0.5	1.25	0.625	<=0.0625	<=0.188	PDR		E21Q (gag/Cag);S95T (agc/aCc);G668D (ggc/gAc)	A187V (gca/gTa)	L452P (ctg/cCg);A1075A (gct/gcC)	K43R (aag/aGg)				R212R (cga/cgC)	L11L (cta/ctG)		R463L (cgg/cTg);S315T (agc/aCc)	W68G (tgg/Ggg)					R927R (cgc/cgT)	C76C (tgc/tgT)		D354A (gac/gCc)
15-01839	1839-15_lib5044	ERS7708131	14-3570	Vietnam	2.2.1	MGIT	R	R	S	S	S	S	S	S	S	3	>20			0.5	0.625	1.25	0.125	0.375	MDR		E21Q (gag/Cag);S95T (agc/aCc);G668D (ggc/gAc)	A187V (gca/gTa)	H445P (cac/cCc);A1075A (gct/gcC)	K43R (aag/aGg)				R212R (cga/cgC)	L11L (cta/ctG)		R463L (cgg/cTg);S315T (agc/aCc)						R927R (cgc/cgT)	C76C (tgc/tgT);Q1004P (cag/cCg)		G406S (ggc/Agc)			1148 G/A
15-01840	1840-15_lib5045	ERS7708132	14-3571	Vietnam	1.1.1.1	MGIT	R	R	S	S	S	S	S	S	S	3	>20			0.25	0.625	0.625	0.125	0.375	MDR	M291I (atg/atC)	I15I (atc/atT);E21Q (gag/Cag);S95T (agc/aCc);A384V (gca/gTa);I614I (att/atC);G668D (ggc/gAc)		H445Y (cac/Tac);A1075A (gct/gcC)	K43R (aag/aGg)				V260I (gtc/Atc)	L11L (cta/ctG)		R463L (cgg/cTg);S315T (agc/aCc)					-142 G/A	T270I (acc/aTc);N394D (aac/Gac);R927R (cgc/cgT)	V206M (gtg/Atg);G288G (ggc/ggT);P913S (ccg/Tcg)		E378A (gag/gCg)
15-08883	8883-15_lib5604	ERS7708133	14-3572	Vietnam	2.2.1.1	MGIT	R	R	R	S	S	S	S	S	S	3	20			0.25	1.25	0.625	<=0.0625	<=0.188	MDR		E21Q (gag/Cag);S95T (agc/aCc);G668D (ggc/gAc)	A187V (gca/gTa)	D435V (gac/gTc);A1075A (gct/gcC)	K43R (aag/aGg)				R212R (cga/cgC)	L11L (cta/ctG)		R463L (cgg/cTg);S315N (agc/aAc)						R927R (cgc/cgT)	C76C (tgc/tgT)		M306V (atg/Gtg);D534D (gac/gaT);T797A (acg/Gcg)	M1I (atg/atA)
15-01841	1841-15_lib5046	ERS7708134	14-3573	Vietnam	2.2.1	MGIT	R	R	R	S	S	S	S	S	S	3	>20			0.25	0.625	1.25	0.125	<=0.188	MDR		E21Q (gag/Cag);S95T (agc/aCc);G668D (ggc/gAc)	A187V (gca/gTa)	S450L (tcg/tTg);A1075A (gct/gcC)	K88R (aag/aGg)			G3G (gga/ggC)	R212R (cga/cgC)	L11L (cta/ctG)		R463L (cgg/cTg);S315T (agc/aCc)	C14C (tgc/tgT)					R927R (cgc/cgT)	C76C (tgc/tgT)		M306V (atg/Gtg)
15-01842	1842-15_lib5047	ERS7708135	14-3574	Vietnam	2.2.1	MGIT	R	R	R	S	S	S	S	S	S	3	>20			0.25	1.25	1.25	<=0.0625	<=0.188	MDR	G203V (ggg/gTg)	E21Q (gag/Cag);S95T (agc/aCc);G668D (ggc/gAc)	A187V (gca/gTa)	S450L (tcg/tTg);A1075A (gct/gcC)	K43R (aag/aGg)				R212R (cga/cgC)	L11L (cta/ctG)		R463L (cgg/cTg);S315T (agc/aCc)						R927R (cgc/cgT)	C76C (tgc/tgT)		Q497R (cag/cGg)
15-01843	1843-15_lib5048	ERS7708136	14-3575	Vietnam	2.2.1	MGIT	S	R	S	S	S	S	S	S	S	0.025	>20			0.25	1.25	0.625	0.125	<=0.188	mono		E21Q (gag/Cag);S95T (agc/aCc);G668D (ggc/gAc)	A187V (gca/gTa)	S450L (tcg/tTg);A1075A (gct/gcC)					R212R (cga/cgC)	L11L (cta/ctG)		R463L (cgg/cTg)						R927R (cgc/cgT)	C76C (tgc/tgT)
15-01844	1844-15_lib5049	ERS7708137	14-3576	Vietnam	2.2.1	MGIT	R	R	R	R	S	S	S	R	S	3	>20			0.25	1.25	1.25	0.5	0.75	preXDR	GAP	E21Q (gag/Cag);D94A (gac/gCc);S95T (agc/aCc);G668D (ggc/gAc)	A187V (gca/gTa)	S450L (tcg/tTg);A1075A (gct/gcC)	K43R (aag/aGg)				R212R (cga/cgC)	L11L (cta/ctG)		R463L (cgg/cTg);S315T (agc/aCc)	D63G (gac/gGc)					R927R (cgc/cgT)	C76C (tgc/tgT)		M306V (atg/Gtg)	4326721i1 C
15-01845	1845-15_lib5050	ERS7708138	14-3577	Vietnam	2.2.1.1	MGIT	R	R	S	R	S	S	S	S	S	3	>20			0.25	0.625	1.25	<=0.0625	<=0.188	MDR		E21Q (gag/Cag);S95T (agc/aCc);G668D (ggc/gAc)	A187V (gca/gTa)	S450L (tcg/tTg);A1075A (gct/gcC)	K43R (aag/aGg)				R212R (cga/cgC)	L11L (cta/ctG)		R463L (cgg/cTg);S315T (agc/aCc)	S164_ (tcg/tAg)					R927R (cgc/cgT)	C76C (tgc/tgT)		G406A (ggc/gCc);D534D (gac/gaT)
15-08884	8884-15_lib5605	ERS7708139	14-3578	Vietnam	4.2.2	MGIT	R	R	S	R	S	S	S	S	S	10	>20			0.25	1.25	1.25	<=0.0625	<=0.188	MDR		E21Q (gag/Cag);S95T (agc/aCc);G668D (ggc/gAc)	L244L (ctg/Ttg)	S450L (tcg/tTg)						L11L (cta/ctG)		S315N (agc/aAc);A53A (gcc/gcT)		-12 T/G			-72 C/T	R927R (cgc/cgT)				G371C (ggc/Tgc)
15-08885	8885-15_lib5606	ERS7708140	14-3579	Vietnam	2.2.1	MGIT	R	R	S	R	R	S	R	S	S	3	>20			4	1.25	25	0.125	0.375	preXDR		E21Q (gag/Cag);S95T (agc/aCc);G668D (ggc/gAc);P741P (ccg/ccA)		S450L (tcg/tTg);E807G (gag/gGg);M920V (atg/Gtg);A1075A (gct/gcC)	K43R (aag/aGg)				R212R (cga/cgC)	L11L (cta/ctG)		R463L (cgg/cTg);S315T (agc/aCc)	A134Y (gcc/TAc)		-14 C/T			R927R (cgc/cgT)	C76C (tgc/tgT)		H1002R (cac/cGc)	S266R (agc/agG)
15-01846	1846-15_lib5051	ERS7708141	14-3580	Vietnam	2.2.1	MGIT	R	R	S	R	S	S	S	S	S	3	>20			0.5	1.25	1.25	0.125	0.375	MDR		E21Q (gag/Cag);S95T (agc/aCc);G668D (ggc/gAc);P741P (ccg/ccA)		H445Y (cac/Tac);A1075A (gct/gcC)	K88R (aag/aGg)				R212R (cga/cgC)	L11L (cta/ctG)		R463L (cgg/cTg);S315T (agc/aCc)	A146E (gcg/gAg);G97G (ggt/ggC)					R927R (cgc/cgT)	C76C (tgc/tgT)	-16 C/G	E405D (gag/gaT)	S266R (agc/agG)		1261 A/G
15-01847	1847-15_lib5052	ERS7708142	14-3581	Vietnam	2.2.1	MGIT	R	S	S	S	S	S	S	S	S	3	<=0.125			0.25	1.25	0.625	<=0.0625	<=0.188	mono		E21Q (gag/Cag);S95T (agc/aCc);G668D (ggc/gAc);P741P (ccg/ccA)		L430P (ctg/cCg);A1075A (gct/gcC)					R212R (cga/cgC)	L11L (cta/ctG)		R463L (cgg/cTg);S315T (agc/aCc)	A102V (gcg/gTg)					R927R (cgc/cgT)	C76C (tgc/tgT)			S266R (agc/agG)		514 A/C
15-01848	1848-15_lib5053	ERS7708143	14-3582	Vietnam	2.2.1	MGIT	R	R	R	R	S	S	S	S	S	3	>20			0.5	0.625	1.25	0.125	0.375	MDR		E21Q (gag/Cag);S95T (agc/aCc);G668D (ggc/gAc)	A187V (gca/gTa)	Q432P (caa/cCa);A1075A (gct/gcC)	K43R (aag/aGg)				R212R (cga/cgC)	L11L (cta/ctG)		R463L (cgg/cTg);S315T (agc/aCc)	V163G (gtg/gGg)					R927R (cgc/cgT)	C76C (tgc/tgT);E951D (gag/gaT)		M306V (atg/Gtg)
15-01849	1849-15_lib5054	ERS7708144	14-3583	Vietnam	2.2.1.1	MGIT	R	R	R	R	S	S	S	S	S	3	>20			0.25	0.625	0.625	<=0.0625	<=0.188	MDR		E21Q (gag/Cag);S95T (agc/aCc);G668D (ggc/gAc)	A187V (gca/gTa)	H445D (cac/Gac);A1075A (gct/gcC)	K43R (aag/aGg)				R212R (cga/cgC)	L11L (cta/ctG)		R463L (cgg/cTg);S315T (agc/aCc);S17S (agc/agT)	C14Y (tgc/tAc)					R927R (cgc/cgT)	C76C (tgc/tgT)		M306I (atg/atA);D534D (gac/gaT)	D77G (gac/gGc);F64C (ttc/tGc)
15-08886	8886-15_lib5607	ERS7708145	14-3584	Vietnam	2.1	MGIT	R	R	R	R	S	S	S	S	S	10	>20			1	1.25	1.25	0.125	0.375	MDR		E21Q (gag/Cag);S95T (agc/aCc);G668D (ggc/gAc)		S450L (tcg/tTg);A1075A (gct/gcC)	K43R (aag/aGg)				R212R (cga/cgC)	L11L (cta/ctG)		R463L (cgg/cTg);S315T (agc/aCc)	T47A (acc/Gcc)			A92A (gcg/gcA)		R927R (cgc/cgT)	Q952Q (caa/caG)		M306V (atg/Gtg)	S208A (tca/Gca)
15-01850	1850-15_lib5055	ERS7708146	14-3585	Vietnam	2.2.1	MGIT	R	R	S	S	S	S	S	S	S	3	>20			0.5	1.25	1.25	0.125	<=0.188	MDR		E21Q (gag/Cag);S95T (agc/aCc);G668D (ggc/gAc)	A187V (gca/gTa)	1295_del_aattca;A1075A (gct/gcC)	K43R (aag/aGg)				R212R (cga/cgC)	L11L (cta/ctG)		R463L (cgg/cTg);I317V (atc/Gtc);S315N (agc/aAc)						R927R (cgc/cgT)	C76C (tgc/tgT)		Q497K (cag/Aag)
15-01851	1851-15_lib5056	ERS7708147	14-3586	Vietnam	2.2.1	MGIT	R	R	R	S	S	S	S	S	S	3	>20			0.25	1.25	1.25	0.125	<=0.188	MDR		E21Q (gag/Cag);S95T (agc/aCc);G668D (ggc/gAc)	A187V (gca/gTa)	P45L (ccg/cTg);S450L (tcg/tTg);A1075A (gct/gcC)	K43R (aag/aGg)				R212R (cga/cgC)	L11L (cta/ctG)		R463L (cgg/cTg);S315T (agc/aCc)	A28T (gcc/Acc)					R927R (cgc/cgT)	C76C (tgc/tgT)		M306I (atg/atA);A454T (gcg/Acg)
15-01852	1852-15_lib5057	ERS7708148	14-3587	Vietnam	2.2.1	MGIT	R	R	R	S	S	S	S	S	S	3	>20			0.5	1.25	1.25	0.125	0.375	MDR		E21Q (gag/Cag);S95T (agc/aCc);G668D (ggc/gAc)		L47R (ctc/cGc);S450L (tcg/tTg);A1075A (gct/gcC)	K43R (aag/aGg)				R212R (cga/cgC)	L11L (cta/ctG)		R463L (cgg/cTg);S315T (agc/aCA)	T47A (acc/Gcc)					R927R (cgc/cgT)	C76C (tgc/tgT)		M306I (atg/atC);G406S (ggc/Agc)	S266R (agc/agG)
15-01853	1853-15_lib5058	ERS7708149	14-3588	Vietnam	2.2.1.1	MGIT	R	R	S	R	S	S	S	S	S	3	>20			0.5	1.25	1.25	0.125	0.375	MDR		E21Q (gag/Cag);S95T (agc/aCc);G668D (ggc/gAc)	A187V (gca/gTa)	S450L (tcg/tTg);R552H (cgc/cAc);A1075A (gct/gcC)	K43R (aag/aGg)				R212R (cga/cgC)	L11L (cta/ctG)		R463L (cgg/cTg);S315T (agc/aCc)	A146V (gcg/gTg)					R927R (cgc/cgT)	C76C (tgc/tgT)		Q497P (cag/cCg);D534D (gac/gaT)
15-01854	1854-15_lib5059	ERS7708150	14-3589	Vietnam	2.2.1.1	MGIT	R	R	R	R	S	S	S	S	S	3	>20			0.5	1.25	0.625	0.125	0.375	MDR		E21Q (gag/Cag);S95T (agc/aCc);G668D (ggc/gAc)	A187V (gca/gTa)	S450L (tcg/tTg);A1075A (gct/gcC)	K43R (aag/aGg)				R212R (cga/cgC)	L11L (cta/ctG)		R463L (cgg/cTg);S315T (agc/aCc)	S164_ (tcg/tAg)					R927R (cgc/cgT)	C76C (tgc/tgT)		G406D (ggc/gAc);D534D (gac/gaT)
15-01855	1855-15_lib5060	ERS7708151	14-3590	Vietnam	2.2.1	MGIT	R	S	S	S	S	S	S	S	S	3	1			0.25	0.625	1.25	0.125	<=0.188	mono		E21Q (gag/Cag);S95T (agc/aCc);G668D (ggc/gAc)	A187V (gca/gTa)	H445L (cac/cTc);A1075A (gct/gcC)	K43R (aag/aGg)				R212R (cga/cgC)	L11L (cta/ctG)		R463L (cgg/cTg);S315T (agc/aCc)						R927R (cgc/cgT)	C76C (tgc/tgT)
15-01856	1856-15_lib5061	ERS7708152	14-3591	Vietnam	2.2.1.1	MGIT	S	S	S	S	S	S	S	S	S	0.025	0.25			0.25	1.25	0.625	<=0.0625	<=0.188	DS		E21Q (gag/Cag);S95T (agc/aCc);G668D (ggc/gAc)	A187V (gca/gTa)	H445N (cac/Aac);A1075A (gct/gcC)	K43R (aag/aGg)				R212R (cga/cgC)	L11L (cta/ctG)		R463L (cgg/cTg)						R927R (cgc/cgT)	C76C (tgc/tgT)		D534D (gac/gaT)
15-01857	1857-15_lib5063	ERS7708153	14-3592	Vietnam	2.2.1	MGIT	R	R	S	S	S	S	S	S	S	3	>20			0.5	1.25	1.25	<=0.0625	<=0.188	MDR		E21Q (gag/Cag);S95T (agc/aCc);G668D (ggc/gAc)		D435V (gac/gTc);A1075A (gct/gcC)	K88R (aag/aGg)				R212R (cga/cgC)	L11L (cta/ctG)		R463L (cgg/cTg);S315T (agc/aCc)						R927R (cgc/cgT)	C76C (tgc/tgT)			S266R (agc/agG)
15-08887	8887-15_lib5608	ERS7708154	14-3593	Vietnam	1.1.1	MGIT	R	R	S	S	S	S	S	S	S	10	>20			0.25	0.625	1.25	0.125	0.375	MDR	A130S (gcg/Tcg);M291I (atg/atC)	E21Q (gag/Cag);S95T (agc/aCc);A384V (gca/gTa);I614I (att/atC);G668D (ggc/gAc)		H445D (cac/Gac);A1075A (gct/gcC)	P45P (ccg/ccA)		-17 G/T		V260I (gtc/Atc)	L11L (cta/ctG)		R463L (cgg/cTg);S315T (agc/aCc)				L191F (ctc/Ttc)	-142 G/A	T270I (acc/aTc);N394D (aac/Gac);R927R (cgc/cgT)	V206M (gtg/Atg);G288G (ggc/ggT);P913S (ccg/Tcg)		E378A (gag/gCg);Q497R (cag/cGg)
15-01858	1858-15_lib5062	ERS7708155	14-3594	Vietnam	2.2.1	MGIT	R	R	R	R	S	S	S	S	S	3	>20			0.5	0.625	1.25	<=0.0625	<=0.188	MDR		E21Q (gag/Cag);S95T (agc/aCc);G668D (ggc/gAc)	A187V (gca/gTa)	H445D (cac/Gac);A1075A (gct/gcC)	K43R (aag/aGg)				R212R (cga/cgC)	L11L (cta/ctG)		R463L (cgg/cTg);S315T (agc/aCc)	D12A (gac/gCc)					R927R (cgc/cgT)	C76C (tgc/tgT)		M306I (atg/atC);G406A (ggc/gCc);A484T (gcc/Acc)
15-08888	8888-15_lib5609	ERS7708156	14-3595	Vietnam	2.2.1	MGIT	R	R	R	R	S	S	S	S	S	3	>20			0.5	1.25	1.25	0.125	0.375	MDR		E21Q (gag/Cag);S95T (agc/aCc);G668D (ggc/gAc)	A187V (gca/gTa)	Y308D (tat/Gat);S450L (tcg/tTg);A1075A (gct/gcC)	K88R (aag/aGg)			G3G (gga/ggC)	R212R (cga/cgC)	L11L (cta/ctG)		R463L (cgg/cTg);S315T (agc/aCc)		-11 A/G				R927R (cgc/cgT)	C76C (tgc/tgT)		Q497R (cag/cGg)
15-08889	8889-15_lib5610	ERS7708157	14-3596	Vietnam	2.2.1	MGIT	R	R	S	S	S	S	S	R	R	0.4	>20			0.5	1.25	1.25	7.5	7.5	preXDR		E21Q (gag/Cag);D94N (gac/Aac);S95T (agc/aCc);G668D (ggc/gAc)		S450L (tcg/tTg);A1075A (gct/gcC)		M98V (atg/Gtg)	-15 C/T		R212R (cga/cgC)	L11L (cta/ctG)		R463L (cgg/cTg)						R927R (cgc/cgT)	C76C (tgc/tgT)			S266R (agc/agG)
15-08890	8890-15_lib5611	ERS7708158	14-3597	Vietnam	2.2.1	MGIT	R	R	R	R	S	S	S	S	S	3	>20			0.25	1.25	1.25	0.125	0.375	MDR		E21Q (gag/Cag);S95T (agc/aCc);G668D (ggc/gAc)	A187V (gca/gTa)	S450L (tcg/tTg);A1075A (gct/gcC)	K88R (aag/aGg)				R212R (cga/cgC)	L11L (cta/ctG)		R463L (cgg/cTg);S315T (agc/aCc)	P54S (ccg/Tcg)					R927R (cgc/cgT)	C76C (tgc/tgT);E951D (gag/gaT)		Q497K (cag/Aag)
15-08891	8891-15_lib5612	ERS7708159	14-3598	Vietnam	2.2.1.1	MGIT	R	R	R	S	S	S	S	S	S	3	>20			0.5	1.25	1.25	0.125	0.375	MDR		E21Q (gag/Cag);S95T (agc/aCc);G668D (ggc/gAc)	A187V (gca/gTa)	R219C (cgc/Tgc);S450L (tcg/tTg);A1075A (gct/gcC)	K43R (aag/aGg)				R212R (cga/cgC)	L11L (cta/ctG)		R463L (cgg/cTg);S315T (agc/aCc)	S164_ (tcg/tAg)					R927R (cgc/cgT)	C76C (tgc/tgT)		M306V (atg/Gtg);D534D (gac/gaT)			1239 T/C
15-08893	8893-15_lib5614	ERS7708160	14-3600	Vietnam	2.2.1	MGIT	R	R	S	S	S	S	S	S	S	3	>20			0.5	1.25	1.25	0.125	<=0.188	MDR		E21Q (gag/Cag);S95T (agc/aCc);G668D (ggc/gAc)	A187V (gca/gTa)	S450L (tcg/tTg);A1075A (gct/gcC)	K88R (aag/aGg)				R212R (cga/cgC)	L11L (cta/ctG)		R463L (cgg/cTg);S315T (agc/aCc)	V44A (gtc/gCc)					R927R (cgc/cgT)	C76C (tgc/tgT);E951D (gag/gaT)		M306I (atg/atA)
15-08894	8894-15_lib5615	ERS7708161	14-3601	Vietnam	2.2.1	MGIT	R	R	S	S	S	S	S	S	S	3	>20			0.5	1.25	1.25	0.125	<=0.188	MDR		E21Q (gag/Cag);S95T (agc/aCc);G668D (ggc/gAc)	A187V (gca/gTa)	S450L (tcg/tTg);A1075A (gct/gcC)					R212R (cga/cgC)	L11L (cta/ctG)		R463L (cgg/cTg);S315T (agc/aCc)	S65P (tcc/Ccc)					R927R (cgc/cgT)	C76C (tgc/tgT)		M306I (atg/atA)			517 C/T
17-8373	8373-17_lib15121	ERS7708162	3602	Vietnam	2.2.1.1	MGIT	R	R	I	S	S	S	S	S	S	3	>20			0.5	1.25	1.25	<=0.0625	<=0.188	MDR		E21Q (gag/Cag);S95T (agc/aCc);G668D (ggc/gAc)	A187V (gca/gTa)	S450L (tcg/tTg);A1075A (gct/gcC)	K43R (aag/aGg)				R212R (cga/cgC)	L11L (cta/ctG)		R463L (cgg/cTg);S315T (agc/aCc)						R927R (cgc/cgT)	C76C (tgc/tgT)		Q497R (cag/cGg);D534D (gac/gaT)	M260I (atg/atA)
17-8374	8374-17_lib15122	ERS7708163	3603	Vietnam	2.2.1	MGIT	R	R	R	R	S	S	S	S	S	3	>20			0.25	1.25	0.625	0.125	0.375	MDR		E21Q (gag/Cag);S95T (agc/aCc);G668D (ggc/gAc)	A187V (gca/gTa)	S450L (tcg/tTg);A1075A (gct/gcC)	K43R (aag/aGg)				R212R (cga/cgC)	L11L (cta/ctG)		R463L (cgg/cTg);S315T (agc/aCc)		-11 A/G				R927R (cgc/cgT)	C76C (tgc/tgT)	-4 C/A	M306I (atg/atA);A454T (gcg/Acg)
17-8376	8376-17_lib15124	ERS7708164	3606	Vietnam	2.2.1	MGIT	R	R	R	R	S	S	S	S	S	10	>20			0.5	1.25	1.25	0.125	0.375	MDR		E21Q (gag/Cag);S95T (agc/aCc);G668D (ggc/gAc)	A187V (gca/gTa)	S450L (tcg/tTg);A1075A (gct/gcC)	K43R (aag/aGg)				R212R (cga/cgC)	L11L (cta/ctG)		R463L (cgg/cTg);S315T (agc/aCc)	2288850i1 C					R927R (cgc/cgT)	C76C (tgc/tgT)		Q497R (cag/cGg)	N379K (aac/aaA)
17-8377	8377-17_lib15125	ERS7708165	3607	Vietnam	2.1	MGIT	R	R	R	R	S	S	S	S	S	10	>20			0.5	2.5	1.25	<=0.0625	0.375	MDR		E21Q (gag/Cag);S95T (agc/aCc);G668D (ggc/gAc)		S450L (tcg/tTg);I588V (att/Gtt);A1075A (gct/gcC)	K88R (aag/aGg)				R212R (cga/cgC)	L11L (cta/ctG)		R463L (cgg/cTg);S315T (agc/aCc)	2288859i2 CC;W68R (tgg/Cgg)					R927R (cgc/cgT)	Q952Q (caa/caG)	4243185i1 C;-12 C/T	M306I (atg/atA)
17-8378	8378-17_lib15126	ERS7708166	3609	Vietnam	2.2.1	MGIT	R	R	R	R	S	S	S	S	S	3	>20			0.25	1.25	0.625	0.125	<=0.188	MDR		E21Q (gag/Cag);S95T (agc/aCc);G668D (ggc/gAc)	A187V (gca/gTa)	S450L (tcg/tTg);A1075A (gct/gcC)	K43R (aag/aGg)				R212R (cga/cgC)	L11L (cta/ctG)		R463L (cgg/cTg);S315T (agc/aCc)		-11 A/G				R927R (cgc/cgT)	C76C (tgc/tgT)	-4 C/A	M306I (atg/atA);A454T (gcg/Acg)
17-8379	8379-17_lib15127	ERS7708167	3610	Vietnam	2.2.1	MGIT	R	R	R	S	S	S	S	S	S	3	>20			0.25	1.25	0.625	<=0.0625	<=0.188	MDR		E21Q (gag/Cag);S95T (agc/aCc);G668D (ggc/gAc)	A187V (gca/gTa)	D435G (gac/gGc);I491F (atc/Ttc);A1075A (gct/gcC)	K43R (aag/aGg)				R212R (cga/cgC)	L11L (cta/ctG)		G712A (ggc/gCc);R463L (cgg/cTg);S315T (agc/aCc)						R927R (cgc/cgT)	C76C (tgc/tgT);E951D (gag/gaT)	-32 G/T	M306V (atg/Gtg)
17-8380	8380-17_lib15128	ERS7708168	3612	Vietnam	2.2.1	MGIT	R	R	R	R	S	S	S	S	S	3	>20			0.5	1.25	1.25	0.125	<=0.188	MDR		E21Q (gag/Cag);S95T (agc/aCc);G668D (ggc/gAc)	A187V (gca/gTa)	S450L (tcg/tTg);A1075A (gct/gcC)	K88R (aag/aGg)				R212R (cga/cgC)	L11L (cta/ctG)		R463L (cgg/cTg);S315T (agc/aCc)	T76P (act/Cct)					R927R (cgc/cgT)	C76C (tgc/tgT);G814G (gga/ggG)		M306V (atg/Gtg)
17-8381	8381-17_lib15129	ERS7708169	3614	Vietnam	2.2.1	MGIT	R	R	S	S	S	S	S	S	S	3	>20			0.5	1.25	1.25	0.125	<=0.188	MDR		E21Q (gag/Cag);S95T (agc/aCc);G668D (ggc/gAc)	A187V (gca/gTa)	A1075A (gct/gcC)					R212R (cga/cgC)	L11L (cta/ctG)		R463L (cgg/cTg)						R927R (cgc/cgT)	C76C (tgc/tgT)
17-8382	8382-17_lib15130	ERS7708170	3615	Vietnam	2.2.1	MGIT	R	R	R	R	S	S	S	S	S	3	>20			0.5	1.25	0.625	<=0.0625	0.375	MDR		E21Q (gag/Cag);S95T (agc/aCc);G668D (ggc/gAc)	A187V (gca/gTa)	S450L (tcg/tTg);A1075A (gct/gcC)	K43R (aag/aGg)				R212R (cga/cgC)	L11L (cta/ctG)		R463L (cgg/cTg);S315T (agc/aCc)	F58S (ttc/tCc)					R927R (cgc/cgT)	C76C (tgc/tgT)		M306V (atg/Gtg)
17-8383	8383-17_lib15131	ERS7708171	3616	Vietnam	2.2.1	MGIT	R	R	R	S	S	S	S	S	S	3	20			0.5	1.25	1.25	<=0.0625	<=0.188	MDR		E21Q (gag/Cag);S95T (agc/aCc);G668D (ggc/gAc)	A187V (gca/gTa)	D435V (gac/gTc);A1075A (gct/gcC)	K43R (aag/aGg)				R212R (cga/cgC)	L11L (cta/ctG)		R463L (cgg/cTg);S315T (agc/aCc)	P69S (cca/Tca)					R927R (cgc/cgT)	C76C (tgc/tgT)		V49V (gtc/gtT);Q497R (cag/cGg)			287 A/G
17-8384	8384-17_lib15132	ERS7708172	3618	Vietnam	2.2.1.1	MGIT	R	R	S	R	S	S	S	S	S	3	>20			0.5	1.25	0.625	0.125	<=0.188	MDR		E21Q (gag/Cag);S95T (agc/aCc);G668D (ggc/gAc)	A187V (gca/gTa)	S450L (tcg/tTg);A1075A (gct/gcC)	K43R (aag/aGg)				R212R (cga/cgC)	L11L (cta/ctG)		R463L (cgg/cTg);S315T (agc/aCc)	S164_ (tcg/tAg)					R927R (cgc/cgT)	C76C (tgc/tgT)		D534D (gac/gaT)
17-8385	8385-17_lib15133	ERS7708173	3619	Vietnam	1.1.1.1	MGIT	R	R	R	S	S	S	S	S	S	3	>20			0.25	1.25	0.625	0.125	0.375	MDR	M291I (atg/atC)	E21Q (gag/Cag);S95T (agc/aCc);A384V (gca/gTa);I614I (att/atC);G668D (ggc/gAc)		S450L (tcg/tTg);A1075A (gct/gcC)	K88T (aag/aCg)				V260I (gtc/Atc)	L11L (cta/ctG)		R463L (cgg/cTg);S315T (agc/aCc)					GAP;-142 G/A	T270I (acc/aTc);N394D (aac/Gac);R927R (cgc/cgT)	V206M (gtg/Atg);G288G (ggc/ggT);P913S (ccg/Tcg)		M306V (atg/Gtg);E378A (gag/gCg);K561R (aag/aGg)
17-8386	8386-17_lib15134	ERS7708174	3620	Vietnam	1.1.1.1	MGIT	R	R	S	R	S	S	S	S	S	3	>20			0.25	0.625	0.625	0.125	0.375	MDR	M291I (atg/atC)	E21Q (gag/Cag);S95T (agc/aCc);A384V (gca/gTa);I614I (att/atC);G668D (ggc/gAc)		S450L (tcg/tTg);A1075A (gct/gcC)					V260I (gtc/Atc)	L11L (cta/ctG)		R463L (cgg/cTg);S315T (agc/aCc)	A171V (gcg/gTg)				-142 G/A	T270I (acc/aTc);N394D (aac/Gac);R927R (cgc/cgT)	V206M (gtg/Atg);G288G (ggc/ggT);P913S (ccg/Tcg)		M306V (atg/Gtg);E378A (gag/gCg)			565 A/T
17-8387	8387-17_lib15135	ERS7708175	3621	Vietnam	1.1.1.1	MGIT	R	R	R	R	S	S	S	S	S	3	>20			0.25	1.25	0.625	0.125	0.375	MDR	M291I (atg/atC)	E21Q (gag/Cag);S95T (agc/aCc);A384V (gca/gTa);I614I (att/atC);G668D (ggc/gAc)		S450L (tcg/tTg);A1075A (gct/gcC)					V260I (gtc/Atc)	L11L (cta/ctG)		R463L (cgg/cTg);S315T (agc/aCc)	A171V (gcg/gTg)				-142 G/A	T270I (acc/aTc);N394D (aac/Gac);R927R (cgc/cgT)	V206M (gtg/Atg);G288G (ggc/ggT);P913S (ccg/Tcg)		M306V (atg/Gtg);E378A (gag/gCg)			905 C/G
17-8388	8388-17_lib15136	ERS7708176	3622	Vietnam	2.2.1	MGIT	R	R	R	R	R	R	R	S	S	>10	20			>40	5	>25	<=0.0625	<=0.188	preXDR		E21Q (gag/Cag);S95T (agc/aCc);G668D (ggc/gAc)	A187V (gca/gTa)	L430P (ctg/cCg);D435G (gac/gGc);A1075A (gct/gcC)			-15 C/T	G3G (gga/ggC)	R212R (cga/cgC)	L11L (cta/ctG)		R463L (cgg/cTg);S315T (agc/aCc)	H51P (cac/cCc)					R927R (cgc/cgT)	C76C (tgc/tgT);D1049A (gac/gCc)	-12 C/T	M306I (atg/atT)	GAP		514 A/C;1401 A/G
17-8389	8389-17_lib15137	ERS7708177	3623	Vietnam	2.2.1.1	MGIT	R	R	S	R	S	S	S	S	S	3	>20			0.5	0.625	0.625	<=0.0625	<=0.188	MDR		E21Q (gag/Cag);S95T (agc/aCc);G668D (ggc/gAc)	A187V (gca/gTa)	D214A (gac/gCc);S450L (tcg/tTg);A1075A (gct/gcC)	K43R (aag/aGg)				R212R (cga/cgC)	L11L (cta/ctG)		R463L (cgg/cTg);S315T (agc/aCc)	S164_ (tcg/tAg)					R927R (cgc/cgT)	C76C (tgc/tgT)		M306V (atg/Gtg);D534D (gac/gaT)
17-8390	8390-17_lib15138	ERS7708178	3624	Vietnam	2.1	MGIT	R	R	R	S	S	S	S	S	S	3	>20			0.5	1.25	1.25	<=0.0625	0.375	MDR		E21Q (gag/Cag);S95T (agc/aCc);G668D (ggc/gAc)		H445Y (cac/Tac);S672F (tcc/tTc);A1075A (gct/gcC)	K10E (aag/Gag);K88T (aag/aCg)				R212R (cga/cgC)	L11L (cta/ctG)		R463L (cgg/cTg);S315T (agc/aCc);A202A (gcc/gcA)	A102V (gcg/gTg)					R927R (cgc/cgT)	Q952Q (caa/caG)	-43 G/C	Q497R (cag/cGg);G580S (ggc/Agc)	4326993i4 CGGC
17-8391	8391-17_lib15139	ERS7708179	3625	Vietnam	2.2.1.1	MGIT	R	R	S	S	S	S	S	S	S	3	>20			0.5	1.25	1.25	0.125	<=0.188	MDR		D10E (gac/gaG);E21Q (gag/Cag);S95T (agc/aCc);G668D (ggc/gAc)	A187V (gca/gTa)	S450L (tcg/tTg);A1075A (gct/gcC)	K43R (aag/aGg)				R212R (cga/cgC)	L11L (cta/ctG)		L616L (ctg/ctA);R463L (cgg/cTg);S315T (agc/aCc)						R927R (cgc/cgT)	C76C (tgc/tgT)		I407T (atc/aCc);D534D (gac/gaT)
17-8392	8392-17_lib15140	ERS7708180	3629	Vietnam	2.2.1	MGIT	R	R	S	S	S	S	S	S	S	3	>20			0.25	1.25	0.625	<=0.0625	<=0.188	MDR		E21Q (gag/Cag);S95T (agc/aCc);G668D (ggc/gAc)	A187V (gca/gTa)	H445Y (cac/Tac);A1075A (gct/gcC)					R212R (cga/cgC)	L11L (cta/ctG)		R463L (cgg/cTg);S315T (agc/aCc)						R927R (cgc/cgT)	C76C (tgc/tgT)		G406S (ggc/Agc)			514 A/C
17-8393	8393-17_lib15141	ERS7708181	3630	Vietnam	1.1.1	MGIT	R	R	S	S	S	S	S	S	S	3	>20			0.25	0.625	0.625	0.125	0.375	MDR	M291I (atg/atC)	E21Q (gag/Cag);S95T (agc/aCc);A384V (gca/gTa);I614I (att/atC);G668D (ggc/gAc)		H194Y (cac/Tac);N712N (aac/aaT);A1075A (gct/gcC)					W113L (tgg/tTg);V260I (gtc/Atc)	L11L (cta/ctG)		R463L (cgg/cTg)					-142 G/A	T270I (acc/aTc);N394D (aac/Gac);R927R (cgc/cgT)	V206M (gtg/Atg);G288G (ggc/ggT);P913S (ccg/Tcg)		E378A (gag/gCg)		-10 G/A
17-8394	8394-17_lib15142	ERS7708182	3631	Vietnam	2.2.1	MGIT	R	R	R	S	S	S	S	S	S	3	>20			0.25	1.25	1.25	0.125	0.375	MDR		E21Q (gag/Cag);S95T (agc/aCc);G668D (ggc/gAc)		H445D (cac/Gac);A1075A (gct/gcC)	K43R (aag/aGg)				R212R (cga/cgC)	L11L (cta/ctG)		R463L (cgg/cTg);S315T (agc/aCc)	C14G (tgc/Ggc)					R927R (cgc/cgT)	C76C (tgc/tgT)		M306V (atg/Gtg);L370R (ctg/cGg)	S266R (agc/agG)
17-8395	8395-17_lib15143	ERS7708183	3635	Vietnam	2.2.1	MGIT	R	R	S	R	S	S	S	R	R	3	>20			0.5	1.25	0.625	0.5	1.5	preXDR		E21Q (gag/Cag);A90V (gcg/gTg);S95T (agc/aCc);G668D (ggc/gAc);P741P (ccg/ccA)		D435G (gac/gGc);L452P (ctg/cCg);A1075A (gct/gcC)	K43R (aag/aGg)				R212R (cga/cgC)	L11L (cta/ctG)		R463L (cgg/cTg);S315T (agc/aCc)	T76P (act/Cct)					R927R (cgc/cgT)	C76C (tgc/tgT)	-12 C/T	H1002R (cac/cGc)	S266R (agc/agG)
17-8396	8396-17_lib15144	ERS7708184	3636	Vietnam	2.2.1.1	MGIT	R	R	S	R	S	S	S	S	S	>10	>20			0.25	0.625	0.625	0.125	0.375	MDR		E21Q (gag/Cag);S95T (agc/aCc);G668D (ggc/gAc)	A187V (gca/gTa)	S450L (tcg/tTg);A1075A (gct/gcC)	K43R (aag/aGg)		-15 C/T		R212R (cga/cgC)	L11L (cta/ctG)		R463L (cgg/cTg);2155228i1 G						R927R (cgc/cgT)	C76C (tgc/tgT)		G406A (ggc/gCc);D534D (gac/gaT)
17-8397	8397-17_lib15145	ERS7708185	3637	Vietnam	2.2.1	MGIT	R	R	S	S	S	S	S	S	S	3	>20			0.25	1.25	1.25	<=0.0625	<=0.188	MDR		E21Q (gag/Cag);S95T (agc/aCc);G668D (ggc/gAc)		H445Y (cac/Tac);A1075A (gct/gcC)	K43R (aag/aGg)				R212R (cga/cgC)	L11L (cta/ctG)		R463L (cgg/cTg);S315T (agc/aCc)						R927R (cgc/cgT)	C76C (tgc/tgT)	-12 C/T		S266R (agc/agG)
17-8398	8398-17_lib15146	ERS7708186	3638	Vietnam	2.2.1	MGIT	R	R	R	R	S	S	S	R	R	3	>20			0.5	1.25	0.625	0.5	1.5	preXDR		E21Q (gag/Cag);D94A (gac/gCc);S95T (agc/aCc);G668D (ggc/gAc)	A187V (gca/gTa)	W237G (tgg/Ggg);T400A (acc/Gcc);S450L (tcg/tTg);A1075A (gct/gcC)	K43R (aag/aGg)				R212R (cga/cgC)	L11L (cta/ctG)		R463L (cgg/cTg);S315T (agc/aCc)	F58S (ttc/tCc)					R927R (cgc/cgT)	C76C (tgc/tgT)		M306V (atg/Gtg)
17-8399	8399-17_lib15147	ERS7708187	3639	Vietnam	2.2.1	MGIT	R	R	R	R	S	S	S	S	S	>10	>20			0.25	1.25	1.25	<=0.0625	<=0.188	MDR		E21Q (gag/Cag);S95T (agc/aCc);G668D (ggc/gAc)	A187V (gca/gTa)	D435V (gac/gTc);A1075A (gct/gcC)	K43R (aag/aGg)		-15 C/T		R212R (cga/cgC)	L11L (cta/ctG)		R463L (cgg/cTg);S315T (agc/aCc)	GAP					R927R (cgc/cgT)	C76C (tgc/tgT)		M306V (atg/Gtg)	G385C (ggc/Tgc)
17-8400	8400-17_lib15148	ERS7708188	3640	Vietnam	2.2.1	MGIT	R	R	S	R	S	S	S	S	S	0.4	>20			0.25	0.625	0.625	<=0.0625	<=0.188	MDR		E21Q (gag/Cag);S95T (agc/aCc);G668D (ggc/gAc)	A187V (gca/gTa)	P45L (ccg/cTg);S450L (tcg/tTg);A1075A (gct/gcC)	K43R (aag/aGg)				R212R (cga/cgC)	L11L (cta/ctG)	U	R463L (cgg/cTg);S315G (agc/Ggc)	H51Y (cac/Tac)					R927R (cgc/cgT)	C76C (tgc/tgT)		V49V (gtc/gtT);D354A (gac/gCc)
17-8401	8401-17_lib15149	ERS7708189	3643	Vietnam	2.2.1.1	MGIT	R	R	R	R	S	S	S	S	S	3	>20			0.5	1.25	0.625	<=0.0625	<=0.188	MDR		E21Q (gag/Cag);S95T (agc/aCc);G668D (ggc/gAc)	A187V (gca/gTa)	S450L (tcg/tTg);A1075A (gct/gcC)	K43R (aag/aGg)				R212R (cga/cgC)	L11L (cta/ctG)		R463L (cgg/cTg);S315T (agc/aCc)	Q10R (cag/cGg)					R927R (cgc/cgT)	C76C (tgc/tgT)		M306V (atg/Gtg);D534D (gac/gaT)
17-8402	8402-17_lib15150	ERS7708190	3644	Vietnam	2.2.1.1	MGIT	R	R	R	R	S	S	S	S	S	3	>20			0.25	1.25	0.625	<=0.0625	<=0.188	MDR		E21Q (gag/Cag);S95T (agc/aCc);G668D (ggc/gAc)	A187V (gca/gTa)	S450L (tcg/tTg);A1075A (gct/gcC)	K43R (aag/aGg)				R212R (cga/cgC)	L11L (cta/ctG)		R463L (cgg/cTg);S315T (agc/aCc)	L27P (ctg/cCg)					R927R (cgc/cgT)	C76C (tgc/tgT)		Q497R (cag/cGg);D534D (gac/gaT)	D77G (gac/gGc)
17-8403	8403-17_lib15151	ERS7708191	3645	Vietnam	2.2.1.1	MGIT	R	R	S	R	R	R	R	R	R	3	>20			>40	5	>25	2.5	7.5	XDR		E21Q (gag/Cag);D94G (gac/gGc);S95T (agc/aCc);G668D (ggc/gAc)	A187V (gca/gTa)	S450L (tcg/tTg);A1075A (gct/gcC)	K43R (aag/aGg)				R212R (cga/cgC)	L11L (cta/ctG)		R463L (cgg/cTg);S315T (agc/aCc)	S164_ (tcg/tAg)					R927R (cgc/cgT)	C76C (tgc/tgT)		G406D (ggc/gAc);D534D (gac/gaT)	Y60C (tac/tGc)		1401 A/G
17-8404	8404-17_lib15169	ERS7708192	3646	Vietnam	2.1	MGIT	R	R	S	R	S	S	S	S	S	3	>20			0.5	1.25	1.25	0.125	0.375	MDR		E21Q (gag/Cag);S95T (agc/aCc);G668D (ggc/gAc)		Q432L (caa/cTa);K446E (aag/Gag);A1075A (gct/gcC)	K43R (aag/aGg)				R212R (cga/cgC)	L11L (cta/ctG)		R463L (cgg/cTg);S315T (agc/aCc)	G97D (ggt/gAt)					R927R (cgc/cgT)	Q952Q (caa/caG)		G406D (ggc/gAc)	N379S (aac/aGc)
17-8405	8405-17_lib15152	ERS7708193	3648	Vietnam	2.2.1	MGIT	R	R	R	R	S	S	S	S	S	1	>20			0.5	1.25	1.25	<=0.0625	0.375	MDR		E21Q (gag/Cag);S95T (agc/aCc);G668D (ggc/gAc)	A187V (gca/gTa)	H445Y (cac/Tac);A1075A (gct/gcC)	K88R (aag/aGg)			G3G (gga/ggC)	R212R (cga/cgC)	L11L (cta/ctG)		R463L (cgg/cTg);S315T (agc/aCc)	D12A (gac/gCc)					R927R (cgc/cgT)	C76C (tgc/tgT)	-43 G/C	A307P (gcc/Ccc)
17-8406	8406-17_lib15153	ERS7708194	3650	Vietnam	2.2.1.1	MGIT	R	R	R	R	S	S	S	S	S	3	>20			0.5	1.25	0.625	0.125	0.375	MDR		E21Q (gag/Cag);S95T (agc/aCc);G668D (ggc/gAc)	A187V (gca/gTa)	S450L (tcg/tTg);A1075A (gct/gcC)	K43R (aag/aGg)				R212R (cga/cgC)	L11L (cta/ctG)		R463L (cgg/cTg);S315T (agc/aCc)	S164_ (tcg/tAg)					R927R (cgc/cgT)	C76C (tgc/tgT)		M306V (atg/Gtg);D534D (gac/gaT)
17-8407	8407-17_lib15154	ERS7708195	3651	Vietnam	2.2.1	MGIT	R	R	S	S	R	R	R	S	S	10	>20			>40	5	>25	<=0.0625	<=0.188	preXDR		E21Q (gag/Cag);S95T (agc/aCc);G668D (ggc/gAc)	A187V (gca/gTa)	S450L (tcg/tTg);A1075A (gct/gcC)	K43R (aag/aGg)				R212R (cga/cgC)	L11L (cta/ctG)		R463L (cgg/cTg);S315T (agc/aCc)						R927R (cgc/cgT)	C76C (tgc/tgT)		D354A (gac/gCc)			1401 A/G
17-8408	8408-17_lib15155	ERS7708196	3653	Vietnam	2.2.1	MGIT	R	R	i	R	S	S	S	S	R	3	>20			0.5	1.25	1.25	0.25	1.5	MDR	D461N (gac/Aac)	E21Q (gag/Cag);S95T (agc/aCc);G668D (ggc/gAc);P741P (ccg/ccA)		S450L (tcg/tTg);A1075A (gct/gcC)	K43R (aag/aGg)				R212R (cga/cgC)	L11L (cta/ctG)		R463L (cgg/cTg);S315T (agc/aCc)	S67P (tcg/Ccg)					R927R (cgc/cgT)	C76C (tgc/tgT)		M306V (atg/Gtg)	S266R (agc/agG)
17-8409	8409-17_lib15156	ERS7708197	3655	Vietnam	2.2.1	MGIT	R	R	S	R	S	S	S	S	S	3	>20			0.25	1.25	0.625	<=0.0625	<=0.188	MDR		E21Q (gag/Cag);S95T (agc/aCc);G668D (ggc/gAc)	A187V (gca/gTa)	S450L (tcg/tTg);A1075A (gct/gcC)	K43R (aag/aGg)			G3G (gga/ggC)	R212R (cga/cgC)	L11L (cta/ctG)		R463L (cgg/cTg);S315T (agc/aCc)	D8E (gac/gaG)					R927R (cgc/cgT)	C76C (tgc/tgT);A148V (gcg/gTg)	-16 C/G	G991V (ggt/gTt)
17-8410	8410-17_lib15170	ERS7708198	3656	Vietnam	2.2.1.1	MGIT	R	R	S	R	S	S	S	S	S	10	4			0.25	1.25	0.625	<=0.0625	<=0.188	MDR		E21Q (gag/Cag);S95T (agc/aCc);G668D (ggc/gAc)	A187V (gca/gTa)	N437D (aac/Gac);T444A (acc/Gcc);L452P (ctg/cCg);A1075A (gct/gcC)	K43R (aag/aGg)		-8 T/C		R212R (cga/cgC)	L11L (cta/ctG)		R463L (cgg/cTg);S315T (agc/aCc)	U;A98P (gcc/Ccc)	U				R927R (cgc/cgT)	C76C (tgc/tgT)		D534D (gac/gaT);H1002R (cac/cGc)	D77G (gac/gGc)
17-8411	8411-17_lib15157	ERS7708199	3657	Vietnam	2.2.1.1	MGIT	R	R	S	S	S	S	S	S	S	3	>20			0.25	1.25	1.25	<=0.0625	<=0.188	MDR		E21Q (gag/Cag);S95T (agc/aCc);G668D (ggc/gAc)	A187V (gca/gTa)	N437D (aac/Gac);T444A (acc/Gcc);L452P (ctg/cCg);A1075A (gct/gcC)	K43R (aag/aGg)		-8 T/C		R212R (cga/cgC)	L11L (cta/ctG)		R463L (cgg/cTg);S315T (agc/aCc)	U	U				R927R (cgc/cgT)	C76C (tgc/tgT)		D534D (gac/gaT);H1002R (cac/cGc)	D77G (gac/gGc)
17-8412	8412-17_lib15158	ERS7708200	3660	Vietnam	2.2.1.1	MGIT	R	R	S	R	S	S	S	S	S	10	>20			0.25	0.625	0.625	<=0.0625	<=0.188	MDR		E21Q (gag/Cag);S95T (agc/aCc);G668D (ggc/gAc)	A187V (gca/gTa)	S450L (tcg/tTg);A1075A (gct/gcC)	K43R (aag/aGg)				R212R (cga/cgC)	L11L (cta/ctG)		R463L (cgg/cTg);S315T (agc/aCc)	S164_ (tcg/tAg)					R927R (cgc/cgT)	C76C (tgc/tgT)		G406A (ggc/gCc);D534D (gac/gaT)
17-8413	8413-17_lib15159	ERS7708201	3661	Vietnam	2.2.1	MGIT	R	R	R	S	S	S	S	S	S	>10	>20			0.25	1.25	0.625	<=0.0625	<=0.188	MDR		E21Q (gag/Cag);S95T (agc/aCc);G668D (ggc/gAc)	A187V (gca/gTa)	S450L (tcg/tTg);A1075A (gct/gcC)	K43R (aag/aGg)		-15 C/T	G3G (gga/ggC)	R212R (cga/cgC)	L11L (cta/ctG)		R463L (cgg/cTg);S315T (agc/aCc)	R2W (cgg/Tgg)					R927R (cgc/cgT)	C76C (tgc/tgT)		M306V (atg/Gtg)	GAP
17-8414	8414-17_lib15160	ERS7708202	3662	Vietnam	2.2.1	MGIT	R	R	S	S	S	S	S	R	R	3	>20			0.5	1.25	0.625	2.5	7.5	preXDR		E21Q (gag/Cag);D94N (gac/Aac);S95T (agc/aCc);G668D (ggc/gAc)	A187V (gca/gTa)	S450L (tcg/tTg);A1075A (gct/gcC)	K43R (aag/aGg)				R212R (cga/cgC)	L11L (cta/ctG)		R463L (cgg/cTg);S315T (agc/aCc)						R927R (cgc/cgT)	C76C (tgc/tgT)
17-8415	8415-17_lib15161	ERS7708203	3663	Vietnam	2.2.1	MGIT	R	R	R	R	S	S	S	S	S	3	>20			0.5	2.5	1.25	0.125	0.375	MDR		E21Q (gag/Cag);S95T (agc/aCc);G668D (ggc/gAc);P741P (ccg/ccA)		S450L (tcg/tTg);A1075A (gct/gcC)	K43R (aag/aGg)				R212R (cga/cgC)	L11L (cta/ctG)		R463L (cgg/cTg);S315T (agc/aCc)	2288821i2 GC;S67P (tcg/Ccg)					R927R (cgc/cgT)	C76C (tgc/tgT)		M306V (atg/Gtg)	S266R (agc/agG)
17-8416	8416-17_lib15168	ERS7708204	3664	Vietnam	2.2.1	MGIT	R	R	R	S	S	S	S	S	S	3	20			1	1.25	2.5	0.125	0.375	MDR		E21Q (gag/Cag);S95T (agc/aCc);G668D (ggc/gAc)		S441L (tcg/tTg);A1075A (gct/gcC)	K88R (aag/aGg)				R212R (cga/cgC)	L11L (cta/ctG)		R463L (cgg/cTg);S315T (agc/aCc)						R927R (cgc/cgT)	C76C (tgc/tgT)		M306V (atg/Gtg)	S266R (agc/agG)
17-8417	8417-17_lib15162	ERS7708205	3665	Vietnam	2.2.1	MGIT	R	R	R	R	R	R	R	R	R	3	>20			>40	5	>25	1	3	XDR		E21Q (gag/Cag);A90V (gcg/gTg);S95T (agc/aCc);G668D (ggc/gAc)	A187V (gca/gTa)	S450F (tcg/tTC);A1075A (gct/gcC)	K43R (aag/aGg)				R212R (cga/cgC)	L11L (cta/ctG)		R463L (cgg/cTg);S315T (agc/aCc)	F58S (ttc/tCc)					R927R (cgc/cgT)	C76C (tgc/tgT)		M306V (atg/Gtg)	Q215_ (cag/Tag)		1401 A/G
17-8418	8418-17_lib15163	ERS7708206	3667	Vietnam	2.2.1	MGIT	R	R	R	R	S	S	S	S	S	1	>20			0.25	0.625	0.625	0.125	0.375	MDR		E21Q (gag/Cag);S95T (agc/aCc);G668D (ggc/gAc)	A187V (gca/gTa)	S450L (tcg/tTg);T809R (acg/aGg);A1075A (gct/gcC)	K88R (aag/aGg)			G3G (gga/ggC)	R212R (cga/cgC)	L11L (cta/ctG)		R463L (cgg/cTg);S315T (agc/aCc)		-11 A/G				R927R (cgc/cgT)	C76C (tgc/tgT)		G406A (ggc/gCc)
17-8419	8419-17_lib15164	ERS7708207	3669	Vietnam	2.2.1	MGIT	S	R	S	S	S	S	S	S	S	0.05	>20			0.5	1.25	1.25	0.125	0.375	mono		E21Q (gag/Cag);S95T (agc/aCc);G668D (ggc/gAc)	A187V (gca/gTa)	S450L (tcg/tTg);A1075A (gct/gcC)	K88R (aag/aGg)				R212R (cga/cgC)	L11L (cta/ctG)		R463L (cgg/cTg)						R927R (cgc/cgT)	C76C (tgc/tgT)
17-8420	8420-17_lib15165	ERS7708208	3670	Vietnam	2.2.1	MGIT	R	R	R	R	S	S	S	S	S	3	>20			0.5	1.25	1.25	0.125	<=0.188	MDR		E21Q (gag/Cag);S95T (agc/aCc);G668D (ggc/gAc)	A187V (gca/gTa)	P45S (ccg/Tcg);S450L (tcg/tTg);A1075A (gct/gcC)	K88R (aag/aGg)				R212R (cga/cgC)	L11L (cta/ctG)		R463L (cgg/cTg);S315T (agc/aCc)	2289194i1 C					R927R (cgc/cgT)	C76C (tgc/tgT);E951D (gag/gaT)		M306V (atg/Gtg)
17-8421	8421-17_lib15166	ERS7708209	3673	Vietnam	2.2.1	MGIT	R	R	S	R	S	S	S	S	S	10	>20			0.25	0.625	1.25	0.125	0.375	MDR		E21Q (gag/Cag);S95T (agc/aCc);G668D (ggc/gAc)	A187V (gca/gTa)	S450L (tcg/tTg);A1075A (gct/gcC)	K43R (aag/aGg)				R212R (cga/cgC)	L11L (cta/ctG)	L221R (ctg/cGg)	R463L (cgg/cTg);S315T (agc/aCc)	2288850i1 C					R927R (cgc/cgT)	C76C (tgc/tgT)		G406D (ggc/gAc)
17-8422	8422-17_lib15167	ERS7708210	3674	Vietnam	2.2.1.1	MGIT	R	R	R	R	S	S	S	S	S	3	>20			0.5	1.25	0.625	<=0.0625	<=0.188	MDR		E21Q (gag/Cag);S95T (agc/aCc);G668D (ggc/gAc)	A187V (gca/gTa)	S450L (tcg/tTg);A1075A (gct/gcC)	K43R (aag/aGg)				R212R (cga/cgC)	L11L (cta/ctG)		R463L (cgg/cTg);S315T (agc/aCc)	W68R (tgg/Cgg)				-581 C/G	R927R (cgc/cgT)	C76C (tgc/tgT)		Q497R (cag/cGg);D534D (gac/gaT)	D77G (gac/gGc)
FND-248	FND-248_lib17957	ERS7708211	143675	Vietnam	2.2.1	MGIT	R	S		R	S	S	S	S	S	3	1		400	<=0.125	<=0.3125	<=0.3125	<=0.0625	<=0.188	PDR		E21Q (gag/Cag);S95T (agc/aCc);G668D (ggc/gAc)	A187V (gca/gTa)	S450L (tcg/tTg);A1075A (gct/gcC)	K43R (aag/aGg)				R212R (cga/cgC)	L11L (cta/ctG)		R463L (cgg/cTg);S315T (agc/aCc)	F58S (ttc/tCc)					R927R (cgc/cgT)	C76C (tgc/tgT)		M306V (atg/Gtg)
FND-249	FND-249_lib17958	ERS7708212	143677	Vietnam	4.1.2.1	MGIT	R	R		S	S	S	S	S	S	1	>20		100	0.25	0.625	1.25	<=0.0625	0.375	MDR		E21Q (gag/Cag);S95T (agc/aCc);G668D (ggc/gAc)	N111S (aac/aGc)	D103D (gac/gaT);H445D (cac/Gac)						L11L (cta/ctG)		S315T (agc/aCc)						R927R (cgc/cgT);V981L (gtg/Ctg)
FND-250	FND-250_lib17959	ERS7708213	143681	Vietnam	2.2.1	MGIT	R	S		R	S	S	S	S	S	3	1		400	<=0.125	<=0.3125	<=0.3125	<=0.0625	<=0.188	PDR		E21Q (gag/Cag);S95T (agc/aCc);G668D (ggc/gAc)	A187V (gca/gTa)	D435V (gac/gTc);A1075A (gct/gcC)	K43R (aag/aGg)				R212R (cga/cgC)	L11L (cta/ctG)		R463L (cgg/cTg);S315T (agc/aCc)						R927R (cgc/cgT)	C76C (tgc/tgT)
FND-251	FND-251_lib17960	ERS7708214	143683	Vietnam	2.1	MGIT	S	S		S	S	S	S	S	S	<=0.1	<=1.0		<=25	0.25	0.625	0.625	<=0.0625	<=0.188	DS		E21Q (gag/Cag);S95T (agc/aCc);G668D (ggc/gAc)		L430P (ctg/cCg);A1075A (gct/gcC)					R212R (cga/cgC)	L11L (cta/ctG)		R463L (cgg/cTg)						R927R (cgc/cgT)	Q952Q (caa/caG)
FND-252	FND-252_lib17961	ERS7708215	143686	Vietnam	2.2.2	MGIT	R	R		R	S	S	S	S	S	3	20		>400	<=0.125	<=0.3125	<=0.3125	<=0.0625	<=0.188	MDR		E21Q (gag/Cag);S95T (agc/aCc);G668D (ggc/gAc)		S450L (tcg/tTg);A1075A (gct/gcC)					R212R (cga/cgC)	L11L (cta/ctG)		R463L (cgg/cTg);S315T (agc/aCc)	C72Y					R927R (cgc/cgT)	C76C (tgc/tgT)		M306L (atg/Ctg)			906 A/G
FND-253	FND-253_lib17962	ERS7708216	143687	Vietnam	2.2.1	MGIT	R	R		R	S	S	S	S	S	1	4		>400	<=0.125	<=0.3125	0.625	<=0.0625	<=0.188	MDR		E21Q (gag/Cag);S95T (agc/aCc);G668D (ggc/gAc)	A187V (gca/gTa)	H445D (cac/Gac);A1075A (gct/gcC)	K88R (aag/aGg)				R212R (cga/cgC)	L11L (cta/ctG)		R463L (cgg/cTg);S315N (agc/aAc)	H51P (cac/cCc)					R927R (cgc/cgT)	C76C (tgc/tgT);G814G (gga/ggG)		M306I (atg/atA)
FND-254	FND-254_lib17963	ERS7708217	143688	Vietnam	2.2.1	MGIT	R	R		R	S	S	S	S	S	3	20		400	<=0.125	<=0.3125	<=0.3125	<=0.0625	<=0.188	MDR		E21Q (gag/Cag);S95T (agc/aCc);G668D (ggc/gAc)	A187V (gca/gTa)	S450L (tcg/tTg);A1075A (gct/gcC)	K43R (aag/aGg)				R212R (cga/cgC)	L11L (cta/ctG)		R463L (cgg/cTg);S315T (agc/aCc)	L27P (ctg/cCg)					R927R (cgc/cgT)	C76C (tgc/tgT)		M306V (atg/Gtg)
FND-255	FND-255_lib17964	ERS7708218	143690	Vietnam	2.2.1	MGIT	R	R			S	S	S	S	S	1	>20			<=0.125	<=0.3125	<=0.3125	<=0.0625	<=0.188	MDR		E21Q (gag/Cag);S95T (agc/aCc);G668D (ggc/gAc)	A187V (gca/gTa)	H445Y (cac/Tac);A1075A (gct/gcC)	K88R (aag/aGg)				R212R (cga/cgC)	L11L (cta/ctG)		R463L (cgg/cTg);S315T (agc/aCc)						R927R (cgc/cgT)	C76C (tgc/tgT)		V49V (gtc/gtT);M306I (atg/atA);V978V (gtg/gtA)
FND-256	FND-256_lib18174	ERS7708219	143691	Vietnam	2.2.1.1	MGIT	R	R		R	S	S	S	S	S	0.4	20		>400	0.25	0.625	0.625	<=0.0625	<=0.188	MDR		E21Q (gag/Cag);S95T (agc/aCc);G668D (ggc/gAc)	A187V (gca/gTa)	S450L (tcg/tTg);A1075A (gct/gcC)	K43R (aag/aGg)		-15 C/T		R212R (cga/cgC)	L11L (cta/ctG)		R463L (cgg/cTg)						R927R (cgc/cgT)	C76C (tgc/tgT)		M306V (atg/Gtg);D534D (gac/gaT)
FND-257	FND-257_lib18175	ERS7708220	143692	Vietnam	2.2.1	MGIT	R	R		R	S	S	S	S	S	3	>20		>400	0.25	0.625	2.5	<=0.0625	<=0.188	MDR		E21Q (gag/Cag);S95T (agc/aCc);G668D (ggc/gAc)	A187V (gca/gTa)	S450L (tcg/tTg);A1075A (gct/gcC)	K88R (aag/aGg)			G3G (gga/ggC)	R212R (cga/cgC)	L11L (cta/ctG)		R463L (cgg/cTg);S315T (agc/aCc)		-11 A/G	-12 C/T			R927R (cgc/cgT)	C76C (tgc/tgT)
FND-258	FND-258_lib18176	ERS7708221	143693	Vietnam	2.2.1.1	MGIT	R	R		R	S	S	S	S	S	3	>20		>400	0.25	0.625	0.625	0.125	<=0.188	MDR		E21Q (gag/Cag);S95T (agc/aCc);G668D (ggc/gAc)	A187V (gca/gTa)	S450L (tcg/tTg);A1075A (gct/gcC)	K43R (aag/aGg)				R212R (cga/cgC)	L11L (cta/ctG)		R463L (cgg/cTg);S315T (agc/aCc)	A146V (gcg/gTg)					R927R (cgc/cgT)	C76C (tgc/tgT)		D534D (gac/gaT)
FND-259	FND-259_lib18177	ERS7708222	143694	Vietnam	2.2.1	MGIT	R	S		R	S	S	S	S	S	3	<=1.0		200	<=0.125	<=0.3125	<=0.3125	<=0.0625	<=0.188	PDR		E21Q (gag/Cag);S95T (agc/aCc);G668D (ggc/gAc)	A187V (gca/gTa)	D435G (gac/gGc);S450V (tcg/GTg);A1075A (gct/gcC)					R212R (cga/cgC)	L11L (cta/ctG)		R463L (cgg/cTg);S315T (agc/aCc)	P62L (ccg/cTg)					R927R (cgc/cgT)	C76C (tgc/tgT)		M306V (atg/Gtg)			514 A/C
FND-260	FND-260_lib18178	ERS7708223	143695	Vietnam	2.2.1	MGIT	R	R		R	S	S	S	S	S	3	4		>400	0.25	1.25	0.625	<=0.0625	<=0.188	MDR		E21Q (gag/Cag);S95T (agc/aCc);G668D (ggc/gAc)	A187V (gca/gTa)	D435V (gac/gTc);A1075A (gct/gcC)	K43R (aag/aGg)				R212R (cga/cgC)	L11L (cta/ctG)		R463L (cgg/cTg);S315T (agc/aCc)	D49G (gac/gGc)					R927R (cgc/cgT)	C76C (tgc/tgT);E951D (gag/gaT)		M306V (atg/Gtg)
FND-261	FND-261_lib18179	ERS7708224	143696	Vietnam	2.2.1	MGIT	R	S		S	S	S	S	S	S	1	<=1.0		<=25	<=0.125	<=0.3125	<=0.3125	<=0.0625	<=0.188	mono		E21Q (gag/Cag);S95T (agc/aCc);G668D (ggc/gAc)	A187V (gca/gTa)	H445L (cac/cTc);A1075A (gct/gcC)					R212R (cga/cgC)	L11L (cta/ctG)		R463L (cgg/cTg);S315T (agc/aCc)						R927R (cgc/cgT)	C76C (tgc/tgT)		D1024N (gac/Aac)			514 A/C
FND-262	FND-262_lib18180	ERS7708225	143699	Vietnam	2.2.1	MGIT	R	R		R	S	S	S	R	R	3	>20		>400	0.25	0.625	0.625	1	3	preXDR		E21Q (gag/Cag);D94G (gac/gGc);S95T (agc/aCc);G668D (ggc/gAc)	A187V (gca/gTa)	S450L (tcg/tTg);A1075A (gct/gcC)	K43R (aag/aGg)				R212R (cga/cgC)	L11L (cta/ctG)		R463L (cgg/cTg);S315T (agc/aCc)						R927R (cgc/cgT)	C76C (tgc/tgT)	-16 C/T	M306I (atg/atC)
FND-263	FND-263_lib18181	ERS7708226	143701	Vietnam	2.2.1	MGIT	R	R		R	S	S	S	S	S	3	20		>400	<=0.125	<=0.3125	<=0.3125	<=0.0625	<=0.188	MDR		E21Q (gag/Cag);S95T (agc/aCc);G668D (ggc/gAc)	A187V (gca/gTa)	S450L (tcg/tTg);A1075A (gct/gcC)	K43R (aag/aGg)				R212R (cga/cgC)	L11L (cta/ctG)		R463L (cgg/cTg);S315T (agc/aCc)	V139A (gtg/gCg)					R927R (cgc/cgT)	C76C (tgc/tgT)		M306V (atg/Gtg)
FND-264	FND-264_lib18182	ERS7708227	143702	Vietnam	2.2.1	MGIT	R	R		R	S	S	S	S	S	10	>20		>400	0.25	0.625	0.625	<=0.0625	<=0.188	MDR		E21Q (gag/Cag);S95T (agc/aCc);G668D (ggc/gAc)	A187V (gca/gTa)	S450L (tcg/tTg);A1075A (gct/gcC)	K43R (aag/aGg)				R212R (cga/cgC)	L11L (cta/ctG)		R463L (cgg/cTg);S315T (agc/aCc)	W68G (tgg/Ggg)					R927R (cgc/cgT)	C76C (tgc/tgT)	-16 C/T	A505D (gcc/gAc)
FND-265	FND-265_lib18183	ERS7708228	143704	Vietnam	2.2.1.1	MGIT	R	R		R	S	S	S	S	S	3	>20		>400	0.25	0.625	0.625	<=0.0625	<=0.188	MDR		E21Q (gag/Cag);S95T (agc/aCc);G668D (ggc/gAc)	A187V (gca/gTa)	S450L (tcg/tTg);A1075A (gct/gcC)	K43R (aag/aGg)				R212R (cga/cgC)	L11L (cta/ctG)		R463L (cgg/cTg);S315T (agc/aCc)	S164_ (tcg/tAg)					R927R (cgc/cgT)	C76C (tgc/tgT)		D534D (gac/gaT);D1024N (gac/Aac)
FND-266	FND-266_lib18184	ERS7708229	143707	Vietnam	2.2.1	MGIT	R	R		R	S	S	S	S	S	>10	>20		200	0.5	0.625	1.25	0.125	<=0.188	MDR		E21Q (gag/Cag);S95T (agc/aCc);G668D (ggc/gAc)	A187V (gca/gTa)	S450L (tcg/tTg);A1075A (gct/gcC)	K88R (aag/aGg)		-15 C/T	G3G (gga/ggC)	R212R (cga/cgC)	L11L (cta/ctG)		R463L (cgg/cTg);S315T (agc/aCc)	R154G (agg/Ggg)					R927R (cgc/cgT)	C76C (tgc/tgT)		Q497R (cag/cGg)
FND-267	FND-267_lib18185	ERS7708230	143708	Vietnam	2.2.1	MGIT	R	S		S	S	S	S	R	R	1	<=1.0		<=25	0.25	0.625	1.25	2.5	7.5	I		E21Q (gag/Cag);D94N (gac/Aac);S95T (agc/aCc);G668D (ggc/gAc)		H445S (cac/TCc);K446Q (aag/Cag);A1075A (gct/gcC)	K43R (aag/aGg)				R212R (cga/cgC)	L11L (cta/ctG)		R463L (cgg/cTg);S315T (agc/aCc)						R927R (cgc/cgT)	C76C (tgc/tgT)		M306I (atg/atA)	S266R (agc/agG)
FND-268	FND-268_lib18186	ERS7708231	143709	Vietnam	2.2.1	MGIT	R	R		S	S	S	S	S	S	1	20		100	0.25	0.625	0.625	<=0.0625	<=0.188	MDR		E21Q (gag/Cag);S95T (agc/aCc);G668D (ggc/gAc)	A187V (gca/gTa)	H445R (cac/cGc);A1075A (gct/gcC)	K43R (aag/aGg)				R212R (cga/cgC)	L11L (cta/ctG)		R463L (cgg/cTg);S315T (agc/aCc)						R927R (cgc/cgT)	C76C (tgc/tgT)	-16 C/T
FND-269	FND-269_lib18187	ERS7708232	143710	Vietnam	2.2.1	MGIT	R	R		S	S	S	S	R	R	3	>20		<=25	<=0.125	0.625	0.625	2.5	7.5	preXDR		E21Q (gag/Cag);D94G (gac/gGc);S95T (agc/aCc);G668D (ggc/gAc)		H445D (cac/Gac);A1075A (gct/gcC)	K43R (aag/aGg)				R212R (cga/cgC)	L11L (cta/ctG)		R463L (cgg/cTg);S315T (agc/aCc)	H137R (cat/cGt)					R927R (cgc/cgT)	C76C (tgc/tgT)			S266R (agc/agG)
FND-270	FND-270_lib18188	ERS7708233	143712	Vietnam	2.2.2	MGIT	R	R		S	S	S	S	S	S	1	>20		<=25	0.25	0.625	0.625	<=0.0625	<=0.188	MDR		E21Q (gag/Cag);S95T (agc/aCc);G668D (ggc/gAc)		H445R (cac/cGc);A1075A (gct/gcC)					R212R (cga/cgC)	L11L (cta/ctG)		R463L (cgg/cTg);S315T (agc/aCc)						R927R (cgc/cgT)	C76C (tgc/tgT)
FND-271	FND-271_lib18189	ERS7708234	143713	Vietnam	1.1.1	MGIT	R	R		S	S	S	S	S	S	3	4		100	<=0.125	<=0.3125	<=0.3125	<=0.0625	<=0.188	MDR	A130S (gcg/Tcg);M291I (atg/atC)	E21Q (gag/Cag);S95T (agc/aCc);A384V (gca/gTa);I614I (att/atC);G668D (ggc/gAc)		S450L (tcg/tTg);A1075A (gct/gcC)	P45P (ccg/ccA);K88T (aag/aCg)				V260I (gtc/Atc)	L11L (cta/ctG)		R463L (cgg/cTg);S315T (agc/aCA)				L191F (ctc/Ttc)	-142 G/A;-52 C/T	T270I (acc/aTc);N394D (aac/Gac);R927R (cgc/cgT)	V206M (gtg/Atg);G288G (ggc/ggT);P913S (ccg/Tcg)		E378A (gag/gCg);G406A (ggc/gCc)
FND-272	FND-272_lib18190	ERS7708235	143714	Vietnam	2.2.1.1	MGIT	R	R		R	S	S	S	S	S	3	>20		>400	0.25	0.625	0.625	0.125	0.375	MDR		E21Q (gag/Cag);S95T (agc/aCc);G668D (ggc/gAc)	A187V (gca/gTa)	S450L (tcg/tTg);A1075A (gct/gcC)	K43R (aag/aGg)				R212R (cga/cgC)	L11L (cta/ctG)		R463L (cgg/cTg);S315T (agc/aCc)	S164_ (tcg/tAg)					R927R (cgc/cgT)	C76C (tgc/tgT)		D534D (gac/gaT)
FND-273	FND-273_lib18191	ERS7708236	143716	Vietnam	2.2.1	MGIT	R	S		S	S	S	S	S	S	3	<=1.0		100	<=0.125	<=0.3125	<=0.3125	<=0.0625	<=0.188	mono		E21Q (gag/Cag);S95T (agc/aCc);G668D (ggc/gAc)	A187V (gca/gTa)	A1075A (gct/gcC)	K43R (aag/aGg)				R212R (cga/cgC)	L11L (cta/ctG)		R463L (cgg/cTg);S315T (agc/aCc)						R927R (cgc/cgT)	C76C (tgc/tgT)		M306I (atg/atA)	P436P (cca/ccG)
FND-274	FND-274_lib18192	ERS7708237	143718	Vietnam	2.2.1.1	MGIT	R	R		R	S	S	S	S	S	0.4	20		400	0.25	0.625	0.625	<=0.0625	<=0.188	MDR		E21Q (gag/Cag);S95T (agc/aCc);G668D (ggc/gAc)	A187V (gca/gTa)	S450L (tcg/tTg);A1075A (gct/gcC)	K43R (aag/aGg)		-15 C/T		R212R (cga/cgC)	L11L (cta/ctG)		R463L (cgg/cTg)						R927R (cgc/cgT)	C76C (tgc/tgT)		D534D (gac/gaT)
FND-275	FND-275_lib18193	ERS7708238	143721	Vietnam	2.2.1	MGIT	R	S		S	S	S	R	S	S	0.4	1		<=25	0.25	0.625	5	<=0.0625	<=0.188	I		E21Q (gag/Cag);S95T (agc/aCc);G668D (ggc/gAc)		D435V (gac/gTc);A1075A (gct/gcC)	K43R (aag/aGg)	L203L (ctg/ctA)			R212R (cga/cgC)	L11L (cta/ctG)		R463L (cgg/cTg);S315G (agc/Ggc)			-37 G/T		-440 T/C	R927R (cgc/cgT)	C76C (tgc/tgT)		M306V (atg/Gtg)	S266R (agc/agG)
FND-276	FND-276_lib18194	ERS7708239	143724	Vietnam	2.2.1.1	MGIT	R	R		R	S	S	S	S	R	3	20		200	<=0.125	<=0.3125	<=0.3125	0.25	1.5	MDR		E21Q (gag/Cag);A90V (gcg/gTg);S95T (agc/aCc);G668D (ggc/gAc)	A187V (gca/gTa)	S450L (tcg/tTg);A1075A (gct/gcC)	K43R (aag/aGg)				R212R (cga/cgC)	L11L (cta/ctG)		R463L (cgg/cTg);S315T (agc/aCc)	D12A (gac/gCc)					R927R (cgc/cgT)	C76C (tgc/tgT)		D534D (gac/gaT);D1024N (gac/Aac)
FND-277	FND-277_lib18195	ERS7708240	143726	Vietnam	2.2.1	MGIT	R	R		S	S	S	S	S	S	0.4	>20		100	0.25	0.625	1.25	<=0.0625	<=0.188	MDR		E21Q (gag/Cag);S95T (agc/aCc);G668D (ggc/gAc)	A187V (gca/gTa)	H445Y (cac/Tac);A1075A (gct/gcC)	K43R (aag/aGg)			G3G (gga/ggC)	R212R (cga/cgC)	L11L (cta/ctG)		R463L (cgg/cTg);S315T (agc/aCc)						R927R (cgc/cgT)	C76C (tgc/tgT)	-12 C/T
FND-278	FND-278_lib18196	ERS7708241	143727	Vietnam	2.2.1.1	MGIT	R	R			S	S	S	S	S	3	20			<=0.125	<=0.3125	<=0.3125	<=0.0625	<=0.188	MDR		E21Q (gag/Cag);S95T (agc/aCc);G668D (ggc/gAc)	A187V (gca/gTa)	S450F (tcg/tTT);A1075A (gct/gcC)	K43R (aag/aGg)				R212R (cga/cgC)	L11L (cta/ctG)		R463L (cgg/cTg);S315T (agc/aCc)	A146V (gcg/gTg)					R927R (cgc/cgT)	C76C (tgc/tgT)		M306V (atg/Gtg);Q497P (cag/cCg);D534D (gac/gaT)
FND-279	FND-279_lib18197	ERS7708242	143728	Vietnam	2.2.1	MGIT	R	R		S	S	S	S	S	S	1	20		100	<=0.125	<=0.3125	<=0.3125	<=0.0625	<=0.188	MDR		E21Q (gag/Cag);S95T (agc/aCc);G668D (ggc/gAc)	A187V (gca/gTa)	H445Y (cac/Tac);A1075A (gct/gcC)	K43R (aag/aGg)			H24H (cac/caT)	R212R (cga/cgC)	L11L (cta/ctG)		R463L (cgg/cTg);S315T (agc/aCc)						R927R (cgc/cgT)	C76C (tgc/tgT)		M306I (atg/atA)
FND-280	FND-280_lib18198	ERS7708243	143729	Vietnam	2.2.1	MGIT	R	S			S	S	S	S	S	3	1			<=0.125	<=0.3125	<=0.3125	<=0.0625	<=0.188	mono		E21Q (gag/Cag);S95T (agc/aCc);G668D (ggc/gAc);P741P (ccg/ccA)		S450L (tcg/tTg);A1075A (gct/gcC)	K43R (aag/aGg)				R212R (cga/cgC)	L11L (cta/ctG)		R463L (cgg/cTg);S315T (agc/aCc)	S67P (tcg/Ccg)					R927R (cgc/cgT)	C76C (tgc/tgT)		M306V (atg/Gtg)	S266R (agc/agG)
FND-281	FND-281_lib18199	ERS7708244	143730	Vietnam	2.2.1	MGIT	R	R		R	S	S	S	S	S	3	20		>400	<=0.125	<=0.3125	<=0.3125	<=0.0625	<=0.188	MDR		E21Q (gag/Cag);S95T (agc/aCc);G668D (ggc/gAc)	A187V (gca/gTa)	S450L (tcg/tTg);A1075A (gct/gcC)	K88R (aag/aGg)				R212R (cga/cgC)	L11L (cta/ctG)		R463L (cgg/cTg);S315T (agc/aCc)	T100P (acc/Ccc)					R927R (cgc/cgT)	C76C (tgc/tgT);E951D (gag/gaT)		G406A (ggc/gCc)
FND-282	FND-282_lib18200	ERS7708245	143731	Vietnam	2.2.1	MGIT	R	S		R	S	S	S	S	S	0.4	<=1.0		200	<=0.125	0.625	<=0.3125	<=0.0625	<=0.188	PDR		E21Q (gag/Cag);S95T (agc/aCc);G668D (ggc/gAc)		D435V (gac/gTc);A1075A (gct/gcC)			-15 C/T		R212R (cga/cgC)	L11L (cta/ctG)		R463L (cgg/cTg)	C14W (tgc/tgG)					R927R (cgc/cgT)	C76C (tgc/tgT)	-16 C/T		S266R (agc/agG)		908 A/C
FND-283	FND-283_lib18201	ERS7708246	143732	Vietnam	2.2.1	MGIT	S	R		S	S	S	S	S	S	0.1	4		100	<=0.125	<=0.3125	<=0.3125	<=0.0625	<=0.188	mono		E21Q (gag/Cag);S95T (agc/aCc);G668D (ggc/gAc)	A187V (gca/gTa)	S450L (tcg/tTg);A1075A (gct/gcC)			-15 C/T		R212R (cga/cgC)	L11L (cta/ctG)		R463L (cgg/cTg)						R927R (cgc/cgT)	C76C (tgc/tgT)
FND-284	FND-284_lib18202	ERS7708247	143734	Vietnam	2.1	MGIT	R	R		R	S	S	S	S	S	3	20		>400	0.25	0.625	0.625	<=0.0625	<=0.188	MDR		E21Q (gag/Cag);S95T (agc/aCc);G668D (ggc/gAc)		S450L (tcg/tTg);A1075A (gct/gcC)					R212R (cga/cgC)	L11L (cta/ctG)		R463L (cgg/cTg);S315T (agc/aCc);E195E (gag/gaA)	Q10P (cag/cCg)					R927R (cgc/cgT)	W393S (tgg/tCg);Q952Q (caa/caG)		M306V (atg/Gtg)
FND-285	FND-285_lib18203	ERS7708248	143740	Vietnam	2.2.1	MGIT	R	R		S	S	S	S	S	S	3	>20		100	0.25	<=0.3125	<=0.3125	<=0.0625	<=0.188	MDR		E21Q (gag/Cag);S95T (agc/aCc);G668D (ggc/gAc)	A187V (gca/gTa)	P45L (ccg/cTg);S450L (tcg/tTg);A1075A (gct/gcC)	K43R (aag/aGg)				R212R (cga/cgC)	L11L (cta/ctG)		R463L (cgg/cTg);S315T (agc/aCc)	A28T (gcc/Acc)					R927R (cgc/cgT)	C76C (tgc/tgT)		M306I (atg/atA);A454T (gcg/Acg)
FND-286	FND-286_lib18204	ERS7708249	143744	Vietnam	2.2.1	MGIT	R	R		S	S	S	S	S	S	3	>20		100	<=0.125	0.625	0.625	<=0.0625	<=0.188	MDR		E21Q (gag/Cag);S95T (agc/aCc);G668D (ggc/gAc)	A187V (gca/gTa)	S450L (tcg/tTg);A1075A (gct/gcC)	K43R (aag/aGg)				R212R (cga/cgC)	L11L (cta/ctG)		R463L (cgg/cTg);S315T (agc/aCc)						R927R (cgc/cgT)	C76C (tgc/tgT)	-11 C/A
FND-287	FND-287_lib18205	ERS7708250	143747	Vietnam	2.2.1	MGIT	R	S		R	S	S	S	R	R	3	<=1.0		>400	<=0.125	0.625	0.625	1	3	I		E21Q (gag/Cag);D94G (gac/gGc);S95T (agc/aCc);G668D (ggc/gAc)	A187V (gca/gTa)	D435V (gac/gTc);N437D (aac/Gac);L893L (ctg/ctC);A1075A (gct/gcC)					R212R (cga/cgC)	L11L (cta/ctG)		R463L (cgg/cTg);S315T (agc/aCc)	2288850i2 CC					R927R (cgc/cgT)	C76C (tgc/tgT)		M306I (atg/atA)			514 A/C
FND-288	FND-288_lib18206	ERS7708251	143760	Vietnam	2.2.1	MGIT	R	R		R	S	S	S	S		3	4		>400	0.25	0.625	0.625	0.125		MDR		E21Q (gag/Cag);S95T (agc/aCc);G668D (ggc/gAc)	A187V (gca/gTa)	D435V (gac/gTc);A1075A (gct/gcC)					R212R (cga/cgC)	L11L (cta/ctG)		R463L (cgg/cTg);S315T (agc/aCc)						R927R (cgc/cgT)	C76C (tgc/tgT)
FND-289	FND-289_lib18207	ERS7708252	143762	Vietnam	2.2.1	MGIT	R	R		R	S	S	S	S	S	3	20		>400	0.25	<=0.3125	0.625	<=0.0625	<=0.188	MDR		E21Q (gag/Cag);S95T (agc/aCc);G668D (ggc/gAc)	A187V (gca/gTa)	S450L (tcg/tTg);A1075A (gct/gcC)	K43R (aag/aGg)				R212R (cga/cgC)	L11L (cta/ctG)		R463L (cgg/cTg);S315T (agc/aCc)						R927R (cgc/cgT)	C76C (tgc/tgT);E951D (gag/gaT)		M306V (atg/Gtg)
FND-290	FND-290_lib18208	ERS7708253	143764	Vietnam	2.2.1	MGIT	R	R			S	S	S	S	S	10	20			<=0.125	<=0.3125	<=0.3125	<=0.0625	<=0.188	MDR		E21Q (gag/Cag);S95T (agc/aCc);G668D (ggc/gAc)	A187V (gca/gTa)	A1075A (gct/gcC)	K43R (aag/aGg)				R212R (cga/cgC)	L11L (cta/ctG)		R463L (cgg/cTg)						R927R (cgc/cgT)	C76C (tgc/tgT);Q1004P (cag/cCg)					1148 G/A
FND-291	FND-291_lib18209	ERS7708254	143765	Vietnam	2.2.1	MGIT	R	R		R	S	S	S	S	S	3	>20		400	<=0.125	<=0.3125	<=0.3125	<=0.0625	<=0.188	MDR		E21Q (gag/Cag);S95T (agc/aCc);G668D (ggc/gAc)	A187V (gca/gTa)	H445Y (cac/Tac);A1075A (gct/gcC)	K43R (aag/aGg)				R212R (cga/cgC)	L11L (cta/ctG)		R463L (cgg/cTg);S315T (agc/aCc)						R927R (cgc/cgT)	C76C (tgc/tgT)		M306I (atg/atA)
FND-292	FND-292_lib18210	ERS7708255	143768	Vietnam	2.2.1	MGIT	R	R		S	S	S	S	S	S	3	20		100	<=0.125	<=0.3125	<=0.3125	<=0.0625	<=0.188	MDR		E21Q (gag/Cag);S95T (agc/aCc);G668D (ggc/gAc)		S450L (tcg/tTg);A1075A (gct/gcC)	T39T (acc/acT);K43R (aag/aGg)				R212R (cga/cgC)	L11L (cta/ctG)		R463L (cgg/cTg);S315T (agc/aCc)						R927R (cgc/cgT)	C76C (tgc/tgT)			S266R (agc/agG)
FND-293	FND-293_lib18211	ERS7708256	143771	Vietnam	2.2.1	MGIT	R	S		R	S	S	S	S	S	3	1		400	<=0.125	<=0.3125	0.625	<=0.0625	<=0.188	PDR		E21Q (gag/Cag);S95T (agc/aCc);G668D (ggc/gAc)	A187V (gca/gTa)	D435V (gac/gTc);L893L (ctg/ctC);A1075A (gct/gcC)	K43T (aag/aCg)				R212R (cga/cgC)	L11L (cta/ctG)		R463L (cgg/cTg);S315T (agc/aCc)	2288850i2 CC					R927R (cgc/cgT)	C76C (tgc/tgT)		M306I (atg/atA)			514 A/C
FND-294	FND-294_lib18212	ERS7708257	143773	Vietnam	2.2.1	MGIT	R	R		R	S	S	S	S	S	3	20		400	<=0.125	<=0.3125	<=0.3125	<=0.0625	<=0.188	MDR		E21Q (gag/Cag);S95T (agc/aCc);G668D (ggc/gAc)	A187V (gca/gTa)	S450L (tcg/tTg);A1075A (gct/gcC)					R212R (cga/cgC)	L11L (cta/ctG)		R463L (cgg/cTg);S315T (agc/aCc)	S67P (tcg/Ccg)					R927R (cgc/cgT)	C76C (tgc/tgT)					514 A/C
FND-295	FND-295_lib18213	ERS7708258	143780	Vietnam	2.2.1.1	MGIT	R	R		S	S	S	S	S	S	3	20		100	<=0.125	<=0.3125	<=0.3125	<=0.0625	<=0.188	MDR		E21Q (gag/Cag);S95T (agc/aCc);G668D (ggc/gAc)	A187V (gca/gTa)	P45S (ccg/Tcg);S450L (tcg/tTg);A1075A (gct/gcC)	K43R (aag/aGg)				R212R (cga/cgC)	L11L (cta/ctG)		R463L (cgg/cTg);S315T (agc/aCc)						R927R (cgc/cgT)	C76C (tgc/tgT)		Q497R (cag/cGg);D534D (gac/gaT)	M260I (atg/atA)
15-16897	16897-15_lib6902	ERS7708259	8079	South Africa	4.3.3	MGIT	R	R		R	S	R	R	R	R	10	>20		>400	1	12.5	5	7.5	15	XDR		E21Q (gag/Cag);D94N (gac/Aac);S95T (agc/aCc);G247S (ggc/Agc);G668D (ggc/gAc)		S450L (tcg/tTg);V581M (gtg/Atg)						L11L (cta/ctG)		S315T (agc/aCc)	U;D126E (gat/gaA)				-52 C/T	R927R (cgc/cgT)			G406A (ggc/gCc)		-11 A/G	908 A/G;1402 C/T
15-16899	16899-15_lib6904	ERS7708260	8080	South Africa	2.2.1	MGIT	R	R		R	S	S	S	S	S	>10	>20		400	0.5	1.25	0.625	0.125	0.375	MDR		E21Q (gag/Cag);S95T (agc/aCc);G668D (ggc/gAc)	A187V (gca/gTa)	S450L (tcg/tTg);A1075A (gct/gcC)	K43R (aag/aGg)		-15 C/T		R212R (cga/cgC)	L11L (cta/ctG)		R463L (cgg/cTg);S315T (agc/aCc)	_187W (tga/tgG)					R927R (cgc/cgT)	C76C (tgc/tgT)		G18G (ggg/ggT);Q497R (cag/cGg)	Y276H (tac/Cac)
15-16894	16894-15_lib6822	ERS7708261	8082	South Africa	2.2.1	MGIT	R	R		S	S	S	S	R	S	1	>20		<=25	0.25	1.25	1.25	0.5	0.375	preXDR		E21Q (gag/Cag);S95T (agc/aCc);G668D (ggc/gAc)	A187V (gca/gTa)	S450L (tcg/tTg);A1075A (gct/gcC)			-15 C/T	I194T (atc/aCc)	R212R (cga/cgC)	L11L (cta/ctG)		R463L (cgg/cTg)						R927R (cgc/cgT)	C76C (tgc/tgT)		M306V (atg/Gtg)
15-16900	16900-15_lib6905	ERS7708262	8083	South Africa	2.2.1	MGIT	R	R		R	S	S	S	S	S	1	>20		>400	0.5	2.5	1.25	0.25	0.375	MDR		E21Q (gag/Cag);S95T (agc/aCc);G668D (ggc/gAc)	A187V (gca/gTa)	S450L (tcg/tTg);A1075A (gct/gcC)			-15 C/T	I194T (atc/aCc)	R212R (cga/cgC)	L11L (cta/ctG)		R463L (cgg/cTg)	D8N (gac/Aac)					R927R (cgc/cgT)	C76C (tgc/tgT)		M306V (atg/Gtg)
15-16895	16895-15_lib6900	ERS7708263	8086	South Africa	4.3.3	MGIT	S	S		S	S	S	S	S	S	<=0.1	<=1.0		<=25	0.5	1.25	1.25	0.25	<=0.188	DS		E21Q (gag/Cag);S95T (agc/aCc);G247S (ggc/Agc);G668D (ggc/gAc)							V297M (gtg/Atg)	L11L (cta/ctG);L180L (ctg/ctT)								R927R (cgc/cgT)			V978V (gtg/gtA)
15-16896	16896-15_lib6901	ERS7708264	8088	South Africa	2.2.1	MGIT	S	R		R	S	S	S	R	S	<=0.1	>20		>400	0.5	1.25	2.5	0.5	0.375	I		E21Q (gag/Cag);S95T (agc/aCc);G668D (ggc/gAc)	A187V (gca/gTa)	Y308C (tat/tGt);S450L (tcg/tTg);A1075A (gct/gcC)	K43R (aag/aGg)		-15 C/T		R212R (cga/cgC)	L11L (cta/ctG)		I666T (atc/aCc);R463L (cgg/cTg)	Y103_ (tac/taG)		-10 G/C			R927R (cgc/cgT)	C76C (tgc/tgT)
15-16898	16898-15_lib6903	ERS7708265	8090	South Africa	4.3.2.1	MGIT	R	R		R	S	S	S	S	S	3	>20		>400	0.5	1.25	0.625	0.25	0.375	MDR	P94L (ccg/cTg);S661S (agc/agT)	E21Q (gag/Cag);S95T (agc/aCc);G668D (ggc/gAc)		S450L (tcg/tTg);F503S (ttc/tCc)						L11L (cta/ctG)		S315T (agc/aCc)	G17C (ggc/Tgc)					K656N (aag/aaC);R927R (cgc/cgT)			M306V (atg/Gtg)			492 C/T
15-08958	8958-15_lib5740	ERS7708266	15-01-A-0492	Georgia	2.2.1	MGIT	R	R	R	R	S	S	S	S	S	10	>20			0.25	1.25	1.25	0.125	0.375	MDR		E21Q (gag/Cag);S95T (agc/aCc);G668D (ggc/gAc)		S450L (tcg/tTg);A1075A (gct/gcC)	K43R (aag/aGg)				R212R (cga/cgC);A412V (gcc/gTc)	L11L (cta/ctG)		R463L (cgg/cTg);I335V (atc/Gtc);S315T (agc/aCc)	Q10P (cag/cCg)					R927R (cgc/cgT)	C76C (tgc/tgT);V122V (gtg/gtA)		A453A (gcc/gcT);Q497R (cag/cGg)	P334A (ccg/Gcg)
15-08937	8937-15_lib5720	ERS7708267	15-01-A-0481	Georgia	2.2.1	MGIT	R	R	R	R	S	S	S	S	S	3	>20			0.5	1.25	2.5	0.25	0.75	MDR		E21Q (gag/Cag);S95T (agc/aCc);A288D (gcc/gAc);G668D (ggc/gAc)	A187V (gca/gTa)	S450L (tcg/tTg);A1075A (gct/gcC)	K43R (aag/aGg)				R212R (cga/cgC)	L11L (cta/ctG)		R463L (cgg/cTg);S315T (agc/aCc)	2288850i2 CC		-12 C/T			R927R (cgc/cgT)	Q38Q (caa/caG);C76C (tgc/tgT)		M306L (atg/Ctg)	W256_ (tgg/tAg)
F-01-67-0004	F-01-67-0004_lib9125	ERS7708268	4	Georgia	2.2.1	MGIT	R	R		R	S	S	R	S	S	3	>20		>400	1	1.25	12.5	<=0.0625	0.375	preXDR		E21Q (gag/Cag);S95T (agc/aCc);G668D (ggc/gAc)	A187V (gca/gTa)	S450L (tcg/tTg);E761D (gag/gaC);A1075A (gct/gcC)					R212R (cga/cgC)	L11L (cta/ctG)		R463L (cgg/cTg);S315T (agc/aCc)	345_del_a		-37 G/T			R927R (cgc/cgT)	C76C (tgc/tgT)		D354A (gac/gCc)		-7 T/C	517 C/T
15-08962	8962-15_lib5744	ERS7708269	15-01-A-0599	Georgia	2.2.1	MGIT	R	R	R	R	S	S	S	S	S	10	>20			0.25	0.625	1.25	<=0.0625	<=0.188	MDR		E21Q (gag/Cag);S95T (agc/aCc);G668D (ggc/gAc)	A187V (gca/gTa)	S450L (tcg/tTg);A1075A (gct/gcC)	K88R (aag/aGg)		-15 C/T		R212R (cga/cgC)	L11L (cta/ctG)		R463L (cgg/cTg);S315T (agc/aCc)	H71R (cat/cGt)					R927R (cgc/cgT)	C76C (tgc/tgT)	-12 C/T	Y334H (tac/Cac)
15-08967	8967-15_lib5749	ERS7708270	15-01-A-0699	Georgia	2.2.1	MGIT	R	R	R	R	S	S	S	S	S	10	>20			0.5	1.25	1.25	0.125	0.375	MDR		E21Q (gag/Cag);S95T (agc/aCc);G668D (ggc/gAc)	A187V (gca/gTa)	S450L (tcg/tTg);A1075A (gct/gcC)	K88R (aag/aGg)		-15 C/T		R212R (cga/cgC)	L11L (cta/ctG)		R463L (cgg/cTg);S315T (agc/aCc)	H71R (cat/cGt)					R927R (cgc/cgT)	C76C (tgc/tgT)	-12 C/T	Y334H (tac/Cac)
F-01-67-0013	F-01-67-0013_lib9126	ERS7708271	13	Georgia	2.2.1	MGIT	R	R		R	S	S	S	S	S	10	>20		>400	0.25	1.25	0.625	0.125	0.375	MDR		E21Q (gag/Cag);S95T (agc/aCc);G668D (ggc/gAc)	A187V (gca/gTa)	S450L (tcg/tTg);A1075A (gct/gcC)	K88R (aag/aGg)		-15 C/T		R212R (cga/cgC)	L11L (cta/ctG)		R463L (cgg/cTg);S315T (agc/aCc)	H71P (cat/cCt)					R927R (cgc/cgT)	C76C (tgc/tgT)		M306V (atg/Gtg)
F-01-67-0015	F-01-67-0015_lib9127	ERS7708272	15	Georgia	2.2.1	MGIT	R	R		R	S	S	S	S	S	10	>20		>400	0.25	1.25	0.625	<=0.0625	<=0.188	MDR		E21Q (gag/Cag);S95T (agc/aCc);G668D (ggc/gAc)	A187V (gca/gTa)	S450L (tcg/tTg);A1075A (gct/gcC)	K88R (aag/aGg)		-15 C/T		R212R (cga/cgC)	L11L (cta/ctG)		R463L (cgg/cTg);S315T (agc/aCc)	H71R (cat/cGt)					R927R (cgc/cgT)	C76C (tgc/tgT)	-12 C/T	Y334H (tac/Cac)
15-14218	14218-15_lib7370	ERS7708273	01670016s10	Georgia	2.2.1	MGIT	R	R	R	R	S	S	R	S	S	3	>20			1	1.25	12.5	<=0.0625	<=0.188	preXDR		E21Q (gag/Cag);S95T (agc/aCc);G668D (ggc/gAc)	A187V (gca/gTa)	S450F (tcg/tTC);A1075A (gct/gcC)	K43R (aag/aGg)				R212R (cga/cgC)	L11L (cta/ctG)		R463L (cgg/cTg);S315T (agc/aCc)	Q141P (cag/cCg)		-37 G/T			R927R (cgc/cgT)	Q38Q (caa/caG);C76C (tgc/tgT)		M306V (atg/Gtg)
15-14219	14219-15_lib7371	ERS7708274	01670017s10	Georgia	2.2.1	MGIT	R	R	R	R	S	S	S	R	R	10	>20			0.5	1.25	1.25	2.5	7.5	preXDR		E21Q (gag/Cag);D94G (gac/gGc);S95T (agc/aCc);G668D (ggc/gAc)	A187V (gca/gTa)	S450L (tcg/tTg);A1075A (gct/gcC)	K88R (aag/aGg)		-15 C/T		R212R (cga/cgC)	L11L (cta/ctG)		R463L (cgg/cTg);S315T (agc/aCc)	H71R (cat/cGt)					R927R (cgc/cgT)	C76C (tgc/tgT)	-12 C/T	Y334H (tac/Cac)
F-01-67-0021	F-01-67-0021_lib9128	ERS7708275	21	Georgia	2.2.1	MGIT	R	R		S	S	S	S	S	S	3	>20		<=25	0.25	1.25	0.625	0.125	<=0.188	MDR		E21Q (gag/Cag);S95T (agc/aCc);G668D (ggc/gAc)	A187V (gca/gTa)	S450L (tcg/tTg);A1075A (gct/gcC)	K43R (aag/aGg)				R212R (cga/cgC)	L11L (cta/ctG)	A209V (gcg/gTg)	R463L (cgg/cTg);S315T (agc/aCc)			-10 G/A			R927R (cgc/cgT)	Q38Q (caa/caG);C76C (tgc/tgT)		Y319S (tat/tCt)	GAP
F-01-67-0022	F-01-67-0022_lib9129	ERS7708276	22	Georgia	4.3.3	MGIT	R	R		R	S	S	S	R	R	>10	>20		>400	0.5	1.25	0.625	2.5	7.5	preXDR		E21Q (gag/Cag);D94G (gac/gGc);S95T (agc/aCc);G247S (ggc/Agc);G668D (ggc/gAc)		S450L (tcg/tTg)			-15 C/T		M432T (atg/aCg)	L11L (cta/ctG)		S315T (agc/aCc)	Y103_ (tac/taG)					R927R (cgc/cgT)			M306I (atg/atA)			514 A/C
F-01-67-0023	F-01-67-0023_lib9130	ERS7708277	23	Georgia	2.2.1	MGIT	R	R		R	S	S	R	S	S	3	>20		>400	1	2.5	12.5	0.125	<=0.188	preXDR		E21Q (gag/Cag);S95T (agc/aCc);G668D (ggc/gAc)	A187V (gca/gTa)	S450F (tcg/tTT);A1075A (gct/gcC)	K43R (aag/aGg)				R212R (cga/cgC)	L11L (cta/ctG)		R463L (cgg/cTg);S315T (agc/aCc)	Q141P (cag/cCg)		-37 G/T			R927R (cgc/cgT)	Q38Q (caa/caG);C76C (tgc/tgT)		M306V (atg/Gtg)
F-01-67-0024	F-01-67-0024_lib10186	ERS7708278	24	Georgia	2.2.1	MGIT	R	R		R	S	S	S	S	S	3	>20		>400	0.25	2.5	<=0.3125	<=0.0625	<=0.188	MDR		E21Q (gag/Cag);S95T (agc/aCc);G668D (ggc/gAc)	A187V (gca/gTa)	S450L (tcg/tTg);A1075A (gct/gcC)	K43R (aag/aGg)		-15 C/T	I194T (atc/aCc)	R212R (cga/cgC)	L11L (cta/ctG)		R463L (cgg/cTg);A109T (gct/Act)		-11 A/G				R927R (cgc/cgT)	C76C (tgc/tgT)		D354A (gac/gCc)
F-01-67-0025	F-01-67-0025_lib9132	ERS7708279	25	Georgia	2.2.1	MGIT	R	R		R	R	S	R	R	R	>10	>20		200	4	1.25	25	7.5	15	XDR	A504V (gcg/gTg)	E21Q (gag/Cag);D94G (gac/gGc);S95T (agc/aCc);G668D (ggc/gAc)	A187V (gca/gTa)	S450L (tcg/tTg);A1075A (gct/gcC)		L203L (ctg/ctA)			R212R (cga/cgC)	L11L (cta/ctG)		R463L (cgg/cTg);S315T (agc/aCc)	V7A (gtc/gCc)		-14 C/T			R927R (cgc/cgT)	C76C (tgc/tgT)		M306V (atg/Gtg)	GAP		517 C/T
F-01-67-0027	F-01-67-0027_lib9133	ERS7708280	27	Georgia	2.2.1	MGIT	R	R		R	S	S	S	R	S	3	>20		>400	0.25	1.25	0.625	0.5	0.375	preXDR	S447F (tcc/tTc)	E21Q (gag/Cag);S95T (agc/aCc);G668D (ggc/gAc)	A187V (gca/gTa)	S450L (tcg/tTg);V970L (gtg/Ctg);A1075A (gct/gcC)	K43R (aag/aGg)				R212R (cga/cgC)	L11L (cta/ctG)		R463L (cgg/cTg);S315T (agc/aCc)	H57R (cac/cGc)					R927R (cgc/cgT)	Q38Q (caa/caG);C76C (tgc/tgT)		M306V (atg/Gtg)
F-01-67-0028	F-01-67-0028_lib9134	ERS7708281	28	Georgia	2.2.1	MGIT	R	R		S	S	S	S	S	R	3	>20		<=25	0.25	1.25	<=0.3125	0.25	1.5	MDR		E21Q (gag/Cag);A90V (gcg/gTg);S95T (agc/aCc);G668D (ggc/gAc)	A187V (gca/gTa)	S450L (tcg/tTg);A1075A (gct/gcC)	K43R (aag/aGg)				R212R (cga/cgC)	L11L (cta/ctG)		R463L (cgg/cTg);S315T (agc/aCc)						R927R (cgc/cgT)	C76C (tgc/tgT)		D328Y (gat/Tat)
F-01-67-0030	F-01-67-0030_lib9135	ERS7708282	30	Georgia	2.2.1	MGIT	R	R		R	R	S	R	R	R	3	>20		>400	>40	2.5	>25	0.5	1.5	XDR		E21Q (gag/Cag);A90V (gcg/gTg);S95T (agc/aCc);G668D (ggc/gAc)	A187V (gca/gTa)	S450L (tcg/tTg);A1075A (gct/gcC)					R212R (cga/cgC)	L11L (cta/ctG)	T424P (act/Cct)	R463L (cgg/cTg);S315T (agc/aCc)	L85R (ctg/cGg)					R927R (cgc/cgT)	C76C (tgc/tgT)	-16 C/A				514 A/C;1401 A/G
F-01-67-0031	F-01-67-0031_lib9136	ERS7708283	31	Georgia	2.2.1	MGIT	R	S		R	R	R	R	S	S	3	<=1.0		>400	>40	5	>25	<=0.0625	<=0.188	I		E21Q (gag/Cag);S95T (agc/aCc);G668D (ggc/gAc)		D435V (gac/gTc);A1075A (gct/gcC)	K43R (aag/aGg)		-15 C/T	I21V (atc/Gtc)	R212R (cga/cgC);GAP	L11L (cta/ctG)		R463L (cgg/cTg);G285C (ggc/Tgc)	I5S (atc/aGc)					R927R (cgc/cgT)	C76C (tgc/tgT)		M306I (atg/atC);G406A (ggc/gCc)	S266R (agc/agG)		1401 A/G
F-01-67-0032	F-01-67-0032_lib9137	ERS7708284	32	Georgia	2.2.1	MGIT	R	R		S	R	R	R	S	S	3	>20		100	>40	12.5	>25	<=0.0625	0.375	preXDR		E21Q (gag/Cag);S95T (agc/aCc);G668D (ggc/gAc)	A187V (gca/gTa)	S450L (tcg/tTg);K891E (aag/Gag);A1075A (gct/gcC)	K43R (aag/aGg)				R212R (cga/cgC)	L11L (cta/ctG)		R463L (cgg/cTg);S315T (agc/aCc)	D136G (gat/gGt)					R927R (cgc/cgT)	Q38Q (caa/caG);C76C (tgc/tgT)		M306V (atg/Gtg)	4327228i1 A		1401 A/G
F-01-67-0033	F-01-67-0033_lib10187	ERS7708285	33	Georgia	2.2.1	MGIT	R	R		R	R	R	R	S	S	10	4		>400	>40	5	>25	<=0.0625	<=0.188	preXDR		E21Q (gag/Cag);S95T (agc/aCc);G668D (ggc/gAc)		D435V (gac/gTc);A1075A (gct/gcC)	K43R (aag/aGg)		-15 C/T	I21V (atc/Gtc)	R212R (cga/cgC);GAP	L11L (cta/ctG)		R463L (cgg/cTg);G285C (ggc/Tgc)	U					R927R (cgc/cgT)	C76C (tgc/tgT)		G406A (ggc/gCc)	S266R (agc/agG)		1401 A/G
F-01-67-0034	F-01-67-0034_lib9139	ERS7708286	34	Georgia	2.2.1	MGIT	R	R			S	S	R	S	S	3	>20		50	0.5	1.25	5	<=0.0625	<=0.188	preXDR		E21Q (gag/Cag);S95T (agc/aCc);G668D (ggc/gAc)	A187V (gca/gTa)	S450L (tcg/tTg);A1075A (gct/gcC)	K43R (aag/aGg)				R212R (cga/cgC)	L11L (cta/ctG)		R463L (cgg/cTg);S315T (agc/aCc)			-10 G/A			R927R (cgc/cgT)	C76C (tgc/tgT)	-16 C/T		V238G (gta/gGa)
F-01-67-0035	F-01-67-0035_lib9140	ERS7708287	35	Georgia	2.2.1	MGIT	R	R		R	R	S	R	R	R	3	>20		>400	4	1.25	25	1	3	XDR		E21Q (gag/Cag);A90V (gcg/gTg);S95T (agc/aCc);G668D (ggc/gAc)	A187V (gca/gTa)	S450L (tcg/tTg);A1075A (gct/gcC)	K43R (aag/aGg)				R212R (cga/cgC)	L11L (cta/ctG)		R463L (cgg/cTg);S315T (agc/aCc)	V139G (gtg/gGg)		-14 C/T			R927R (cgc/cgT)	C76C (tgc/tgT)		M306V (atg/Gtg)	T314I (acc/aTc)
F-01-67-0036	F-01-67-0036_lib9141	ERS7708288	36	Georgia	2.2.1	MGIT	R	R		R	S	S	R	R	R	3	>20		>400	0.5	2.5	12.5	7.5	7.5	XDR		E21Q (gag/Cag);D94G (gac/gGc);S95T (agc/aCc);G668D (ggc/gAc)	A187V (gca/gTa)	S450F (tcg/tTT);A1075A (gct/gcC)	K43R (aag/aGg)				R212R (cga/cgC)	L11L (cta/ctG)		R463L (cgg/cTg);S315T (agc/aCc)	Q141P (cag/cCg)		-37 G/T			R927R (cgc/cgT)	Q38Q (caa/caG);C76C (tgc/tgT)		M306V (atg/Gtg)
F-01-67-0038	F-01-67-0038_lib9142	ERS7708289	38	Georgia	2.2.1	MGIT	R	R		R	S	S	R	R	R	>10	20		>400	1	1.25	12.5	0.5	1.5	XDR		E21Q (gag/Cag);A90V (gcg/gTg);S95T (agc/aCc);G668D (ggc/gAc)	A187V (gca/gTa)	L430P (ctg/cCg);D435G (gac/gGc);A1075A (gct/gcC)		L203L (ctg/ctA)			R212R (cga/cgC)	L11L (cta/ctG)		R463L (cgg/cTg);S315T (agc/aCc)	2289166i1 G		-14 C/T			R927R (cgc/cgT)	C76C (tgc/tgT)	-43 G/C		GAP		517 C/T
F-01-67-0039	F-01-67-0039_lib9143	ERS7708290	39	Georgia	2.2.1	MGIT	R	R		R	S	S	S	S	S	3	>20		>400	0.25	1.25	0.625	<=0.0625	<=0.188	MDR		E21Q (gag/Cag);S95T (agc/aCc);G668D (ggc/gAc)	A187V (gca/gTa)	S450L (tcg/tTg);K891E (aag/Gag);A1075A (gct/gcC)	K43R (aag/aGg)				R212R (cga/cgC)	L11L (cta/ctG)		R463L (cgg/cTg);S315T (agc/aCc)	T100P (acc/Ccc)					R927R (cgc/cgT)	Q38Q (caa/caG);C76C (tgc/tgT)		G406C (ggc/Tgc)
F-01-67-0040	F-01-67-0040_lib9144	ERS7708291	40	Georgia	2.2.1	MGIT	R	R		R	S	S	S	S	S	3	>20		>400	0.25	1.25	0.625	0.125	0.375	MDR		E21Q (gag/Cag);S95T (agc/aCc);G668D (ggc/gAc)	A187V (gca/gTa)	S450L (tcg/tTg);L731P (ctg/cCg);A1075A (gct/gcC)	K43R (aag/aGg)				R212R (cga/cgC)	L11L (cta/ctG)		R463L (cgg/cTg);S315T (agc/aCc)	V180A (gtc/gCc)					R927R (cgc/cgT)	Q38Q (caa/caG);C76C (tgc/tgT)		M306I (atg/atA)
F-01-67-0041	F-01-67-0041_lib9145	ERS7708292	41	Georgia	4.1.2.1	MGIT	S	R		S	S	S	S	S	S	<=0.1	>20		100	0.25	1.25	0.625	0.125	0.375	mono		E21Q (gag/Cag);S95T (agc/aCc);G668D (ggc/gAc)	N111S (aac/aGc)	D103D (gac/gaT);S450L (tcg/tTg)						L11L (cta/ctG)							-567 G/T	R927R (cgc/cgT);V981L (gtg/Ctg)
F-01-67-0042	F-01-67-0042_lib9146	ERS7708293	42	Georgia	2.2.1	MGIT	R	R		R	S	S	S	R	R	10	>20		>400	0.25	1.25	2.5	2.5	7.5	preXDR		E21Q (gag/Cag);D94G (gac/gGc);S95T (agc/aCc);G668D (ggc/gAc)	A187V (gca/gTa)	S450L (tcg/tTg);A1075A (gct/gcC)	K88R (aag/aGg)		-15 C/T		R212R (cga/cgC)	L11L (cta/ctG)		R463L (cgg/cTg);S315T (agc/aCc)	H71R (cat/cGt)					R927R (cgc/cgT)	C76C (tgc/tgT)	-12 C/T	Y334H (tac/Cac)
F-01-67-0043	F-01-67-0043_lib9147	ERS7708294	43	Georgia	2.2.1	MGIT	R	R		R	S	S	R	S	S	3	>20		>400	0.5	0.625	5	0.25	0.375	preXDR		E21Q (gag/Cag);S95T (agc/aCc);R578Q (cgg/cAg);G668D (ggc/gAc)	A187V (gca/gTa)	S450L (tcg/tTg);A1075A (gct/gcC)	K43R (aag/aGg)				R212R (cga/cgC)	L11L (cta/ctG)		R463L (cgg/cTg);S315T (agc/aCc)	P62L (ccg/cTg)		-37 G/T			R927R (cgc/cgT)	C76C (tgc/tgT);V389M (gtg/Atg)		G406D (ggc/gAc)
F-01-67-0046	F-01-67-0046_lib9148	ERS7708295	46	Georgia	2.2.1	MGIT	R	R		R	S	S	S	S	S	3	>20		>400	<=0.125	0.625	<=0.3125	0.25	0.375	MDR	S447F (tcc/tTc)	E21Q (gag/Cag);S95T (agc/aCc);G668D (ggc/gAc)	A187V (gca/gTa)	S450L (tcg/tTg);A1075A (gct/gcC)	K43R (aag/aGg)				R212R (cga/cgC)	L11L (cta/ctG)		R463L (cgg/cTg);S315T (agc/aCc)	H57R (cac/cGc)					R927R (cgc/cgT)	Q38Q (caa/caG);C76C (tgc/tgT)		M306V (atg/Gtg)
F-01-67-0047	F-01-67-0047_lib9149	ERS7708296	47	Georgia	2.2.1	MGIT	R	R		R	S	S	S	S	S	3	>20		>400	0.25	1.25	<=0.3125	0.25	0.375	MDR	S447F (tcc/tTc)	E21Q (gag/Cag);S95T (agc/aCc);G668D (ggc/gAc)	A187V (gca/gTa)	S450L (tcg/tTg);A1075A (gct/gcC)	K43R (aag/aGg)				R212R (cga/cgC)	L11L (cta/ctG)		R463L (cgg/cTg);S315T (agc/aCc);E208A (gag/gCg)	H57R (cac/cGc)					R927R (cgc/cgT)	Q38Q (caa/caG);C76C (tgc/tgT)		M306V (atg/Gtg)
F-048S113	F-048S113_lib10406	ERS7708297	48	Georgia	2.2.1	MGIT	R	R			S	S	S	S	S	10	>20		50	0.5	1.25	0.625	<=0.0625	<=0.188	MDR		E21Q (gag/Cag);S95T (agc/aCc);G668D (ggc/gAc)		S450L (tcg/tTg);A1075A (gct/gcC)	K43R (aag/aGg)				R212R (cga/cgC);A412V (gcc/gTc)	L11L (cta/ctG)		R463L (cgg/cTg);I335V (atc/Gtc);S315T (agc/aCc)	V155A (gtg/gCg)					R927R (cgc/cgT)	C76C (tgc/tgT);V122V (gtg/gtA)		A453A (gcc/gcT);Q497R (cag/cGg)	P334A (ccg/Gcg)
F-050S114	F-050S114_lib10407	ERS7708298	50	Georgia	2.2.1	MGIT	R	R		R	S	S	S	R	R	10	>20		>400	0.5	1.25	2.5	2.5	7.5	preXDR		E21Q (gag/Cag);D94G (gac/gGc);S95T (agc/aCc);G668D (ggc/gAc)	A187V (gca/gTa)	S450L (tcg/tTg);A1075A (gct/gcC)	K88R (aag/aGg)		-15 C/T		R212R (cga/cgC)	L11L (cta/ctG)		R463L (cgg/cTg);S315T (agc/aCc)	H71R (cat/cGt)					R927R (cgc/cgT)	C76C (tgc/tgT)	-12 C/T	Y334H (tac/Cac)
F-051S113	F-051S113_lib10408	ERS7708299	51	Georgia	2.2.1	MGIT	S	S			S	S	S	S	S	<=0.1	<=1.0		50	0.25	1.25	0.625	<=0.0625	<=0.188	DS	A504V (gcg/gTg)	E21Q (gag/Cag);S95T (agc/aCc);G668D (ggc/gAc)	A187V (gca/gTa)	S450L (tcg/tTg);A1075A (gct/gcC)		L203L (ctg/ctA)			R212R (cga/cgC)	L11L (cta/ctG)		R463L (cgg/cTg);S315T (agc/aCc)	V7A (gtc/gCc)		-14 C/T			R927R (cgc/cgT)	C76C (tgc/tgT)		M306V (atg/Gtg)	GAP		517 C/T
F-052S113	F-052S113_lib10409	ERS7708300	52	Georgia	2.2.1	MGIT	R	R			S	S	R	R	R	>10	>20		50	1	1.25	25	0.5	1.5	XDR		E21Q (gag/Cag);A90V (gcg/gTg);S95T (agc/aCc);G668D (ggc/gAc)	A187V (gca/gTa)	S450L (tcg/tTg);R827L (cgc/cTc);A1075A (gct/gcC)		L203L (ctg/ctA)			R212R (cga/cgC)	L11L (cta/ctG)		R463L (cgg/cTg);S315T (agc/aCc)	T47A (acc/Gcc)		-14 C/T			R927R (cgc/cgT)	C76C (tgc/tgT)	-12 C/T	G406A (ggc/gCc)	GAP		517 C/T
F-053S113	F-053S113_lib10410	ERS7708301	53	Georgia	2.2.1	MGIT	R	R		R	S	S	S	R	R	10	>20		>400	0.25	1.25	0.625	1	3	preXDR		E21Q (gag/Cag);D94Y (gac/Tac);S95T (agc/aCc);G668D (ggc/gAc)	A187V (gca/gTa)	S450L (tcg/tTg);A1075A (gct/gcC)	K88R (aag/aGg)		-15 C/T		R212R (cga/cgC)	L11L (cta/ctG)		R463L (cgg/cTg);S315T (agc/aCc)	H71R (cat/cGt)					R927R (cgc/cgT)	C76C (tgc/tgT)	-12 C/T	Y334H (tac/Cac)
F-054S113	F-054S113_lib10411	ERS7708302	54	Georgia	2.2.1	MGIT	R	R		R	S	S	R	S	S	10	>20		>400	0.5	1.25	5	0.125	<=0.188	preXDR		E21Q (gag/Cag);S95T (agc/aCc);G668D (ggc/gAc)	A187V (gca/gTa)	S450L (tcg/tTg);A1075A (gct/gcC)	K43R (aag/aGg)				R212R (cga/cgC)	L11L (cta/ctG)	A209V (gcg/gTg)	R463L (cgg/cTg);S315T (agc/aCc)		-11 A/G	-10 G/A			R927R (cgc/cgT)	Q38Q (caa/caG);C76C (tgc/tgT)		M306L (atg/Ctg)	GAP
F-057S114	F-057S114_lib10413	ERS7708303	057	Georgia	4.8	MGIT	R	R		S	S	S	S	S	S	3	>20		<=25	0.5	1.25	1.25	0.125	0.375	MDR		E21Q (gag/Cag)		S450L (tcg/tTg)						L11L (cta/ctG)		S315T (agc/aCc)						R927R (cgc/cgT)			M306I (atg/atA)
F-062S113	F-062S113_lib10415	ERS7708304	062	Georgia	2.2.1	MGIT	R	R		R	S	S	S	S	S	3	4		>400	<=0.125	0.625	<=0.3125	<=0.0625	<=0.188	MDR		E21Q (gag/Cag);S95T (agc/aCc);G668D (ggc/gAc)	A187V (gca/gTa)	L430P (ctg/cCg);D435G (gac/gGc);A1075A (gct/gcC)	K43R (aag/aGg)				R212R (cga/cgC)	L11L (cta/ctG)		R463L (cgg/cTg);S315T (agc/aCc)	V139A (gtg/gCg)					R927R (cgc/cgT)	C76C (tgc/tgT)		Q497R (cag/cGg)
F-063S113	F-063S113_lib10416	ERS7708305	063	Georgia	4.8	MGIT	R	S			S	S	S	S	S	3	<=1.0		50	0.25	1.25	0.625	0.125	0.75	mono		E21Q (gag/Cag)								L11L (cta/ctG)		S315T (agc/aCc)						R927R (cgc/cgT)
F-064S113	F-064S113_lib10417	ERS7708306	064	Georgia	2.2.1	MGIT	R	R		R	S	S	S	R	R	10	>20		>400	0.25	0.625	0.625	2.5	7.5	preXDR		E21Q (gag/Cag);D94Y (gac/Tac);S95T (agc/aCc);G668D (ggc/gAc)	A187V (gca/gTa)	S450L (tcg/tTg);A1075A (gct/gcC)	K88R (aag/aGg)		-15 C/T		R212R (cga/cgC)	L11L (cta/ctG)		R463L (cgg/cTg);S315T (agc/aCc)	H71R (cat/cGt)					R927R (cgc/cgT)	C76C (tgc/tgT)	-12 C/T	Y334H (tac/Cac)
F-066S113	F-066S113_lib10418	ERS7708307	066	Georgia	2.2.1	MGIT	R	R		R	S	S	S	S	S	3	>20		>400	0.25	1.25	<=0.3125	<=0.0625	<=0.188	MDR		E21Q (gag/Cag);S95T (agc/aCc);G668D (ggc/gAc)	A187V (gca/gTa)	S450L (tcg/tTg);A1075A (gct/gcC)	K43R (aag/aGg)				R212R (cga/cgC)	L11L (cta/ctG)		R463L (cgg/cTg);S315T (agc/aCc)	D63A (gac/gCc)					R927R (cgc/cgT)	Q38Q (caa/caG);C76C (tgc/tgT)		D354A (gac/gCc)
F-067S113	F-067S113_lib10419	ERS7708308	067	Georgia	2.2.1	MGIT	R	R		R	S	S	R	R	R	3	>20		>400	1	1.25	25	0.5	1.5	XDR		E21Q (gag/Cag);A90V (gcg/gTg);S95T (agc/aCc);G668D (ggc/gAc)	A187V (gca/gTa)	S450L (tcg/tTg);A1075A (gct/gcC)	K43R (aag/aGg)				R212R (cga/cgC)	L11L (cta/ctG)		R463L (cgg/cTg);S315T (agc/aCc)	V139G (gtg/gGg)		-14 C/T			R927R (cgc/cgT)	C76C (tgc/tgT)		M306V (atg/Gtg)	T314I (acc/aTc)
F-068S113	F-068S113_lib10420	ERS7708309	068	Georgia	2.2.1	MGIT	R	R		R	S	R	R	R	R	3	>20		400	0.5	12.5	12.5	2.5	7.5	XDR		E21Q (gag/Cag);D94G (gac/gGc);S95T (agc/aCc);G668D (ggc/gAc)	A187V (gca/gTa)	S450L (tcg/tTg);A1075A (gct/gcC)	K43R (aag/aGg)				R212R (cga/cgC)	L11L (cta/ctG);GAP		R463L (cgg/cTg);S315T (agc/aCc)	W119L (tgg/tTg)		-10 G/A			R927R (cgc/cgT)	C76C (tgc/tgT)	-16 C/T		V238G (gta/gGa)
F-069S113	F-069S113_lib10421	ERS7708310	069	Georgia	2.2.1	MGIT	R	R			R	S	R	S	S	3	>20		50	>40	2.5	>25	<=0.0625	<=0.188	preXDR		E21Q (gag/Cag);S95T (agc/aCc);G668D (ggc/gAc)	A187V (gca/gTa)	H445D (cac/Gac);A1075A (gct/gcC)	K88Q (aag/Cag)				R212R (cga/cgC)	L11L (cta/ctG)		R463L (cgg/cTg);S315T (agc/aCc)						R927R (cgc/cgT)	C76C (tgc/tgT)	-12 C/T		D464G (gac/gGc)
F-070S113	F-070S113_lib10422	ERS7708311	070	Georgia	2.2.1	MGIT	R	R			S	S	S	S	S	10	>20		50	0.25	1.25	0.625	<=0.0625	<=0.188	MDR		E21Q (gag/Cag);S95T (agc/aCc);G668D (ggc/gAc)	A187V (gca/gTa)	S450L (tcg/tTg);A1075A (gct/gcC)	K88R (aag/aGg)		-15 C/T		R212R (cga/cgC)	L11L (cta/ctG)		R463L (cgg/cTg);S315T (agc/aCc)						R927R (cgc/cgT)	C76C (tgc/tgT)	-12 C/T	Y334H (tac/Cac)
F-071S113	F-071S113_lib10423	ERS7708312	071	Georgia	2.2.1	MGIT	R	R		S	S	S	S	S	S	3	>20		100	0.25	0.625	<=0.3125	<=0.0625	<=0.188	MDR		E21Q (gag/Cag);S95T (agc/aCc);G668D (ggc/gAc)	A187V (gca/gTa)	S450L (tcg/tTg);A1075A (gct/gcC)	K43R (aag/aGg)		-15 C/T	I194T (atc/aCc)	R212R (cga/cgC)	L11L (cta/ctG)		R463L (cgg/cTg);A109T (gct/Act)						R927R (cgc/cgT)	C76C (tgc/tgT)
F-072S113	F-072S113_lib10424	ERS7708313	072	Georgia	2.2.1	MGIT	R	R		R	R	R	R	R	R	3	>20		>400	>40	5	>25	1	1.5	XDR		E21Q (gag/Cag);A90V (gcg/gTg);S95T (agc/aCc);G668D (ggc/gAc)	A187V (gca/gTa)	S450L (tcg/tTg);A1075A (gct/gcC)	K43R (aag/aGg)				R212R (cga/cgC)	L11L (cta/ctG)		R463L (cgg/cTg);S315T (agc/aCc)	D8E (gac/gaA)					R927R (cgc/cgT)	Q38Q (caa/caG);C76C (tgc/tgT)	-16 C/T	N296H (aat/Cat)	GAP		1401 A/G
F-073S113	F-073S113_lib10425	ERS7708314	073	Georgia	2.2.1	MGIT	R	R		R	S	S	R	R	R	3	>20		>400	0.5	1.25	12.5	0.5	1.5	XDR		E21Q (gag/Cag);A90V (gcg/gTg);S95T (agc/aCc);G668D (ggc/gAc);S698S (tcg/tcA)	A187V (gca/gTa)	S450L (tcg/tTg);A1075A (gct/gcC)	K43R (aag/aGg)				R212R (cga/cgC)	L11L (cta/ctG)		R463L (cgg/cTg);S315T (agc/aCc)	W68G (tgg/Ggg)		-10 G/A			R927R (cgc/cgT)	C76C (tgc/tgT)		M306V (atg/Gtg)	P378L (ccc/cTc)
F-074S113	F-074S113_lib10426	ERS7708315	074	Georgia	2.2.1	MGIT	R	R		R	S	S	S	S	S	3	>20		>400	0.25	1.25	<=0.3125	<=0.0625	<=0.188	MDR		E21Q (gag/Cag);S95T (agc/aCc);G668D (ggc/gAc)	A187V (gca/gTa)	S450L (tcg/tTg);A1075A (gct/gcC)	K43R (aag/aGg)				R212R (cga/cgC)	L11L (cta/ctG)		R463L (cgg/cTg);S315T (agc/aCc)	V130G (gtg/gGg)					R927R (cgc/cgT)	Q38Q (caa/caG);C76C (tgc/tgT)		N296H (aat/Cat)	GAP
F-075S114	F-075S114_lib10427	ERS7708316	075	Georgia	2.2.1	MGIT	R	R		R	S	S	S	S	S	10	>20		>400	0.25	1.25	0.625	<=0.0625	<=0.188	MDR		E21Q (gag/Cag);S95T (agc/aCc);G668D (ggc/gAc)	A187V (gca/gTa)	S450L (tcg/tTg);A1075A (gct/gcC)	K88R (aag/aGg)		-15 C/T		R212R (cga/cgC)	L11L (cta/ctG)		R463L (cgg/cTg);S315T (agc/aCc)	H71R (cat/cGt)					R927R (cgc/cgT)	C76C (tgc/tgT)	-12 C/T	Y334H (tac/Cac)
F-076S113	F-076S113_lib10428	ERS7708317	076	Georgia	2.2.1	MGIT	R	R		R	S	S	S	S	S	3	>20		>400	0.5	2.5	0.625	0.125	<=0.188	MDR		E21Q (gag/Cag);S95T (agc/aCc);R376L (cgc/cTc);G668D (ggc/gAc)	A187V (gca/gTa)	S450L (tcg/tTg);A1075A (gct/gcC)	K43R (aag/aGg)				R212R (cga/cgC)	L11L (cta/ctG)		R463L (cgg/cTg);S315T (agc/aCc)	I5T (atc/aCc)					R927R (cgc/cgT)	Q38Q (caa/caG);C76C (tgc/tgT)		M306I (atg/atA)
F-077S114	F-077S114_lib10429	ERS7708318	077	Georgia	2.2.1	MGIT	R	R		R	S	S	S	S	S	10	>20		>400	0.25	1.25	0.625	<=0.0625	<=0.188	MDR		E21Q (gag/Cag);S95T (agc/aCc);G668D (ggc/gAc)	A187V (gca/gTa)	S450L (tcg/tTg);A1075A (gct/gcC)	K88R (aag/aGg)		-15 C/T		R212R (cga/cgC)	L11L (cta/ctG)		R463L (cgg/cTg);S315T (agc/aCc)	H71R (cat/cGt)					R927R (cgc/cgT)	C76C (tgc/tgT)	-12 C/T	Y334H (tac/Cac)
F-078S114	F-078S114_lib10430	ERS7708319	078	Georgia	2.2.1	MGIT	R	R			S	S	R	S	S	3	>20		50	0.5	1.25	5	<=0.0625	<=0.188	preXDR		E21Q (gag/Cag);S95T (agc/aCc);G668D (ggc/gAc)	A187V (gca/gTa)	S450L (tcg/tTg);A1075A (gct/gcC)	K43R (aag/aGg)				R212R (cga/cgC)	L11L (cta/ctG)		R463L (cgg/cTg);S315T (agc/aCc)			-10 G/A			R927R (cgc/cgT)	C76C (tgc/tgT)	-16 C/T		V238G (gta/gGa)
FND-623	FND-623_lib19283	ERS7708320	FIND 01 67 0107	Georgia	2	MGIT	R	R		S	S	S	S	S	S	10	>20		<=25	<=0.125	0.625	2.5	0.125	<=0.188	MDR		E21Q (gag/Cag);S95T (agc/aCc);G668D (ggc/gAc)	A187V (gca/gTa)	S450L (tcg/tTg);A1075A (gct/gcC)	K88R (aag/aGg)		-15 C/T		R212R (cga/cgC)	L11L (cta/ctG)		R463L (cgg/cTg);S315T (agc/aCc)			-12 C/T			R927R (cgc/cgT)	C76C (tgc/tgT)		M306V (atg/Gtg)
FND-624	FND-624_lib19284	ERS7708321	FIND 01 67 0109	Georgia	2	MGIT	R	R		R	S	S	R	S	S	3	>20		>400	0.25	0.625	5	0.25	<=0.188	preXDR		E21Q (gag/Cag);S95T (agc/aCc);G668D (ggc/gAc)	A187V (gca/gTa)	S450F (tcg/tTT);A1075A (gct/gcC)	K43R (aag/aGg)				R212R (cga/cgC)	L11L (cta/ctG)		R463L (cgg/cTg);S315T (agc/aCc)	Q141P (cag/cCg)		-37 G/T			R927R (cgc/cgT)	Q38Q (caa/caG);C76C (tgc/tgT)		M306V (atg/Gtg)
FND-625	FND-625_lib19285	ERS7708322	FIND 01 67 0110	Georgia	4.3	MGIT	R	R		R	S	S	S	S	S	3	>20		200	<=0.125	0.625	0.625	0.125	0.375	MDR		E21Q (gag/Cag);S95T (agc/aCc);G247S (ggc/Agc);G668D (ggc/gAc)		S450L (tcg/tTg);761314i3 CGG					M432T (atg/aCg)	L11L (cta/ctG)		S315T (agc/aCc)						R927R (cgc/cgT)			M306I (atg/atC)
FND-626	FND-626_lib19286	ERS7708323	FIND 01 67 0111	Georgia	2	MGIT	R	R		S	S	S	S	S	S	3	>20		100	<=0.125	<=0.3125	<=0.3125	0.125	<=0.188	MDR		E21Q (gag/Cag);S95T (agc/aCc);G668D (ggc/gAc)	A187V (gca/gTa)	S450L (tcg/tTg);A1075A (gct/gcC)	K43R (aag/aGg)				R212R (cga/cgC)	L11L (cta/ctG)		R463L (cgg/cTg);S315T (agc/aCc)	D63A (gac/gCc)					R927R (cgc/cgT)	Q38Q (caa/caG);C76C (tgc/tgT)		D354A (gac/gCc)	U	U
FND-627	FND-627_lib19108	ERS7708324	FIND 01 67 0112	Georgia	2	MGIT	R	R		R	S	S	S	S	S	10	>20		>400	0.25	0.625	0.625	0.125	<=0.188	MDR		E21Q (gag/Cag);S95T (agc/aCc);G668D (ggc/gAc)	A187V (gca/gTa)	S450L (tcg/tTg);A1075A (gct/gcC)	K88R (aag/aGg)		-15 C/T		R212R (cga/cgC)	L11L (cta/ctG)		R463L (cgg/cTg);S315T (agc/aCc)	H71P (cat/cCt)					R927R (cgc/cgT)	C76C (tgc/tgT)		M306V (atg/Gtg)
FND-628	FND-628_lib19109	ERS7708325	FIND 01 67 0113	Georgia	2	MGIT	R	R		R	S	S	S	S	S	0.4	>20		>400	<=0.125	<=0.3125	<=0.3125	0.125	<=0.188	MDR		E21Q (gag/Cag);S95T (agc/aCc);G668D (ggc/gAc)	A187V (gca/gTa)	S450L (tcg/tTg);L731P (ctg/cCg);A1075A (gct/gcC)	K43R (aag/aGg)				R212R (cga/cgC)	L11L (cta/ctG)		R463L (cgg/cTg);S315T (agc/aCc)	V180A (gtc/gCc)					R927R (cgc/cgT)	Q38Q (caa/caG);C76C (tgc/tgT)		M306I (atg/atA)
FND-629	FND-629_lib19110	ERS7708326	FIND 01 67 0114	Georgia	4.2.1	MGIT	R	S		S	S	S	S	S	S	1	1		<=25	<=0.125	<=0.3125	<=0.3125	<=0.0625	0.375	mono		E21Q (gag/Cag);S95T (agc/aCc);G668D (ggc/gAc)		S450L (tcg/tTg)						L11L (cta/ctG)		S315T (agc/aCc)						R927R (cgc/cgT)			T1027T (acg/acA)
FND-630	FND-630_lib19111	ERS7708327	FIND 01 67 0115	Georgia	2	MGIT	R	R		S	S	S	S	S	S	3	20		100	<=0.125	<=0.3125	2.5	<=0.0625	<=0.188	MDR		E21Q (gag/Cag);S95T (agc/aCc);G668D (ggc/gAc)	A187V (gca/gTa)	S450L (tcg/tTg);A1075A (gct/gcC)	K43R (aag/aGg)				R212R (cga/cgC)	L11L (cta/ctG)		R463L (cgg/cTg);S315T (agc/aCc)			-10 G/A			R927R (cgc/cgT)	C76C (tgc/tgT)	-16 C/T		V238G (gta/gGa)
FND-631	FND-631_lib19112	ERS7708328	FIND 01 67 0117	Georgia	2	MGIT	R	R		R	S	S	S	S	S	3	>20		>400	<=0.125	0.625	<=0.3125	0.125	<=0.188	MDR		E21Q (gag/Cag);S95T (agc/aCc);G668D (ggc/gAc)	A187V (gca/gTa)	S450L (tcg/tTg);L731P (ctg/cCg);A1075A (gct/gcC)	K43R (aag/aGg)				R212R (cga/cgC)	L11L (cta/ctG)		R463L (cgg/cTg);S315T (agc/aCc)	T135P (acc/Ccc)					R927R (cgc/cgT)	Q38Q (caa/caG);C76C (tgc/tgT)		M306I (atg/atA)	4326718i2 GC
FND-632	FND-632_lib19113	ERS7708329	FIND 01 67 0118	Georgia	2	MGIT	R	R		R	S	S	R	R	R	3	>20		400	0.25	0.625	5	2.5	3	XDR		E21Q (gag/Cag);D94G (gac/gGc);S95T (agc/aCc);G668D (ggc/gAc)	A187V (gca/gTa)	S450F (tcg/tTT);A1075A (gct/gcC)	K43R (aag/aGg)				R212R (cga/cgC)	L11L (cta/ctG)		R463L (cgg/cTg);S315T (agc/aCc)	Q141P (cag/cCg)		-37 G/T			R927R (cgc/cgT)	Q38Q (caa/caG);C76C (tgc/tgT)		M306V (atg/Gtg)
FND-633	FND-633_lib19114	ERS7708330	FIND 01 67 0119	Georgia	2	MGIT	R	R		R	S	S	S	S	S	3	>20		>400	0.25	1.25	2.5	<=0.0625	<=0.188	MDR		E21Q (gag/Cag);S95T (agc/aCc);G668D (ggc/gAc)	A187V (gca/gTa)	S450L (tcg/tTg);A1075A (gct/gcC)	K43R (aag/aGg)				R212R (cga/cgC)	L11L (cta/ctG)		R463L (cgg/cTg);S315T (agc/aCc)			-12 C/T			R927R (cgc/cgT)	Q38Q (caa/caG);C76C (tgc/tgT)		Q497R (cag/cGg)	GAP
FND-634	FND-634_lib19115	ERS7708331	FIND 01 67 0121	Georgia	2	MGIT	R	R			S	S	S	S	S	3	>20			0.25	0.625	0.625	<=0.0625	<=0.188	MDR		E21Q (gag/Cag);S95T (agc/aCc);G668D (ggc/gAc)	A187V (gca/gTa)	S450L (tcg/tTg);L731P (ctg/cCg);A1075A (gct/gcC)	K43R (aag/aGg)				R212R (cga/cgC)	L11L (cta/ctG)		R463L (cgg/cTg);S315T (agc/aCc)	V180A (gtc/gCc)					R927R (cgc/cgT)	Q38Q (caa/caG);C76C (tgc/tgT)		M306I (atg/atA)
FND-635	FND-635_lib19116	ERS7708332	FIND 01 67 0122	Georgia	2	MGIT	R	R		R	S	S	S	S	S	3	>20		400	0.5	1.25	2.5	<=0.0625	<=0.188	MDR		E21Q (gag/Cag);S95T (agc/aCc);G668D (ggc/gAc)	A187V (gca/gTa)	S450F (tcg/tTT);A1075A (gct/gcC)	K43R (aag/aGg)				R212R (cga/cgC)	L11L (cta/ctG)		R463L (cgg/cTg);S315T (agc/aCc)	Q141P (cag/cCg)		-37 G/T			R927R (cgc/cgT)	Q38Q (caa/caG);C76C (tgc/tgT)		M306V (atg/Gtg)
FND-636	FND-636_lib19117	ERS7708333	FIND 01 67 0123	Georgia	2	MGIT	R	R		R	R	S	R	R	R	10	20		>400	>40	2.5	>25	1	7.5	XDR		E21Q (gag/Cag);D94G (gac/gGc);S95T (agc/aCc);G668D (ggc/gAc)	A187V (gca/gTa)	S450L (tcg/tTg);A1075A (gct/gcC)	K88R (aag/aGg)		-15 C/T		R212R (cga/cgC)	L11L (cta/ctG)		R463L (cgg/cTg);S315T (agc/aCc)	G132D (ggt/gAt)					R927R (cgc/cgT)	C76C (tgc/tgT)	-12 C/T	Y334H (tac/Cac)			1401 A/G
FND-637	FND-637_lib19118	ERS7708334	FIND 01 67 0124	Georgia	2	MGIT	R	R		S	S	S	S	S	S	3	20		100	<=0.125	<=0.3125	0.625	<=0.0625	<=0.188	MDR		E21Q (gag/Cag);S95T (agc/aCc);G668D (ggc/gAc)	A187V (gca/gTa)	S450L (tcg/tTg);A1075A (gct/gcC)	K43R (aag/aGg)				R212R (cga/cgC)	L11L (cta/ctG)		R463L (cgg/cTg);S315T (agc/aCc)	L19P (ctg/cCg)					R927R (cgc/cgT)	Q38Q (caa/caG);C76C (tgc/tgT)		Q497K (cag/Aag)	GAP
FND-638	FND-638_lib19119	ERS7708335	FIND 01 67 0127	Georgia	2	MGIT	R	R		R	S	S	S	S	S	1	>20		>400	<=0.125	<=0.3125	2.5	<=0.0625	<=0.188	MDR		E21Q (gag/Cag);S95T (agc/aCc);G668D (ggc/gAc)	A187V (gca/gTa)	S450F (tcg/tTT);A1075A (gct/gcC)	K43R (aag/aGg)				R212R (cga/cgC)	L11L (cta/ctG)		R463L (cgg/cTg);S315T (agc/aCc)	Q141P (cag/cCg)		-37 G/T			R927R (cgc/cgT)	Q38Q (caa/caG);C76C (tgc/tgT)		M306V (atg/Gtg)
FND-639	FND-639_lib19120	ERS7708336	FIND 01 67 0128	Georgia	2	MGIT		R				S		S	S		>20				<=0.3125		<=0.0625	<=0.188	mono		E21Q (gag/Cag);D94A (gac/gCc);S95T (agc/aCc);G668D (ggc/gAc)	A187V (gca/gTa)	S450L (tcg/tTg);A1075A (gct/gcC)	K43R (aag/aGg)				R212R (cga/cgC)	L11L (cta/ctG)	A209V (gcg/gTg)	R463L (cgg/cTg);S315T (agc/aCc)		-11 A/G	-10 G/A			R927R (cgc/cgT)	Q38Q (caa/caG);C76C (tgc/tgT)		M306L (atg/Ctg)	GAP
FND-641	FND-641_lib19122	ERS7708337	FIND 01 67 0130	Georgia	2	MGIT	R	R				S	S	S	S	>10	20				<=0.3125	<=0.3125	0.125	<=0.188	MDR		E21Q (gag/Cag);S95T (agc/aCc);G668D (ggc/gAc)	A187V (gca/gTa)	S450L (tcg/tTg);A1075A (gct/gcC)	K88R (aag/aGg)		-15 C/T		R212R (cga/cgC)	L11L (cta/ctG);1918499i1 G		R463L (cgg/cTg);S315T (agc/aCc)						R927R (cgc/cgT)	C76C (tgc/tgT)	-12 C/T	Y334H (tac/Cac)
FND-642	FND-642_lib19123	ERS7708338	FIND 01 67 0131	Georgia	4.1.2.1	MGIT	R	R		S	S		S	S		1	>20		100	0.25		1.25	<=0.0625		MDR		E21Q (gag/Cag);S95T (agc/aCc);G668D (ggc/gAc)	N111S (aac/aGc)	D103D (gac/gaT);H445Y (cac/Tac)						L11L (cta/ctG)		S315T (agc/aCc)						R927R (cgc/cgT);V981L (gtg/Ctg)
FND-643	FND-643_lib19124	ERS7708339	FIND 01 67 0132	Georgia	2	MGIT	R	R		S	S	S	S	S	S	3	>20		100	<=0.125	0.625	<=0.3125	<=0.0625	<=0.188	MDR		E21Q (gag/Cag);S95T (agc/aCc);G668D (ggc/gAc)	A187V (gca/gTa)	S450L (tcg/tTg);L731P (ctg/cCg);A1075A (gct/gcC)	K43R (aag/aGg)				R212R (cga/cgC)	L11L (cta/ctG)		R463L (cgg/cTg);S315T (agc/aCc)	V180A (gtc/gCc)					R927R (cgc/cgT)	Q38Q (caa/caG);C76C (tgc/tgT)		M306I (atg/atA)
FND-645	FND-645_lib19126	ERS7708340	FIND 01 67 0134	Georgia	4.2.1	MGIT	S	S					S	S	S	<=0.1	<=1.0					2.5	<=0.0625	<=0.188	DS		E21Q (gag/Cag);S95T (agc/aCc);G668D (ggc/gAc)								L11L (cta/ctG)								R927R (cgc/cgT)			T1027T (acg/acA)
FND-646	FND-646_lib19127	ERS7708341	FIND 01 67 0135	Georgia	2	MGIT	R	R			S	S		S	S	>10	>20			0.25	0.625		<=0.0625	<=0.188	MDR		E21Q (gag/Cag);S95T (agc/aCc);G668D (ggc/gAc)	A187V (gca/gTa)	P45L (ccg/cTg);S450L (tcg/tTg);A1075A (gct/gcC)	K88R (aag/aGg)		-15 C/T		R212R (cga/cgC)	L11L (cta/ctG)		R463L (cgg/cTg);S315T (agc/aCc)	H71P (cat/cCt)					R927R (cgc/cgT)	C76C (tgc/tgT)		M306V (atg/Gtg)
FND-647	FND-647_lib19128	ERS7708342	FIND 01 67 0136	Georgia	2	MGIT	R	R		R	S	S	S		S	10	20		>400	<=0.125	<=0.3125	1.25		0.75	MDR		E21Q (gag/Cag);A90V (gcg/gTg);S95T (agc/aCc);G668D (ggc/gAc)	A187V (gca/gTa)	S450L (tcg/tTg);A1075A (gct/gcC)	K88R (aag/aGg)		-15 C/T		R212R (cga/cgC)	L11L (cta/ctG)		R463L (cgg/cTg);S315T (agc/aCc)	T142M		-12 C/T			R927R (cgc/cgT)	C76C (tgc/tgT)		M306V (atg/Gtg)
FND-648	FND-648_lib19129	ERS7708343	FIND 01 67 0137	Georgia	2	MGIT	R	R			R	S	R	S	S	>10	20			>40	1.25	>25	<=0.0625	<=0.188	preXDR		E21Q (gag/Cag);S95T (agc/aCc);G668D (ggc/gAc)	A187V (gca/gTa)	S450L (tcg/tTg);R827H (cgc/cAc);A1075A (gct/gcC)	K43R (aag/aGg)		-15 C/T		R212R (cga/cgC)	L11L (cta/ctG)		R463L (cgg/cTg);S315T (agc/aCc)	G97D (ggt/gAt)					R927R (cgc/cgT)	C76C (tgc/tgT)		M306V (atg/Gtg)			1401 A/G
FND-649	FND-649_lib19130	ERS7708344	FIND 01 67 0139	Georgia	2	MGIT	R	R		R	S	S	S	S	S	10	20		>400	<=0.125	<=0.3125	0.625	<=0.0625	<=0.188	MDR		E21Q (gag/Cag);S95T (agc/aCc);G668D (ggc/gAc)	A187V (gca/gTa)	S450L (tcg/tTg);A1075A (gct/gcC)	K88R (aag/aGg)		-15 C/T		R212R (cga/cgC)	L11L (cta/ctG)		R463L (cgg/cTg);S315T (agc/aCc)	H71R (cat/cGt)					R927R (cgc/cgT)	C76C (tgc/tgT)	-12 C/T	Y334H (tac/Cac)
FND-650	FND-650_lib19131	ERS7708345	FIND 01 67 0141	Georgia	2	MGIT	R	R			S					1	>20			<=0.125					MDR		E21Q (gag/Cag);S95T (agc/aCc);G668D (ggc/gAc)	A187V (gca/gTa)	S450F (tcg/tTT);A1075A (gct/gcC)	K43R (aag/aGg)				R212R (cga/cgC)	L11L (cta/ctG)		R463L (cgg/cTg);S315T (agc/aCc)	Q141P (cag/cCg)		-37 G/T			R927R (cgc/cgT)	Q38Q (caa/caG);C76C (tgc/tgT)		M306V (atg/Gtg)
FND-651	FND-651_lib19132	ERS7708346	FIND 01 67 0142	Georgia	2	MGIT	R	R		R	S	S	S	S	S	3	20		>400	0.25	<=0.3125	2.5	0.25	0.75	MDR		E21Q (gag/Cag);A90V (gcg/gTg);S95T (agc/aCc);G668D (ggc/gAc);S698S (tcg/tcA)	A187V (gca/gTa)	S450L (tcg/tTg);A1075A (gct/gcC)	K43R (aag/aGg)				R212R (cga/cgC)	L11L (cta/ctG)		R463L (cgg/cTg);S315T (agc/aCc)	W68G (tgg/Ggg)		-10 G/A			R927R (cgc/cgT)	C76C (tgc/tgT)		M306V (atg/Gtg)	P378L (ccc/cTc)
FND-652	FND-652_lib19133	ERS7708347	FIND 01 67 0143	Georgia	2	MGIT	R	R		R	S	S	S	S	S	10	20		>400	<=0.125	<=0.3125	0.625	<=0.0625	<=0.188	MDR		E21Q (gag/Cag);S95T (agc/aCc);G668D (ggc/gAc)	A187V (gca/gTa)	S450L (tcg/tTg);A1075A (gct/gcC)	K88R (aag/aGg)		-15 C/T		R212R (cga/cgC)	L11L (cta/ctG)		R463L (cgg/cTg);S315T (agc/aCc)	H71R (cat/cGt)					R927R (cgc/cgT)	C76C (tgc/tgT)	-12 C/T	Y334H (tac/Cac)
FND-653	FND-653_lib19134	ERS7708348	FIND 01 67 0144	Georgia	2	MGIT	R	R			R	S	R	S	S	3	20			>40	0.625	>25	<=0.0625	<=0.188	preXDR		E21Q (gag/Cag);S95T (agc/aCc);G668D (ggc/gAc)	A187V (gca/gTa)	S450L (tcg/tTg);A1075A (gct/gcC)					R212R (cga/cgC)	L11L (cta/ctG)	T424P (act/Cct)	R463L (cgg/cTg);S315T (agc/aCc)	L85R (ctg/cGg)					R927R (cgc/cgT)	C76C (tgc/tgT)	-16 C/A				514 A/C;1401 A/G
FND-654	FND-654_lib19135	ERS7708349	FIND 01 67 0145	Georgia	4.3	MGIT	R	R		R	S	S		S		>10	>20		>400	0.5	0.625		0.25		MDR	D461H (gac/Cac)	E21Q (gag/Cag);S95T (agc/aCc);G247S (ggc/Agc);G668D (ggc/gAc)		H445D (cac/Gac)			-15 C/T		M432T (atg/aCg)	L11L (cta/ctG)		S315T (agc/aCc)	D49G (gac/gGc)		-12 C/T			R927R (cgc/cgT)		-12 C/T	Q497R (cag/cGg)			514 A/C
FND-655	FND-655_lib19136	ERS7708350	FIND 01 67 0146	Georgia	2	MGIT	R	R			S	S	S	S	S	3	20			0.25	<=0.3125	2.5	0.25	0.75	MDR		E21Q (gag/Cag);A90V (gcg/gTg);S95T (agc/aCc);G668D (ggc/gAc);S698S (tcg/tcA)	A187V (gca/gTa)	S450L (tcg/tTg);A1075A (gct/gcC)	K43R (aag/aGg)				R212R (cga/cgC)	L11L (cta/ctG)		R463L (cgg/cTg);S315T (agc/aCc)	W68G (tgg/Ggg)		-10 G/A			R927R (cgc/cgT)	C76C (tgc/tgT)		M306V (atg/Gtg)	P378L (ccc/cTc)
FND-656	FND-656_lib19137	ERS7708351	FIND 01 67 0147	Georgia	2	MGIT	R	R		R	S	S	R	S	S	3	>20		200	1	1.25	>25	<=0.0625	<=0.188	preXDR		E21Q (gag/Cag);S95T (agc/aCc);G668D (ggc/gAc)	A187V (gca/gTa)	S450L (tcg/tTg);A1075A (gct/gcC)	K43R (aag/aGg)				R212R (cga/cgC)	L11L (cta/ctG)		R463L (cgg/cTg);S315T (agc/aCc)	L19P (ctg/cCg)					R927R (cgc/cgT)	Q38Q (caa/caG);C76C (tgc/tgT)		M306V (atg/Gtg)	GAP		1401 A/G
FND-657	FND-657_lib19138	ERS7708352	FIND 01 67 0148	Georgia	4.3	MGIT	R	R		R			R	S	S	10	>20		>400			12.5	0.125	0.375	preXDR		E21Q (gag/Cag);S95T (agc/aCc);G247S (ggc/Agc);G668D (ggc/gAc)		S450L (tcg/tTg)	K43R (aag/aGg)				M432T (atg/aCg)	L11L (cta/ctG)		S315T (agc/aCc)	L27P (ctg/cCg)		-14 C/T			R927R (cgc/cgT)			M306V (atg/Gtg)	C294Y (tgc/tAc)
FND-658	FND-658_lib19139	ERS7708353	FIND 01 67 0150	Georgia	2	MGIT	R	R		R	S	S	S	S	S	10	>20		>400	<=0.125	<=0.3125	0.625	<=0.0625	<=0.188	MDR		E21Q (gag/Cag);S95T (agc/aCc);G668D (ggc/gAc)	A187V (gca/gTa)	S450L (tcg/tTg);A1075A (gct/gcC)	K88R (aag/aGg)		-15 C/T		R212R (cga/cgC)	L11L (cta/ctG)		R463L (cgg/cTg);S315T (agc/aCc)	H71R (cat/cGt)					R927R (cgc/cgT)	C76C (tgc/tgT)	-12 C/T	Y334H (tac/Cac)
FND-659	FND-659_lib19140	ERS7708354	FIND 01 67 0151	Georgia	2	MGIT	R								R	3								1.5	mono		E21Q (gag/Cag);A90V (gcg/gTg);S95T (agc/aCc);G668D (ggc/gAc)	A187V (gca/gTa)	S450L (tcg/tTg);A1075A (gct/gcC)	K43R (aag/aGg)				R212R (cga/cgC)	L11L (cta/ctG)		R463L (cgg/cTg);S315T (agc/aCc)	D8E (gac/gaA)					R927R (cgc/cgT)	Q38Q (caa/caG);C76C (tgc/tgT)	-16 C/T	N296H (aat/Cat)	GAP		1401 A/G
FND-662	FND-662_lib19143	ERS7708355	FIND 01 67 0155	Georgia	2	MGIT	R	R			S	S	S	S	S	3	>20			<=0.125	0.625	0.625	<=0.0625	<=0.188	MDR		E21Q (gag/Cag);S95T (agc/aCc);G668D (ggc/gAc)	A187V (gca/gTa)	S450L (tcg/tTg);A1075A (gct/gcC)	K43R (aag/aGg)				R212R (cga/cgC)	L11L (cta/ctG)		R463L (cgg/cTg);S315T (agc/aCc)	P62L (ccg/cTg)					R927R (cgc/cgT)	Q38Q (caa/caG);C76C (tgc/tgT)		M306V (atg/Gtg)	GAP
FND-664	FND-664_lib19145	ERS7708356	FIND 01 67 0157	Georgia	2	MGIT	R	R		S	S	S	S	S	S	3	>20		100	0.25	0.625	0.625	<=0.0625	<=0.188	MDR		E21Q (gag/Cag);S95T (agc/aCc);G668D (ggc/gAc)	A187V (gca/gTa)	S450L (tcg/tTg);L731P (ctg/cCg);A1075A (gct/gcC)	K43R (aag/aGg)				R212R (cga/cgC)	L11L (cta/ctG)		R463L (cgg/cTg);S315T (agc/aCc)	V180A (gtc/gCc)					R927R (cgc/cgT)	Q38Q (caa/caG);C76C (tgc/tgT)		M306I (atg/atA)
FND-665	FND-665_lib19146	ERS7708357	FIND 01 67 0158	Georgia	2	MGIT	R	R		R	S	S	R	S	S	3	>20		>400	0.25	<=0.3125	5	<=0.0625	<=0.188	preXDR		E21Q (gag/Cag);S95T (agc/aCc);G668D (ggc/gAc)	A187V (gca/gTa)	S450F (tcg/tTT);A1075A (gct/gcC)	K43R (aag/aGg)				R212R (cga/cgC)	L11L (cta/ctG)		R463L (cgg/cTg);S315T (agc/aCc)	Q141P (cag/cCg)		-37 G/T			R927R (cgc/cgT)	Q38Q (caa/caG);C76C (tgc/tgT)		M306V (atg/Gtg)
FND-666	FND-666_lib19147	ERS7708358	FIND 01 67 0159	Georgia	2	MGIT	R	R		S	S	S	S	S	S	10	>20		<=25	0.25	0.625	0.625	<=0.0625	<=0.188	MDR		E21Q (gag/Cag);S95T (agc/aCc);G668D (ggc/gAc)	A187V (gca/gTa)	S450L (tcg/tTg);R827L (cgc/cTc);A1075A (gct/gcC)		L203L (ctg/ctA)			R212R (cga/cgC)	L11L (cta/ctG)		R463L (cgg/cTg);S315T (agc/aCc)			-14 C/T			R927R (cgc/cgT)	C76C (tgc/tgT)		G406A (ggc/gCc)	GAP		517 C/T
FND-667	FND-667_lib19148	ERS7708359	FIND 01 67 0160	Georgia	2	MGIT	R	R		R	S	S	S	S	S	3	>20		200	<=0.125	<=0.3125	<=0.3125	<=0.0625	<=0.188	MDR		E21Q (gag/Cag);S95T (agc/aCc);G668D (ggc/gAc)	A187V (gca/gTa)	S450L (tcg/tTg);A1075A (gct/gcC)	K43R (aag/aGg)				R212R (cga/cgC)	L11L (cta/ctG);1918499i1 G		R463L (cgg/cTg);S315T (agc/aCc)	V128G (gtc/gGc)					R927R (cgc/cgT)	Q38Q (caa/caG);C76C (tgc/tgT)		M306V (atg/Gtg)
FND-668	FND-668_lib19149	ERS7708360	FIND 01 67 0161	Georgia	4.1.2.1	MGIT	R	R		R	S	S	S	S	S	3	>20		>400	1	2.5	2.5	0.125	0.375	MDR		E21Q (gag/Cag);S95T (agc/aCc);G668D (ggc/gAc)	N111S (aac/aGc)	D103D (gac/gaT);S450L (tcg/tTg)						L11L (cta/ctG)		S315T (agc/aCc)	2288782i6 GGTGGC;2288785i1 G					R927R (cgc/cgT);V981L (gtg/Ctg)			M306V (atg/Gtg);D1024N (gac/Aac)
FND-670	FND-670_lib19151	ERS7708361	FIND 01 67 0163	Georgia	2	MGIT	R	R		R	R	S	R	S	S	3	>20		>400	>40	2.5	>25	<=0.0625	<=0.188	preXDR		E21Q (gag/Cag);S95T (agc/aCc);G668D (ggc/gAc)	A187V (gca/gTa)	S450L (tcg/tTg);A1075A (gct/gcC)	K43R (aag/aGg)				R212R (cga/cgC)	L11L (cta/ctG)		R463L (cgg/cTg);S315T (agc/aCc)	Q122_					R927R (cgc/cgT)	C76C (tgc/tgT)		M306V (atg/Gtg)			1401 A/G
FND-672	FND-672_lib19153	ERS7708362	FIND 01 67 0166	Georgia	2	MGIT	R	R			S	S	S	R	R	10	20			0.25	<=0.3125	2.5	1	3	preXDR		E21Q (gag/Cag);D94G (gac/gGc);S95T (agc/aCc);G668D (ggc/gAc)	A187V (gca/gTa)	S450L (tcg/tTg);A1075A (gct/gcC)	K88R (aag/aGg)		-15 C/T		R212R (cga/cgC)	L11L (cta/ctG)		R463L (cgg/cTg);S315T (agc/aCc)	H71R (cat/cGt)					R927R (cgc/cgT)	C76C (tgc/tgT)	-12 C/T	Y334H (tac/Cac)
16-04646	4646-16_lib9483	ERS7708363	FIND01720002CI01	South Africa	4.8	MGIT	R	R	S	S	S	S	S	S	S	0.4	>20			0.5	1.25	1.25	0.125	0.375	MDR		E21Q (gag/Cag)		S450L (tcg/tTg)						L11L (cta/ctG)		D419H (gac/Cac)						R927R (cgc/cgT)
16-04647	4647-16_lib9484	ERS7708364	FIND01720003CI01	South Africa	4.3.3	MGIT	R	R	R	R	S	S	S	S	S	10	>20			1	1.25	1.25	0.125	0.375	MDR		E21Q (gag/Cag);S95T (agc/aCc);G247S (ggc/Agc);G668D (ggc/gAc)		S450L (tcg/tTg);M587T (atg/aCg)	K43R (aag/aGg)					L11L (cta/ctG)		S315T (agc/aCc)	U;D126E (gat/gaA)				-52 C/T	R927R (cgc/cgT)			G406A (ggc/gCc)		-11 A/G
16-04648	4648-16_lib9485	ERS7708365	FIND01720004CI01	South Africa	4.1.2.1	MGIT	R	R	R	R	S	S	S	S	S	10	>20			0.5	2.5	1.25	0.125	0.375	MDR		E21Q (gag/Cag);S95T (agc/aCc);G668D (ggc/gAc)	N111S (aac/aGc)	D103D (gac/gaT);S450L (tcg/tTg)	K43R (aag/aGg)					L11L (cta/ctG)		S315T (agc/aCc)	T135P (acc/Ccc)				-57 C/T	R927R (cgc/cgT);V981L (gtg/Ctg)		-43 G/C	D354A (gac/gCc)	GAP
16-04649	4649-16_lib9470	ERS7708366	FIND01720005CI01	South Africa	4.3.3	MGIT	R	S	R	R	S	R	S	R	R	>10	0.5			1	25	2.5	2.5	7.5	I		E21Q (gag/Cag);G88C (ggc/Tgc);S95T (agc/aCc);G247S (ggc/Agc);G668D (ggc/gAc)		L452P (ctg/cCg)			-8 T/A			L11L (cta/ctG);W242_ (tgg/tgA)		S315T (agc/aCc)	2288785i1 G					R927R (cgc/cgT)			M306V (atg/Gtg)		-11 A/G
16-04650	4650-16_lib9471	ERS7708367	FIND01720006CI01	South Africa	2.2.1	MGIT	R	R	R	S	S	S	S	S	S	3	>20			0.5	1.25	0.625	0.125	<=0.188	MDR		E21Q (gag/Cag);S95T (agc/aCc);G668D (ggc/gAc)	A187V (gca/gTa)	L430P (ctg/cCg);D435G (gac/gGc);A1075A (gct/gcC)	K43R (aag/aGg)				R212R (cga/cgC)	L11L (cta/ctG)		R463L (cgg/cTg);S315T (agc/aCc)						R927R (cgc/cgT)	C76C (tgc/tgT)		M306V (atg/Gtg)
16-04651	4651-16_lib9472	ERS7708368	FIND01720007CI01	South Africa	2.2.1	MGIT	R	R	S	S	S	S	S	S	S	>10	>20			0.5	1.25	1.25	<=0.0625	<=0.188	MDR		E21Q (gag/Cag);S95T (agc/aCc);G668D (ggc/gAc)	A187V (gca/gTa)	S450L (tcg/tTg);A1075A (gct/gcC)					R212R (cga/cgC)	L11L (cta/ctG)		R463L (cgg/cTg);R187W (cgg/Tgg)					-52 C/T	R927R (cgc/cgT)	C76C (tgc/tgT)
F-4-001	F-4-001_lib10431	ERS7708369	8	South Africa	2.2.1	MGIT	R	S		R	S	S	S	S	S	0.4	<=1.0		>400	0.25	1.25	0.625	<=0.0625	<=0.188	PDR		E21Q (gag/Cag);S95T (agc/aCc);G668D (ggc/gAc)	A187V (gca/gTa)	L430P (ctg/cCg);A1075A (gct/gcC)			-17 G/T		R212R (cga/cgC)	L11L (cta/ctG)		R463L (cgg/cTg)						R927R (cgc/cgT)	C76C (tgc/tgT)
16-04652	4652-16_lib9473	ERS7708370	FIND01720009CI01	South Africa	4.8	MGIT	R	R	R	R	S	S	S	S	S	3	>20			0.5	1.25	1.25	0.25	0.375	MDR		E21Q (gag/Cag)		D435V (gac/gTc)	K43R (aag/aGg)					L11L (cta/ctG)		S315T (agc/aCc)	L151S (ttg/tCg)					R927R (cgc/cgT)			M306V (atg/Gtg)
16-04653	4653-16_lib9474	ERS7708371	FIND01720010CI01	South Africa	4.8	MGIT	R	R	I	R	S	S	S	R	S	3	>20			0.5	1.25	1.25	7.5	0.75	preXDR	E501D (gaa/gaC)	E21Q (gag/Cag)		D435V (gac/gTc)	K43R (aag/aGg)					L11L (cta/ctG)		S315T (agc/aCc)	L151S (ttg/tCg)					R927R (cgc/cgT)			M306V (atg/Gtg)
16-04654	4654-16_lib9475	ERS7708372	FIND01720013CI01	South Africa	4.8	MGIT	R	R	I	R	S	S	S	R	S	3	>20			0.5	1.25	1.25	2.5	0.75	preXDR	E501D (gaa/gaC)	E21Q (gag/Cag)		D435V (gac/gTc)	K43R (aag/aGg)					L11L (cta/ctG)		S315T (agc/aCc)	L151S (ttg/tCg)					R927R (cgc/cgT)			M306V (atg/Gtg)
16-04655	4655-16_lib9879	ERS7708373	FIND01720016CI01	South Africa	4.3.3	MGIT	R	R	R	R	S	S	S	S	S	>10	>20			1	2.5	1.25	0.125	0.375	MDR		E21Q (gag/Cag);S95T (agc/aCc);G247S (ggc/Agc);G668D (ggc/gAc)		S450L (tcg/tTg)	K43R (aag/aGg)					L11L (cta/ctG)		S315T (agc/aCc)	U;D126E (gat/gaA)				-52 C/T	R927R (cgc/cgT)			M306I (atg/atA);G406A (ggc/gCc)		-11 A/G
16-04656	4656-16_lib9880	ERS7708374	FIND01720017CI01	South Africa	4.4.1.1	MGIT	R	R	R	R	S	S	S	S	S	>10	>20			1	2.5	2.5	0.25	0.375	MDR		E21Q (gag/Cag);S95T (agc/aCc);Y244Y (tac/taT);G668D (ggc/gAc)		S450L (tcg/tTg)	K43R (aag/aGg)					L11L (cta/ctG)	V18A (gtg/gCg)	S315T (agc/aCc)	Y34D (tac/Gac)					R927R (cgc/cgT)		-16 C/T	M306I (atg/atC)
16-04657	4657-16_lib9881	ERS7708375	FIND01720018CI01	South Africa	4.8	MGIT	R	R	S	R	S	S	S	S	S	3	>20			0.5	1.25	1.25	0.125	0.375	MDR		E21Q (gag/Cag)		D435V (gac/gTc)	K43R (aag/aGg)					L11L (cta/ctG)		S315T (agc/aCc)	L151S (ttg/tCg)					R927R (cgc/cgT)				4326721i1 C
16-04658	4658-16_lib9882	ERS7708376	FIND01720019CI01	South Africa	4.4.1.1	MGIT	R	R	S	R	S	S	S	S	S	10	>20			0.5	2.5	1.25	0.125	0.375	MDR		E21Q (gag/Cag);S95T (agc/aCc);G668D (ggc/gAc)	D124D (gac/gaT)	S450L (tcg/tTg)						L11L (cta/ctG)	V18A (gtg/gCg)	S315T (agc/aCc)	F58S (ttc/tCc)					R927R (cgc/cgT)			G406A (ggc/gCc)
16-04659	4659-16_lib9883	ERS7708377	FIND01720022CI01	South Africa	4.4.1.1	MGIT	R	R	S	R	S	S	S	S	S	10	>20			0.5	2.5	1.25	0.125	0.375	MDR		E21Q (gag/Cag);S95T (agc/aCc);G668D (ggc/gAc)	D124D (gac/gaT)	S450L (tcg/tTg)						L11L (cta/ctG)	V18A (gtg/gCg)	S315T (agc/aCc)	F58S (ttc/tCc)					R927R (cgc/cgT)			G406A (ggc/gCc)
16-04660	4660-16_lib9884	ERS7708378	FIND01720024CI01	South Africa	4.4.1.1	MGIT	R	R	R	S	S	S	S	S	S	>10	>20			1	2.5	2.5	0.25	0.375	MDR	H302R (cac/cGc)	E21Q (gag/Cag);S95T (agc/aCc);G668D (ggc/gAc)		S450L (tcg/tTg)	K88R (aag/aGg)		-15 C/T	I21T (atc/aCc)		L11L (cta/ctG)	V18A (gtg/gCg)		A102V (gcg/gTg)					R927R (cgc/cgT)		-43 G/C	Q497R (cag/cGg)
16-04661	4661-16_lib9885	ERS7708379	FIND01720028CI01	South Africa	2.2.2	MGIT	R	R	R	R	S	S	S	S	S	3	>20			0.25	1.25	0.625	<=0.0625	<=0.188	MDR		E21Q (gag/Cag);S95T (agc/aCc);G668D (ggc/gAc)		S450L (tcg/tTg);A1075A (gct/gcC)					R212R (cga/cgC)	L11L (cta/ctG)		R463L (cgg/cTg);S315T (agc/aCc)	C14R (tgc/Cgc)					R927R (cgc/cgT)	C76C (tgc/tgT)		M306I (atg/atC);Q497K (cag/Aag)	A381P (gcc/Ccc)		514 A/C
F-4-002	F-4-002_lib10432	ERS7708380	29	South Africa	2.2.2	MGIT	R	R		R	S	S	S	S	S	3	>20		>400	0.25	0.625	<=0.3125	<=0.0625	<=0.188	MDR		E21Q (gag/Cag);S95T (agc/aCc);G668D (ggc/gAc)		S450L (tcg/tTg);A1075A (gct/gcC)					R212R (cga/cgC)	L11L (cta/ctG)		R463L (cgg/cTg);S315T (agc/aCc)	C14R (tgc/Cgc)					R927R (cgc/cgT)	C76C (tgc/tgT)		M306I (atg/atC);Q497K (cag/Aag)	A381P (gcc/Ccc)		514 A/C
16-04662	4662-16_lib9886	ERS7708381	FIND01720030CI01	South Africa	4.8	MGIT	R	R	R	R	S	S	S	S	S	3	>20			0.5	1.25	1.25	0.125	0.375	MDR	K526Q (aag/Cag)	E21Q (gag/Cag)		S450L (tcg/tTg)	K43R (aag/aGg)					L11L (cta/ctG)		D448A (gac/gCc);S315T (agc/aCc)	S59P (tcc/Ccc)					R927R (cgc/cgT)			M306V (atg/Gtg)
16-04663	4663-16_lib9887	ERS7708382	FIND01720031CI01	South Africa	4.3.3	MGIT	R	R	S	R	S	S	S	R	R	>10	4			1	1.25	2.5	2.5	7.5	preXDR		E21Q (gag/Cag);D94G (gac/gGc);S95T (agc/aCc);G247S (ggc/Agc);G668D (ggc/gAc)		D435Y (gac/Tac);P454T (ccc/Acc)			-8 T/A			L11L (cta/ctG)		S315T (agc/aCc)	G132A (ggt/gCt)					R927R (cgc/cgT)			M306V (atg/Gtg)		-11 A/G
F-4-003	F-4-003_lib10433	ERS7708383	33	South Africa	4.3.3	MGIT	R	S		R	S	S	S	R	R	>10	<=1.0		>400	0.5	1.25	0.625	2.5	7.5	I		E21Q (gag/Cag);D94G (gac/gGc);S95T (agc/aCc);G247S (ggc/Agc);G668D (ggc/gAc)		D435Y (gac/Tac);P454T (ccc/Acc)			-8 T/A			L11L (cta/ctG)		S315T (agc/aCc)	G132A (ggt/gCt)					R927R (cgc/cgT)			M306V (atg/Gtg)		-11 A/G
16-04664	4664-16_lib9888	ERS7708384	FIND01720044CI01	South Africa	4.3.3	MGIT	R	R	I	R	S	S	S	S	S	10	>20			0.5	1.25	1.25	0.125	0.375	MDR		E21Q (gag/Cag);S95T (agc/aCc);G247S (ggc/Agc);G668D (ggc/gAc)		P45L (ccg/cTg);S450L (tcg/tTg)	K43R (aag/aGg)					L11L (cta/ctG)		S315T (agc/aCc)	U				-52 C/T	R927R (cgc/cgT)			M306I (atg/atA);G406A (ggc/gCc)		-11 A/G
16-04665	4665-16_lib9889	ERS7708385	FIND01720045CI01	South Africa	4.3.3	MGIT	R	R	R	R	S	S	S	R	R	>10	>20			0.5	1.25	1.25	0.5	3	preXDR	N499D (aac/Gac)	E21Q (gag/Cag);S95T (agc/aCc);G247S (ggc/Agc);G668D (ggc/gAc)		S450L (tcg/tTg)			-8 T/A			L11L (cta/ctG)		S315T (agc/aCc)	GAP					R927R (cgc/cgT)			M306I (atg/atA)		-11 A/G	17 T/G
16-04666	4666-16_lib9890	ERS7708386	FIND01720047CI01	South Africa	4.3.3	MGIT	R	R	S	R	S	S	S	S	S	10	20			0.5	1.25	1.25	0.125	0.375	MDR		E21Q (gag/Cag);S95T (agc/aCc);G247S (ggc/Agc);G668D (ggc/gAc)		L430P (ctg/cCg);D435G (gac/gGc)					G17R (ggc/Cgc)	L11L (cta/ctG)		S315T (agc/aCc)	2288927i1 C				-52 C/T	R927R (cgc/cgT)			G406A (ggc/gCc)		-11 A/G
16-04667	4667-16_lib9476	ERS7708387	FIND01720049CI01	South Africa	4.4.1.1	MGIT	R	R	S	R	S	S	S	S	S	10	>20			0.5	2.5	1.25	0.25	0.375	MDR		E21Q (gag/Cag);S95T (agc/aCc);G668D (ggc/gAc)		S450L (tcg/tTg)	K43R (aag/aGg)					L11L (cta/ctG)	V18A (gtg/gCg)	S315T (agc/aCc)	Y34D (tac/Gac)					R927R (cgc/cgT)			M306I (atg/atA)
16-04668	4668-16_lib9477	ERS7708388	FIND01720051CI01	South Africa	2.2.2	MGIT	R	R	R	R	S	S	S	S	S	3	>20			0.5	1.25	1.25	<=0.0625	<=0.188	MDR		E21Q (gag/Cag);S95T (agc/aCc);G668D (ggc/gAc)		S450L (tcg/tTg);A1075A (gct/gcC)					R212R (cga/cgC)	L11L (cta/ctG)		R463L (cgg/cTg);S315T (agc/aCc)	C14R (tgc/Cgc)					R927R (cgc/cgT)	C76C (tgc/tgT)		M306I (atg/atC);Q497K (cag/Aag)	A381P (gcc/Ccc)		514 A/C
F-4-005	F-4-005_lib10435	ERS7708389	52	South Africa	2.2.1	MGIT	R	R		R	S	S	S	S	S	3	>20		>400	0.25	0.625	0.625	<=0.0625	<=0.188	MDR		E21Q (gag/Cag);S95T (agc/aCc);G668D (ggc/gAc)	A187V (gca/gTa)	H445Y (cac/Tac);A1075A (gct/gcC)	K88R (aag/aGg)				R212R (cga/cgC)	L11L (cta/ctG)		R463L (cgg/cTg);S315T (agc/aCA)	Y103H (tac/Cac)					R927R (cgc/cgT)	C76C (tgc/tgT)		M306I (atg/atT)	4327132i1 T
F-4-006	F-4-006_lib10436	ERS7708390	53	South Africa	4.8	MGIT	R	R		R	S	S	S	S	S	3	20		>400	0.25	1.25	0.625	<=0.0625	0.375	MDR		E21Q (gag/Cag)		D435V (gac/gTc)	K43R (aag/aGg)					L11L (cta/ctG)		S315T (agc/aCc)	L151S (ttg/tCg)					R927R (cgc/cgT)			M306L (atg/Ctg)
16-04669	4669-16_lib9478	ERS7708391	FIND01720054CI01	South Africa	2.2.1	MGIT	S	R	S	S	S	S	S	S	S	0.025	>20			0.5	1.25	1.25	<=0.0625	<=0.188	mono		E21Q (gag/Cag);S95T (agc/aCc);G668D (ggc/gAc)	A187V (gca/gTa)	S450L (tcg/tTg);E550K (gag/Aag);A1075A (gct/gcC)					R212R (cga/cgC)	L11L (cta/ctG)		R463L (cgg/cTg);K213Q (aag/Cag);G212G (ggt/ggC)						R927R (cgc/cgT)	C76C (tgc/tgT)
16-04670	4670-16_lib9479	ERS7708392	FIND01720055CI01	South Africa	4.3.3	MGIT	R	R	R	R	S	S	S	S	S	>10	>20			1	1.25	1.25	0.125	0.375	MDR		E21Q (gag/Cag);S95T (agc/aCc);G247S (ggc/Agc);G668D (ggc/gAc)		S450L (tcg/tTg);Y564H (tac/Cac)			-8 T/A			L11L (cta/ctG)		S315T (agc/aCc)	V139G (gtg/gGg)					R927R (cgc/cgT)			M306V (atg/Gtg)		-11 A/G
16-04671	4671-16_lib9486	ERS7708393	FIND01720056CI01	South Africa	2.2.1	MGIT	R	R	R	S	R	R	R	S	S	1	>20			>40	5	>25	0.125	<=0.188	preXDR		E21Q (gag/Cag);S95T (agc/aCc);G668D (ggc/gAc)	A187V (gca/gTa)	S450L (tcg/tTg);A1075A (gct/gcC)			-15 C/T	I194T (atc/aCc)	R212R (cga/cgC)	L11L (cta/ctG)		R463L (cgg/cTg)	V130A (gtg/gCg)					R927R (cgc/cgT)	C76C (tgc/tgT)		M306V (atg/Gtg)			1401 A/G
16-04672	4672-16_lib9487	ERS7708394	FIND01720058CI01	South Africa	2.2.1	MGIT	S	R	S	S	S	S	S	S	S	0.025	>20			0.5	1.25	1.25	<=0.0625	<=0.188	mono		E21Q (gag/Cag);S95T (agc/aCc);G668D (ggc/gAc)	A187V (gca/gTa)	1293_del_ccaatt;A1075A (gct/gcC)					R212R (cga/cgC)	L11L (cta/ctG)		R463L (cgg/cTg)						R927R (cgc/cgT)	C76C (tgc/tgT)
16-04673	4673-16_lib9488	ERS7708395	FIND01720059CI01	South Africa	2.2.1	MGIT	R	R	S	S	S	S	S	S	S	1	>20			0.25	0.625	1.25	<=0.0625	<=0.188	MDR		E21Q (gag/Cag);S95T (agc/aCc);G668D (ggc/gAc)	A187V (gca/gTa)	S450L (tcg/tTg);A1075A (gct/gcC)			-15 C/T		R212R (cga/cgC)	L11L (cta/ctG)		R463L (cgg/cTg);R249H (cgc/cAc)						R927R (cgc/cgT)	C76C (tgc/tgT)		G18G (ggg/ggT)
F-4-007	F-4-007_lib10437	ERS7708396	61	South Africa	2.2.1	MGIT	S	R		R	S	S	S	S	S	<=0.1	>20		>400	0.25	0.625	0.625	<=0.0625	<=0.188	PDR		E21Q (gag/Cag);S95T (agc/aCc);G668D (ggc/gAc)	A187V (gca/gTa)	S450W (tcg/tGg);A1075A (gct/gcC)					R212R (cga/cgC)	L11L (cta/ctG)		R463L (cgg/cTg)						R927R (cgc/cgT)	C76C (tgc/tgT)
16-04674	4674-16_lib10467	ERS7708397	FIND01720062CI01	South Africa	4.1.2	MGIT	S	S	S	S	S	S	S	S	S	0.025	0.25			0.5	1.25	1.25	0.125	0.375	DS		P8A (cct/Gct);E21Q (gag/Cag);S95T (agc/aCc);G668D (ggc/gAc)		D103D (gac/gaT);L430P (ctg/cCg)						L11L (cta/ctG)								R927R (cgc/cgT);V981L (gtg/Ctg)	S20A (tcg/Gcg)		S203L (tcg/tTg)
F-4-008	F-4-008_lib10438	ERS7708398	63	South Africa	2.2.1	MGIT	S	R			S	S	S	S	S	<=0.1	>20		50	0.25	0.625	<=0.3125	<=0.0625	<=0.188	mono		E21Q (gag/Cag);S95T (agc/aCc);G668D (ggc/gAc)	A187V (gca/gTa)	H445D (cac/Gac);A1075A (gct/gcC)					R212R (cga/cgC)	L11L (cta/ctG)		R463L (cgg/cTg)						R927R (cgc/cgT)	C76C (tgc/tgT)
F-4-009	F-4-009_lib10439	ERS7708399	64	South Africa	4.8	MGIT	R	R		R	S	S	S	S	S	3	>20		>400	0.25	0.625	0.625	<=0.0625	<=0.188	MDR	K526Q (aag/Cag)	E21Q (gag/Cag)		S450L (tcg/tTg)	K43R (aag/aGg)					L11L (cta/ctG)		D448A (gac/gCc);S315T (agc/aCc)	S59P (tcc/Ccc)					R927R (cgc/cgT)			M306V (atg/Gtg)
F-4-010	F-4-010_lib10440	ERS7708400	67	South Africa	2.2.1	MGIT	S	R			S	S	S	S	S	<=0.1	>20		50	<=0.125	<=0.3125	0.625	<=0.0625	<=0.188	mono		E21Q (gag/Cag);S95T (agc/aCc);G668D (ggc/gAc)	A187V (gca/gTa)	H445D (cac/Gac);A1075A (gct/gcC)					R212R (cga/cgC)	L11L (cta/ctG)		R463L (cgg/cTg)					-52 C/T	R927R (cgc/cgT)	C76C (tgc/tgT)
F-4-011	F-4-011_lib10441	ERS7708401	68	South Africa	4.4.1.1	MGIT	R	R		R	S	S	S	S	S	>10	>20		400	0.25	1.25	0.625	0.125	0.375	MDR	H302R (cac/cGc)	E21Q (gag/Cag);S95T (agc/aCc);G668D (ggc/gAc)		S450L (tcg/tTg)	K88R (aag/aGg)		-15 C/T	I21T (atc/aCc)		L11L (cta/ctG)	V18A (gtg/gCg)		A102V (gcg/gTg)					R927R (cgc/cgT)		-43 G/C	Q497R (cag/cGg)
F-4-012	F-4-012_lib10442	ERS7708402	70	South Africa	4.4.1.1	MGIT	R	R			S	S	S	S	S	>10	>20		50	0.25	1.25	0.625	0.125	0.375	MDR	H302R (cac/cGc)	E21Q (gag/Cag);S95T (agc/aCc);G668D (ggc/gAc)		S450L (tcg/tTg)	K88R (aag/aGg)		-15 C/T	I21T (atc/aCc)		L11L (cta/ctG)	V18A (gtg/gCg)		A102V (gcg/gTg)					R927R (cgc/cgT)		-43 G/C	Q497R (cag/cGg)
F-4-013	F-4-013_lib10443	ERS7708403	72	South Africa	2.2.1	MGIT	S	R			S	S	S	S	S	<=0.1	>20		50	0.25	0.625	<=0.3125	<=0.0625	<=0.188	mono		E21Q (gag/Cag);S95T (agc/aCc);G668D (ggc/gAc)	A187V (gca/gTa)	H445Y (cac/Tac);A1075A (gct/gcC)					R212R (cga/cgC)	L11L (cta/ctG)		R463L (cgg/cTg)						R927R (cgc/cgT)	C76C (tgc/tgT)
F-4-015	F-4-015_lib10444	ERS7708404	77	South Africa	4.1.1.3	MGIT	R	R		S	S	S	S	S	S	10	>20		100	0.25	1.25	0.625	<=0.0625	<=0.188	MDR		E21Q (gag/Cag);S95T (agc/aCc);G668D (ggc/gAc)		S450Y (tcg/tAT)						L11L (cta/ctG)		S315T (agc/aCc)						R927R (cgc/cgT);V981L (gtg/Ctg)			E405D (gag/gaT);P965P (ccg/ccA)
F-4-016	F-4-016_lib11254	ERS7708405	79	South Africa	4.4.1.1	MGIT	R	R		R	S	S	S	S	S	10	>20		200	0.25	0.625	0.625	0.125	<=0.188	MDR		E21Q (gag/Cag);S95T (agc/aCc);G668D (ggc/gAc)	D124D (gac/gaT)	S450L (tcg/tTg)						L11L (cta/ctG);1918499i1 G	V18A (gtg/gCg)	S315T (agc/aCc)	F58S (ttc/tCc)					R927R (cgc/cgT)			G406A (ggc/gCc)			517 C/T
F-4-017	F-4-017_lib10446	ERS7708406	81	South Africa	4.4.1.1	MGIT	R	R			S	S	S	S	S	3	>20		50	0.25	1.25	0.625	<=0.0625	<=0.188	MDR		E21Q (gag/Cag);S95T (agc/aCc);Q613E (cag/Gag);G668D (ggc/gAc)		S450L (tcg/tTg)						L11L (cta/ctG)	V18A (gtg/gCg)	S315T (agc/aCc)						R927R (cgc/cgT)			M306I (atg/atC)
F-4-018	F-4-018_lib10447	ERS7708407	82	South Africa	4.3.3	MGIT	R	R		R	S	S	S	S	S	10	>20		>400	0.25	1.25	0.625	<=0.0625	0.375	MDR		E21Q (gag/Cag);S95T (agc/aCc);G247S (ggc/Agc);G668D (ggc/gAc)		P45L (ccg/cTg);S450L (tcg/tTg)	K43R (aag/aGg)					L11L (cta/ctG)		S315T (agc/aCc)	U;D126E (gat/gaA)				-52 C/T	R927R (cgc/cgT)			M306I (atg/atA);G406A (ggc/gCc)		-11 A/G
F-4-021	F-4-021_lib10449	ERS7708408	85	South Africa	4.3.3	MGIT	R	R		R	S	S	S	S	S	10	>20		>400	0.5	1.25	0.625	<=0.0625	<=0.188	MDR		E21Q (gag/Cag);S95T (agc/aCc);G247S (ggc/Agc);G668D (ggc/gAc)		S450L (tcg/tTg)	K43R (aag/aGg)					L11L (cta/ctG)		S315T (agc/aCc)	U				-52 C/T	R927R (cgc/cgT)			M306I (atg/atA);G406A (ggc/gCc)		-11 A/G
F-4-022	F-4-022_lib10450	ERS7708409	86	South Africa	4.1.1.1	MGIT	S	R			S	S	S	S	S	<=0.1	>20		50	<=0.125	0.625	0.625	<=0.0625	<=0.188	mono		E21Q (gag/Cag);S95T (agc/aCc);G668D (ggc/gAc)		S450L (tcg/tTg)						L11L (cta/ctG)								R345R (cgc/cgG);R927R (cgc/cgT);V981L (gtg/Ctg)			P965P (ccg/ccA)
F-4-023	F-4-023_lib10451	ERS7708410	87	South Africa	4.4.1.1	MGIT	R	R		R	S	S	S	S	S	10	>20		>400	0.5	1.25	0.625	0.25	0.75	MDR	H302R (cac/cGc)	E21Q (gag/Cag);S95T (agc/aCc);G668D (ggc/gAc)		S450L (tcg/tTg)	K88R (aag/aGg)		-15 C/T	I21T (atc/aCc)		L11L (cta/ctG)	V18A (gtg/gCg)		A102V (gcg/gTg)					R927R (cgc/cgT)		-43 G/C	Q497R (cag/cGg)
F-4-024	F-4-024_lib10452	ERS7708411	91	South Africa	4.4.1.1	MGIT	S	S			S	S	S	S	S	<=0.1	<=1.0		50	0.25	1.25	<=0.3125	0.125	0.375	DS		E21Q (gag/Cag);S95T (agc/aCc);G668D (ggc/gAc)		H445L (cac/cTc)						L11L (cta/ctG);T134I (acc/aTc)	V18A (gtg/gCg)							R927R (cgc/cgT)
F-4-025	F-4-025_lib10453	ERS7708412	92	South Africa	4.3.4.2	MGIT	R	R		S	S	S	S	S	S	3	>20		100	0.25	1.25	0.625	0.125	0.375	MDR	K526K (aag/aaA)	E21Q (gag/Cag);S95T (agc/aCc);G668D (ggc/gAc)		S450L (tcg/tTg)	K43R (aag/aGg)	G162G (ggc/ggT)				L11L (cta/ctG)		S315T (agc/aCc)	V7I (gtc/Atc)					R927R (cgc/cgT)			M306I (atg/atA)
F-4-029	F-4-029_lib10455	ERS7708413	98	South Africa	4.3.3	MGIT	R	R		R	S	S	S	S	S	3	>20		>400	0.25	1.25	0.625	<=0.0625	<=0.188	MDR		E21Q (gag/Cag);S95T (agc/aCc);G247S (ggc/Agc);G668D (ggc/gAc)	L188V (ctg/Gtg)	S450L (tcg/tTg)						L11L (cta/ctG)		S315T (agc/aCc)	D12Y (gac/Tac)					R927R (cgc/cgT)
F-4-030	F-4-030_lib10456	ERS7708414	100	South Africa	4.3.2	MGIT	R	R		R	S	S	S	S	S	3	>20		>400	0.25	0.625	0.625	<=0.0625	0.375	MDR		E21Q (gag/Cag);S95T (agc/aCc);G668D (ggc/gAc)		S450L (tcg/tTg)						L11L (cta/ctG)		S315T (agc/aCc)	I6T (atc/aCc)					R927R (cgc/cgT)			M306I (atg/atA)			492 C/T
15-16862	16862-15_lib6790	ERS7708415	2	Moldova	4.2.1	MGIT	R	R			S	S	R	S	S	>10	>20		50	0.5	2.5	12.5	0.25	0.375	preXDR		E21Q (gag/Cag);S95T (agc/aCc);G668D (ggc/gAc)		S450L (tcg/tTg)	K88R (aag/aGg)		-15 C/T		D54G (gac/gGc)	L11L (cta/ctG)		S315T (agc/aCc)	P69S (cca/Tca)		-12 C/T			R927R (cgc/cgT)			V77I (gtc/Atc);G406D (ggc/gAc);T1027T (acg/acA)	H281P (cac/cCc)
15-16863	16863-15_lib6791	ERS7708416	4	Moldova	2.2.1	MGIT	R	R		R	S	S	S	R	R	>10	>20		>400	0.5	2.5	1.25	7.5	>15.0	preXDR	D461N (gac/Aac)	E21Q (gag/Cag);S95T (agc/aCc);G668D (ggc/gAc)	A187V (gca/gTa)	S450L (tcg/tTg);A1075A (gct/gcC)	K43R (aag/aGg)	L203L (ctg/ctA)			R212R (cga/cgC)	L11L (cta/ctG)		R463L (cgg/cTg);S315T (agc/aCc)	H71Y (cat/Tat)					R927R (cgc/cgT)	Q38Q (caa/caG);C76C (tgc/tgT)	-11 C/T	M306V (atg/Gtg)	P378L (ccc/cTc)
14-14196	14196-14_lib3442	ERS7708417	15056 (6)	Moldova	4.2.1	MGIT	R	R	S	S	S	S	R	S	S	>10	>20			1	2.5	5	0.125	<=0.188	preXDR		E21Q (gag/Cag);S95T (agc/aCc);G668D (ggc/gAc)		S450L (tcg/tTg)	K88R (aag/aGg)		-15 C/T			L11L (cta/ctG)		S315T (agc/aCc)			-12 C/T			R927R (cgc/cgT)			M306I (atg/atT);T1027T (acg/acA)	H281P (cac/cCc)
14-14198	14198-14_lib3444	ERS7708418	15532 (11)	Moldova	2.2.1	MGIT	R	R	R	S	S	S	S	S	S	>10	>20			0.5	1.25	2.5	<=0.0625	<=0.188	MDR		E21Q (gag/Cag);S95T (agc/aCc);G668D (ggc/gAc)	A187V (gca/gTa)	D435V (gac/gTc);A1075A (gct/gcC)	K43R (aag/aGg)				R212R (cga/cgC)	L11L (cta/ctG)		R463L (cgg/cTg);S315T (agc/aCc)						R927R (cgc/cgT)	C76C (tgc/tgT)		M306V (atg/Gtg)	N379D (aac/Gac)
14-14199	14199-14_lib3623	ERS7708419	15530 (12)	Moldova	2.2.1	MGIT	R	R	S	S	S	S	S	S	S	3	>20			0.5	1.25	1.25	<=0.0625	<=0.188	MDR		E21Q (gag/Cag);S95T (agc/aCc);G668D (ggc/gAc)	A187V (gca/gTa)	S450L (tcg/tTg);A1075A (gct/gcC)	K43R (aag/aGg)				R212R (cga/cgC)	L11L (cta/ctG)		R463L (cgg/cTg);S315T (agc/aCc)						R927R (cgc/cgT)	C76C (tgc/tgT)	-12 C/T
15-16864	16864-15_lib6792	ERS7708420	15	Moldova	2.2.1	MGIT	R	R		R	S	S	S	S	S	10	>20		>400	0.25	1.25	0.625	0.25	0.375	MDR		E21Q (gag/Cag);S95T (agc/aCc);G668D (ggc/gAc)	A187V (gca/gTa)	S450L (tcg/tTg);A1075A (gct/gcC)					R212R (cga/cgC)	L11L (cta/ctG)		R463L (cgg/cTg);S315T (agc/aCc)	H51P (cac/cCc)					R927R (cgc/cgT)	C76C (tgc/tgT)		M306V (atg/Gtg)			517 C/T
14-14200	14200-14_lib3445	ERS7708421	15833 (17)	Moldova	4.2.1	MGIT	R	R	S	S	S	S	R	S	S	>10	>20			0.5	2.5	5	0.125	<=0.188	preXDR		E21Q (gag/Cag);S95T (agc/aCc);G668D (ggc/gAc)		S450L (tcg/tTg)	K88R (aag/aGg)		-15 C/T			L11L (cta/ctG)		S315T (agc/aCc)			-12 C/T			R927R (cgc/cgT)			S297A (tcg/Gcg);T1027T (acg/acA)	H281P (cac/cCc)
15-16865	16865-15_lib6793	ERS7708422	19	Moldova	2.2.1	MGIT	R	R		R	S	S	R	R	R	3	>20		400	1	2.5	12.5	>7.5	7.5	XDR		E21Q (gag/Cag);D94N (gac/Aac);S95T (agc/aCc);G668D (ggc/gAc)	A187V (gca/gTa)	D435V (gac/gTc);A1075A (gct/gcC)	K88R (aag/aGg)				R212R (cga/cgC)	L11L (cta/ctG)		R463L (cgg/cTg);S315T (agc/aCc)	T76I (act/aTt)					R927R (cgc/cgT)	C76C (tgc/tgT)		M306I (atg/atC)	D464G (gac/gGc)
14-14201	14201-14_lib3446	ERS7708423	16132 (20)	Moldova	4.2.1	MGIT	R	R	S	S	S	S	R	S	S	>10	>20			0.5	2.5	5	0.125	0.375	preXDR		E21Q (gag/Cag);S95T (agc/aCc);G668D (ggc/gAc)		S450L (tcg/tTg)	K88R (aag/aGg)		-15 C/T			L11L (cta/ctG)		S315T (agc/aCc)			-12 C/T			R927R (cgc/cgT)			S297A (tcg/Gcg);T1027T (acg/acA)	H281P (cac/cCc)
14-14203	14203-14_lib3448	ERS7708424	16775 (25)	Moldova	2.2.1	MGIT	R	R	S	S	S	S	R	S	S	3	>20			1	1.25	12.5	0.125	0.375	preXDR		E21Q (gag/Cag);S95T (agc/aCc);G668D (ggc/gAc)	A187V (gca/gTa)	S450L (tcg/tTg);E761D (gag/gaC);A1075A (gct/gcC)					R212R (cga/cgC)	L11L (cta/ctG)		R463L (cgg/cTg);S315T (agc/aCc)			-37 G/T			R927R (cgc/cgT)	C76C (tgc/tgT)		D354A (gac/gCc)		-7 T/C	517 C/T
14-14204	14204-14_lib3449	ERS7708425	16774 (26)	Moldova	4.2.1	MGIT	R	R	R	S	S	S	R	S	S	>10	>20			1	2.5	5	0.125	0.375	preXDR		E21Q (gag/Cag);S95T (agc/aCc);G668D (ggc/gAc)		S450L (tcg/tTg)	K88R (aag/aGg)		-15 C/T			L11L (cta/ctG)		S315T (agc/aCc)			-12 C/T			R927R (cgc/cgT)		-16 C/T	S297A (tcg/Gcg);T1027T (acg/acA)	H281P (cac/cCc)
14-14205	14205-14_lib3450	ERS7708426	16818 (27)	Moldova	2.2.1	MGIT	R	R	R	R	S	S	S	S	S	10	>20			0.5	1.25	1.25	<=0.0625	0.375	MDR		E21Q (gag/Cag);S95T (agc/aCc);G668D (ggc/gAc)	A187V (gca/gTa)	S450L (tcg/tTg);A1075A (gct/gcC)	K43R (aag/aGg)				R212R (cga/cgC)	L11L (cta/ctG)		R463L (cgg/cTg);S315T (agc/aCc)	P54L (ccg/cTg)					R927R (cgc/cgT)	C76C (tgc/tgT)		M306V (atg/Gtg)	N379D (aac/Gac)
14-14206	14206-14_lib3972	ERS7708427	16902 (29)	Moldova	4.2.1	MGIT	R	R	R	R	S	S	R	R	R	>10	>20			1	2.5	5	2.5	3	XDR		E21Q (gag/Cag);D89N (gac/Aac);S95T (agc/aCc);G668D (ggc/gAc)		S450W (tcg/tGg);L862R (ctg/cGg)	K88R (aag/aGg)		-15 C/T			L11L (cta/ctG)		S315T (agc/aCc)	GAP		-12 C/T			R927R (cgc/cgT)			Q497R (cag/cGg);T1027T (acg/acA)	H281P (cac/cCc)
14-14207	14207-14_lib3624	ERS7708428	17191 (30)	Moldova	2.2.1	MGIT	R	R	S	R	S	S	S	S	S	3	>20			0.5	1.25	1.25	<=0.0625	<=0.188	MDR		E21Q (gag/Cag);S95T (agc/aCc);G668D (ggc/gAc)	A187V (gca/gTa)	S450L (tcg/tTg);A1075A (gct/gcC)	K43R (aag/aGg)	G212G (ggc/ggA)			R212R (cga/cgC)	L11L (cta/ctG)		R463L (cgg/cTg);S315T (agc/aCc)	G105V (ggc/gTc)					R927R (cgc/cgT)	Q38Q (caa/caG);C76C (tgc/tgT)		N296H (aat/Cat)	GAP
14-14208	14208-14_lib3625	ERS7708429	17302 (31)	Moldova	4.2.1	MGIT	R	R	S	S	S	S	R	S	S	>10	>20			0.5	2.5	5	<=0.0625	<=0.188	preXDR		E21Q (gag/Cag);S95T (agc/aCc);G668D (ggc/gAc)		S450L (tcg/tTg)	K88R (aag/aGg)		-15 C/T			L11L (cta/ctG)		S315T (agc/aCc)			-12 C/T			R927R (cgc/cgT)			S297A (tcg/Gcg);T1027T (acg/acA)	H281P (cac/cCc)
14-14209	14209-14_lib3626	ERS7708430	17380 (33)	Moldova	4.2.1	MGIT	R	R	S	S	S	S	R	S	S	>10	>20			0.5	2.5	5	0.125	0.375	preXDR		E21Q (gag/Cag);S95T (agc/aCc);G668D (ggc/gAc)		S450L (tcg/tTg)	K88R (aag/aGg)		-15 C/T			L11L (cta/ctG)		S315T (agc/aCc)			-12 C/T			R927R (cgc/cgT)			S297A (tcg/Gcg);T1027T (acg/acA)	H281P (cac/cCc)
14-14210	14210-14_lib3451	ERS7708431	17971 (34)	Moldova	2.2.1	MGIT	R	R	S	R	S	S	S	S	S	10	>20			0.5	2.5	1.25	<=0.0625	0.375	MDR		E21Q (gag/Cag);S95T (agc/aCc);G668D (ggc/gAc)	A187V (gca/gTa)	S450L (tcg/tTg);I488V (atc/Gtc);A1075A (gct/gcC)	K43R (aag/aGg)				R212R (cga/cgC)	L11L (cta/ctG)		R463L (cgg/cTg);S315T (agc/aCc)	T160P (aca/Cca)					R927R (cgc/cgT)	C76C (tgc/tgT)		M306I (atg/atT)	N379D (aac/Gac)
14-14212	14212-14_lib3453	ERS7708432	19559 (41)	Moldova	4.2.1	MGIT	R	R	S	S	S	S	R	S	S	>10	>20			0.5	2.5	5	0.125	0.375	preXDR		E21Q (gag/Cag);S95T (agc/aCc);G668D (ggc/gAc)		S450L (tcg/tTg)	K88R (aag/aGg)		-15 C/T			L11L (cta/ctG)		S315T (agc/aCc)			-12 C/T			R927R (cgc/cgT)			Q497R (cag/cGg);T1027T (acg/acA)	H281P (cac/cCc)
14-14213	14213-14_lib3627	ERS7708433	19560 (42)	Moldova	4.2.1	MGIT	R	R	S	S	S	S	R	S	S	>10	>20			0.5	2.5	5	0.125	<=0.188	preXDR		E21Q (gag/Cag);S95T (agc/aCc);G668D (ggc/gAc)		S450L (tcg/tTg)	K88R (aag/aGg)		-15 C/T			L11L (cta/ctG)		S315T (agc/aCc)			-12 C/T			R927R (cgc/cgT)			S297A (tcg/Gcg);T1027T (acg/acA)	H281P (cac/cCc)
14-14214	14214-14_lib3628	ERS7708434	19561 (44)	Moldova	2.2.1	MGIT	R	R	R	R	S	S	S	S	S	>10	>20			0.5	1.25	1.25	0.25	0.75	MDR		E21Q (gag/Cag);S95T (agc/aCc);H389P (cac/cCc);G668D (ggc/gAc)	A187V (gca/gTa)	S450L (tcg/tTg);A1075A (gct/gcC)		L203L (ctg/ctA)			R212R (cga/cgC)	L11L (cta/ctG)		R463L (cgg/cTg);S315T (agc/aCc)			-14 C/T			R927R (cgc/cgT)	C76C (tgc/tgT)		M306V (atg/Gtg)	GAP		517 C/T
15-16866	16866-15_lib6794	ERS7708435	49	Moldova	2.2.1	MGIT	R	R		R	S	S	S	S	S	3	>20		>400	0.25	1.25	0.625	0.125	<=0.188	MDR		E21Q (gag/Cag);S95T (agc/aCc);G668D (ggc/gAc)	A187V (gca/gTa)	S450L (tcg/tTg);I488V (atc/Gtc);A1075A (gct/gcC)	K43R (aag/aGg)				R212R (cga/cgC)	L11L (cta/ctG)		R463L (cgg/cTg);S315T (agc/aCc)						R927R (cgc/cgT)	C76C (tgc/tgT)		M306I (atg/atT)	N379D (aac/Gac)
15-16867	16867-15_lib6795	ERS7708436	50	Moldova	4.2.1	MGIT	R	R		R	S	S	R	R	R	>10	>20		>400	0.5	2.5	5	2.5	7.5	XDR		E21Q (gag/Cag);D94G (gac/gGc);S95T (agc/aCc);G668D (ggc/gAc)		S450L (tcg/tTg)	K88R (aag/aGg)		-15 C/T			L11L (cta/ctG)		S315T (agc/aCc)	V93G (gtg/gGg)		-12 C/T			R927R (cgc/cgT)			S297A (tcg/Gcg);T1027T (acg/acA)	H281P (cac/cCc)
15-16868	16868-15_lib6796	ERS7708437	52	Moldova	2.2.1	MGIT	R	R		R	S	S	S	S	S	3	>20		200	<=0.125	1.25	0.625	0.25	0.375	MDR		E21Q (gag/Cag);S95T (agc/aCc);G668D (ggc/gAc)	A187V (gca/gTa)	S450L (tcg/tTg);A1075A (gct/gcC)	K43R (aag/aGg)				R212R (cga/cgC)	L11L (cta/ctG)		R463L (cgg/cTg);S315T (agc/aCc)	D63A (gac/gCc)					R927R (cgc/cgT)	Q38Q (caa/caG);C76C (tgc/tgT)		M306I (atg/atA)	GAP
15-16869	16869-15_lib6797	ERS7708438	54	Moldova	4.2.1	MGIT	R	R		S	S	S	R	S	S	>10	>20		<=25	1	2.5	5	0.125	<=0.188	preXDR		E21Q (gag/Cag);S95T (agc/aCc);G668D (ggc/gAc)		S450L (tcg/tTg)	K88R (aag/aGg)		-15 C/T			L11L (cta/ctG)		S315T (agc/aCc)			-12 C/T			R927R (cgc/cgT)			S297A (tcg/Gcg);T1027T (acg/acA)	H281P (cac/cCc)
15-16870	16870-15_lib6798	ERS7708439	58	Moldova	4.2.1	MGIT	R	R		R	S	S	R	S	S	>10	>20		>400	0.5	2.5	12.5	0.125	<=0.188	preXDR		E21Q (gag/Cag);S95T (agc/aCc);G668D (ggc/gAc)		S450L (tcg/tTg)	K88R (aag/aGg)		-15 C/T			L11L (cta/ctG)		S315T (agc/aCc)			-12 C/T			R927R (cgc/cgT)			S297A (tcg/Gcg);T1027T (acg/acA)	H281P (cac/cCc)
15-16871	16871-15_lib6799	ERS7708440	60	Moldova	4.2.1	MGIT	R	R		R	S	S	R	R	R	10	>20		>400	0.5	2.5	12.5	2.5	3	XDR		E21Q (gag/Cag);D94H (gac/Cac);S95T (agc/aCc);G668D (ggc/gAc)		S450L (tcg/tTg)	K88R (aag/aGg)	L203L (ctg/ctA)				L11L (cta/ctG)		S315T (agc/aCc)	Q10P (cag/cCg)		-10 G/A			R927R (cgc/cgT)			G406A (ggc/gCc);D1024N (gac/Aac);T1027T (acg/acA)	U	U
15-16872	16872-15_lib6800	ERS7708441	65	Moldova	4.2.1	MGIT	R	R		S	S	S	R	S	S	>10	>20		<=25	0.5	2.5	5	0.125	<=0.188	preXDR		E21Q (gag/Cag);S95T (agc/aCc);G668D (ggc/gAc)		S450L (tcg/tTg)	K88R (aag/aGg)		-15 C/T			L11L (cta/ctG)		S315T (agc/aCc)			-12 C/T			R927R (cgc/cgT)			S297A (tcg/Gcg);T1027T (acg/acA)	H281P (cac/cCc)
15-16873	16873-15_lib6801	ERS7708442	67	Moldova	4.2.1	MGIT	R	R		S	S	S	R	S	S	>10	>20		<=25	0.5	2.5	5	0.125	<=0.188	preXDR		E21Q (gag/Cag);S95T (agc/aCc);G668D (ggc/gAc)		S450L (tcg/tTg)	K88R (aag/aGg)		-15 C/T			L11L (cta/ctG)		S315T (agc/aCc)			-12 C/T			R927R (cgc/cgT)			S297A (tcg/Gcg);T1027T (acg/acA)	H281P (cac/cCc)
15-16874	16874-15_lib6802	ERS7708443	69	Moldova	4.2.1	MGIT	R	R		S	S	S	R	R	R	>10	>20		100	0.5	2.5	5	1	3	XDR		E21Q (gag/Cag);A90V (gcg/gTg);S95T (agc/aCc);G668D (ggc/gAc)		S450L (tcg/tTg)	K88R (aag/aGg)		-15 C/T			L11L (cta/ctG)		S315T (agc/aCc)	D136A (gat/gCt)		-12 C/T			R927R (cgc/cgT)			S297A (tcg/Gcg);T1027T (acg/acA)	H281P (cac/cCc)
15-16875	16875-15_lib6803	ERS7708444	71	Moldova	4.2.1	MGIT	R	R		S	S	S	R	S	S	>10	>20		<=25	0.5	2.5	5	0.25	0.375	preXDR		E21Q (gag/Cag);S95T (agc/aCc);G668D (ggc/gAc)		S450L (tcg/tTg)	K88R (aag/aGg)		-15 C/T			L11L (cta/ctG)		S315T (agc/aCc)			-12 C/T			R927R (cgc/cgT)			S297A (tcg/Gcg);T1027T (acg/acA)	H281P (cac/cCc)
15-16876	16876-15_lib6804	ERS7708445	72	Moldova	2.2.1	MGIT	R	R			S	S	S	S	S	3	>20		50	0.5	1.25	0.625	0.25	<=0.188	MDR		E21Q (gag/Cag);S95T (agc/aCc);G668D (ggc/gAc)	A187V (gca/gTa)	S450L (tcg/tTg);A1075A (gct/gcC)	K43R (aag/aGg)				R212R (cga/cgC)	L11L (cta/ctG)		R463L (cgg/cTg);S315T (agc/aCc)						R927R (cgc/cgT)	C76C (tgc/tgT)	-8 C/A	W332R (tgg/Cgg)	Y147_ (tac/taA)
15-16877	16877-15_lib6805	ERS7708446	73	Moldova	4.2.1	MGIT	R	R		R	S	S	R	R	R	>10	>20		>400	0.5	2.5	5	0.5	1.5	XDR	D461N (gac/Aac)	E21Q (gag/Cag);S95T (agc/aCc);G668D (ggc/gAc)		S450L (tcg/tTg)	K88R (aag/aGg)		-15 C/T			L11L (cta/ctG)		S315T (agc/aCc)	Q10P (cag/cCg)		-12 C/T			R927R (cgc/cgT)		GAP	S297A (tcg/Gcg);T1027T (acg/acA)	H281P (cac/cCc)
15-16878	16878-15_lib6806	ERS7708447	75	Moldova	2.2.1	MGIT	R	R			S	S	S	S	S	10	>20		50	0.25	1.25	0.625	0.25	<=0.188	MDR		E21Q (gag/Cag);S95T (agc/aCc);G668D (ggc/gAc)	A187V (gca/gTa)	S450L (tcg/tTg);I488V (atc/Gtc);A1075A (gct/gcC)	K43R (aag/aGg)				R212R (cga/cgC)	L11L (cta/ctG)		R463L (cgg/cTg);S315T (agc/aCc)						R927R (cgc/cgT)	C76C (tgc/tgT)		M306I (atg/atT)	N379D (aac/Gac)
15-16879	16879-15_lib6807	ERS7708448	77	Moldova	4.2.1	MGIT	R	R		S	S	S	R	S	S	>10	>20		<=25	0.5	2.5	5	0.25	0.375	preXDR		E21Q (gag/Cag);S95T (agc/aCc);G668D (ggc/gAc)		S450L (tcg/tTg)	K88R (aag/aGg)		-15 C/T			L11L (cta/ctG)		S315T (agc/aCc)			-12 C/T			R927R (cgc/cgT)			S297A (tcg/Gcg);T1027T (acg/acA)	H281P (cac/cCc)
15-14161	14161-15_lib6948	ERS7708449	78	Moldova	4.2.1	MGIT	R	R	S	S	S	S	S	S	S	10	>20			0.5	1.25	2.5	0.125	<=0.188	MDR		E21Q (gag/Cag);S95T (agc/aCc);G668D (ggc/gAc)		S450L (tcg/tTg)	K88R (aag/aGg)	L203L (ctg/ctA)				L11L (cta/ctG)		S315T (agc/aCc)			-8 C/A			R927R (cgc/cgT)			Q497K (cag/Aag);T1027T (acg/acA)	W228_ (tgg/tAg)
15-16880	16880-15_lib6808	ERS7708450	79	Moldova	2.2.1	MGIT	S	S		S	S	S	S	S	S	<=0.1	<=1.0		<=25	0.25	1.25	0.625	0.25	<=0.188	DS		E21Q (gag/Cag);S95T (agc/aCc);G668D (ggc/gAc)	A187V (gca/gTa)	A1075A (gct/gcC)					R212R (cga/cgC)	L11L (cta/ctG)		R463L (cgg/cTg)						R927R (cgc/cgT)	C76C (tgc/tgT)			L23R (ctg/cGg)
15-16881	16881-15_lib6809	ERS7708451	81	Moldova	4.2.1	MGIT	R	R		S	S	S	R	S	S	>10	>20		<=25	1	2.5	12.5	0.25	0.75	preXDR		E21Q (gag/Cag);S95T (agc/aCc);G668D (ggc/gAc)		S450L (tcg/tTg)	K88R (aag/aGg)		-15 C/T			L11L (cta/ctG)		S315T (agc/aCc)			-12 C/T			R927R (cgc/cgT)			S297A (tcg/Gcg);T1027T (acg/acA)	H281P (cac/cCc)
15-16882	16882-15_lib6810	ERS7708452	82	Moldova	2.2.1	MGIT	R	R		S	S	S	R	R	R	3	>20		<=25	0.5	1.25	5	2.5	7.5	XDR		E21Q (gag/Cag);D94G (gac/gGc);S95T (agc/aCc);G668D (ggc/gAc)	A187V (gca/gTa)	S450L (tcg/tTg);A1075A (gct/gcC)	K43R (aag/aGg)				R212R (cga/cgC)	L11L (cta/ctG)		R463L (cgg/cTg);S315T (agc/aCc)			-10 G/A			R927R (cgc/cgT)	C76C (tgc/tgT)		M306V (atg/Gtg)	N379D (aac/Gac)
15-16883	16883-15_lib6811	ERS7708453	84	Moldova	4.2.1	MGIT	R	R		S	S	S	R	S	S	>10	>20		<=25	1	2.5	5	0.25	0.375	preXDR		E21Q (gag/Cag);S95T (agc/aCc);G668D (ggc/gAc)		S450L (tcg/tTg)	K88R (aag/aGg)		-15 C/T			L11L (cta/ctG)		S315T (agc/aCc)			-12 C/T			R927R (cgc/cgT)			S297A (tcg/Gcg);T1027T (acg/acA)	H281P (cac/cCc)
15-16884	16884-15_lib6812	ERS7708454	85	Moldova	4.2.1	MGIT	R	R		R	S	S	R	S	S	>10	>20		>400	0.5	2.5	5	0.25	<=0.188	preXDR		E21Q (gag/Cag);S95T (agc/aCc);G668D (ggc/gAc)		S450L (tcg/tTg)	K88R (aag/aGg)		-15 C/T			L11L (cta/ctG)		S315T (agc/aCc)	C14R (tgc/Cgc)		-12 C/T			R927R (cgc/cgT)			S297A (tcg/Gcg);D328G (gat/gGt);T1027T (acg/acA)	H281P (cac/cCc)
15-16885	16885-15_lib6813	ERS7708455	87	Moldova	2.2.1	MGIT	R	R		R	S	S	S	R	S	3	>20		>400	0.5	0.625	0.625	0.5	0.375	preXDR		E21Q (gag/Cag);S95T (agc/aCc);R292G (cga/Gga);G668D (ggc/gAc)	A187V (gca/gTa)	S450L (tcg/tTg);A1075A (gct/gcC)	K43R (aag/aGg)				R212R (cga/cgC)	L11L (cta/ctG)		R463L (cgg/cTg);S315T (agc/aCc)	D8H (gac/Cac)					R927R (cgc/cgT)	C76C (tgc/tgT)	-8 C/A		Y147_ (tac/taA)
15-16886	16886-15_lib6814	ERS7708456	89	Moldova	4.2.1	MGIT	R	R		S	S	S	R	S	S	>10	>20		<=25	0.5	1.25	5	0.125	<=0.188	preXDR		E21Q (gag/Cag);S95T (agc/aCc);G668D (ggc/gAc)		S450L (tcg/tTg)	K88R (aag/aGg)		-15 C/T			L11L (cta/ctG)		S315T (agc/aCc)			-12 C/T			R927R (cgc/cgT)			S297A (tcg/Gcg);T1027T (acg/acA)	H281P (cac/cCc)
15-16893	16893-15_lib6821	ERS7708457	90	Moldova	4.3.2.1	MGIT	R	R		R	S	S	S	R	R	3	>20		>400	0.5	1.25	0.625	7.5	7.5	preXDR	P94L (ccg/cTg);S661S (agc/agT)	E21Q (gag/Cag);S95T (agc/aCc);G668D (ggc/gAc)		S450L (tcg/tTg);F503S (ttc/tCc)						L11L (cta/ctG)		S315T (agc/aCc)	G17C (ggc/Tgc)					K656N (aag/aaC);R927R (cgc/cgT)			M306V (atg/Gtg)			492 C/T
15-16887	16887-15_lib6815	ERS7708458	91	Moldova	4.2.1	MGIT	R	R		S	S	S	R	S	S	>10	>20		<=25	0.5	2.5	5	0.125	<=0.188	preXDR		E21Q (gag/Cag);S95T (agc/aCc);G668D (ggc/gAc)		S450L (tcg/tTg)	K88R (aag/aGg)		-15 C/T			L11L (cta/ctG)		S315T (agc/aCc)			-12 C/T			R927R (cgc/cgT)			S297A (tcg/Gcg);T1027T (acg/acA)	H281P (cac/cCc)
15-16888	16888-15_lib6816	ERS7708459	93	Moldova	2.2.1	MGIT	R	R			S	S	S	S	S	3	>20		50	0.5	1.25	0.625	0.25	0.375	MDR		E21Q (gag/Cag);S95T (agc/aCc);G668D (ggc/gAc)	A187V (gca/gTa)	S450L (tcg/tTg);A1075A (gct/gcC)	K43R (aag/aGg)				R212R (cga/cgC)	L11L (cta/ctG)		R463L (cgg/cTg);S315T (agc/aCc)						R927R (cgc/cgT)	C76C (tgc/tgT)			N379D (aac/Gac)
15-14162	14162-15_lib6949	ERS7708460	95	Moldova	4.2.1	MGIT	R	R	R	S	S	S	R	S	S	>10	>20			1	1.25	5	0.125	0.375	preXDR		E21Q (gag/Cag);S95T (agc/aCc);G668D (ggc/gAc)		H445N (cac/Aac);S493L (tcg/tTg)	K88R (aag/aGg)		-15 C/T			L11L (cta/ctG)		S315T (agc/aCc)			-12 C/T			R927R (cgc/cgT)	I655T (atc/aCc)		M306I (atg/atA);T1027T (acg/acA)	H281P (cac/cCc)
15-16889	16889-15_lib6817	ERS7708461	96	Moldova	4.2.1	MGIT	R	S		S	S	S	R	S	S	>10	<=1.0		<=25	0.25	1.25	5	0.125	<=0.188	I		E21Q (gag/Cag);S95T (agc/aCc);G668D (ggc/gAc)		D435Y (gac/Tac)	K88R (aag/aGg)		-15 C/T			L11L (cta/ctG)		S315T (agc/aCc)			-12 C/T			R927R (cgc/cgT)			T1027T (acg/acA)	H281P (cac/cCc)
15-16890	16890-15_lib6818	ERS7708462	99	Moldova	2.2.1	MGIT	R	S		S	S	S	S	S	S	10	1		<=25	0.25	1.25	0.625	0.125	<=0.188	mono		E21Q (gag/Cag);S95T (agc/aCc);G668D (ggc/gAc)	A187V (gca/gTa)	L430P (ctg/cCg);A1075A (gct/gcC)	K43R (aag/aGg)				R212R (cga/cgC)	L11L (cta/ctG)		R463L (cgg/cTg);S315T (agc/aCc)						R927R (cgc/cgT)	C76C (tgc/tgT)
15-16891	16891-15_lib6819	ERS7708463	101	Moldova	2.2.1	MGIT	R	R		R	S	S	S	S	S	3	>20		>400	0.25	1.25	0.625	0.125	0.375	MDR		E21Q (gag/Cag);S95T (agc/aCc);G668D (ggc/gAc)	A187V (gca/gTa)	S450L (tcg/tTg);A1075A (gct/gcC)	K43R (aag/aGg)				R212R (cga/cgC)	L11L (cta/ctG)		R463L (cgg/cTg);S315T (agc/aCc)	I6S (atc/aGc)					R927R (cgc/cgT)	C76C (tgc/tgT)		M306V (atg/Gtg)	W391_ (tgg/tgA)
15-16892	16892-15_lib6820	ERS7708464	102	Moldova	4.2.1	MGIT	R	R		S	S	S	R	S	S	>10	>20		<=25	0.5	2.5	5	0.25	0.375	preXDR		E21Q (gag/Cag);S95T (agc/aCc);G668D (ggc/gAc)		S450L (tcg/tTg)	K88R (aag/aGg)		-15 C/T			L11L (cta/ctG)		S315T (agc/aCc)			-12 C/T			R927R (cgc/cgT)			S297A (tcg/Gcg);T1027T (acg/acA)	H281P (cac/cCc)
15-14163	14163-15_lib6944	ERS7708465	104	Moldova	2.2.1	MGIT	R	R	R	R	S	S	R	S	S	3	>20			1	1.25	5	<=0.0625	<=0.188	preXDR		E21Q (gag/Cag);S95T (agc/aCc);G668D (ggc/gAc)	A187V (gca/gTa)	S450L (tcg/tTg);A1075A (gct/gcC)					R212R (cga/cgC)	L11L (cta/ctG)		R463L (cgg/cTg);S315T (agc/aCc)	U	U	-12 C/T			R927R (cgc/cgT)	C76C (tgc/tgT);A545A (gcc/gcA)		M306V (atg/Gtg)	GAP		517 C/T
15-14164	14164-15_lib6945	ERS7708466	105	Moldova	2.2.1	MGIT	R	R	S	S	S	S	S	S	S	3	>20			0.5	1.25	1.25	<=0.0625	<=0.188	MDR		E21Q (gag/Cag);S95T (agc/aCc);G668D (ggc/gAc)	A187V (gca/gTa)	S450L (tcg/tTg);A1075A (gct/gcC)	K43R (aag/aGg)				R212R (cga/cgC)	L11L (cta/ctG)		R463L (cgg/cTg);S315T (agc/aCc)						R927R (cgc/cgT)	C76C (tgc/tgT)			N379D (aac/Gac)
15-14165	14165-15_lib6946	ERS7708467	106	Moldova	4.2.1	MGIT	R	R	S	S	S	S	R	S	S	>10	>20			1	2.5	12.5	0.125	0.375	preXDR		E21Q (gag/Cag);S95T (agc/aCc);G668D (ggc/gAc)		H445Y (cac/Tac)	K88R (aag/aGg)		-15 C/T			L11L (cta/ctG)		S315T (agc/aCc)			-12 C/T			R927R (cgc/cgT)			M306I (atg/atA);T1027T (acg/acA)	H281P (cac/cCc)
15-14166	14166-15_lib6732	ERS7708468	107	Moldova	4.2.1	MGIT	R	R	S	S	S	S	R	S	S	>10	>20			1	2.5	5	0.125	0.375	preXDR		E21Q (gag/Cag);S95T (agc/aCc);G668D (ggc/gAc)		S450L (tcg/tTg)	K88R (aag/aGg)		-15 C/T			L11L (cta/ctG)		S315T (agc/aCc)			-12 C/T			R927R (cgc/cgT)			S297A (tcg/Gcg);T1027T (acg/acA)	H281P (cac/cCc)
15-14167	14167-15_lib6962	ERS7708469	108	Moldova	2.2.1	MGIT	R	R	S	S	S	S	S	S	S	3	>20			0.5	1.25	1.25	<=0.0625	<=0.188	MDR		E21Q (gag/Cag);S95T (agc/aCc);G668D (ggc/gAc)	A187V (gca/gTa)	S450L (tcg/tTg);A1075A (gct/gcC)	K43R (aag/aGg)				R212R (cga/cgC)	L11L (cta/ctG)		R463L (cgg/cTg);S315T (agc/aCc)						R927R (cgc/cgT)	C76C (tgc/tgT)			N379D (aac/Gac)
15-14168	14168-15_lib6963	ERS7708470	110	Moldova	4.2.1	MGIT	R	R	S	S	S	S	R	S	S	>10	>20			0.5	2.5	5	0.125	0.375	preXDR		E21Q (gag/Cag);S95T (agc/aCc);G668D (ggc/gAc)		S450L (tcg/tTg)	K88R (aag/aGg)		-15 C/T			L11L (cta/ctG)		S315T (agc/aCc)			-12 C/T			R927R (cgc/cgT)			S297A (tcg/Gcg);T1027T (acg/acA)	H281P (cac/cCc)
15-14169	14169-15_lib6736	ERS7708471	111	Moldova	4.2.1	MGIT	R	R	S	S	S	S	R	S	S	>10	>20			0.5	1.25	12.5	0.125	<=0.188	preXDR		E21Q (gag/Cag);S95T (agc/aCc);G668D (ggc/gAc)		H445Y (cac/Tac)	K88R (aag/aGg)		-15 C/T			L11L (cta/ctG)		S315T (agc/aCc)			-12 C/T			R927R (cgc/cgT)		-16 C/T	T1027T (acg/acA)	H281P (cac/cCc)
15-14170	14170-15_lib6737	ERS7708472	112	Moldova	2.2.1	MGIT	R	R	R	R	R	R	R	S	S	10	>20			>40	5	>25	<=0.0625	0.375	preXDR		E21Q (gag/Cag);S95T (agc/aCc);G668D (ggc/gAc)	A187V (gca/gTa)	S450L (tcg/tTg);A1075A (gct/gcC)	K43R (aag/aGg)				R212R (cga/cgC)	L11L (cta/ctG)		R463L (cgg/cTg);S315T (agc/aCc)	W119R (tgg/Cgg)					R927R (cgc/cgT)	C76C (tgc/tgT)	-8 C/A	Y319S (tat/tCt)	Y147_ (tac/taA)		1401 A/G
15-14171	14171-15_lib6743	ERS7708473	113	Moldova	2.2.1	MGIT	R	R	R	R	S	S	S	S	S	3	4			0.5	1.25	1.25	<=0.0625	<=0.188	MDR		E21Q (gag/Cag);S95T (agc/aCc);G668D (ggc/gAc)	A187V (gca/gTa)	D435V (gac/gTc);H1028Y (cac/Tac);A1075A (gct/gcC)	K43R (aag/aGg)				R212R (cga/cgC)	L11L (cta/ctG)		R463L (cgg/cTg);S315T (agc/aCc)	L182W (ttg/tGg)					R927R (cgc/cgT)	C76C (tgc/tgT)		M306V (atg/Gtg)	N379D (aac/Gac)
15-14172	14172-15_lib7363	ERS7708474	114	Moldova	4.2.1	MGIT	R	R	R	R	S	S	S	S	S	>10	>20			0.5	1.25	2.5	0.125	<=0.188	MDR		E21Q (gag/Cag);S95T (agc/aCc);G668D (ggc/gAc)		S450L (tcg/tTg)	K88R (aag/aGg)		-15 C/T			L11L (cta/ctG)		S315T (agc/aCc)	Y34_ (tac/taG)		-12 C/T			R927R (cgc/cgT)		-15 C/G	G406A (ggc/gCc);T1027T (acg/acA)	H281P (cac/cCc)
15-14173	14173-15_lib7364	ERS7708475	116	Moldova	4.2.1	MGIT	R	R	R	R	S	S	S	S	S	>10	>20			0.5	1.25	2.5	0.125	<=0.188	MDR		E21Q (gag/Cag);S95T (agc/aCc);G668D (ggc/gAc)		S450L (tcg/tTg)	K88R (aag/aGg)		-15 C/T			L11L (cta/ctG)		S315T (agc/aCc)	K96T (aag/aCg)		-12 C/T			R927R (cgc/cgT)			S297A (tcg/Gcg);T1027T (acg/acA)	H281P (cac/cCc)
15-14174	14174-15_lib7365	ERS7708476	117	Moldova	4.2.1	MGIT	R	R	R	R	S	S	R	S	S	>10	>20			1	2.5	5	0.125	0.375	preXDR		E21Q (gag/Cag);S95T (agc/aCc);G668D (ggc/gAc)		S450L (tcg/tTg)	K88R (aag/aGg)		-15 C/T			L11L (cta/ctG)		S315T (agc/aCc)			-12 C/T			R927R (cgc/cgT)			S297A (tcg/Gcg);D1024N (gac/Aac);T1027T (acg/acA)	H281P (cac/cCc)
15-14175	14175-15_lib6734	ERS7708477	119	Moldova	2.2.1	MGIT	R	R	R	S	S	S	R	S	S	3	>20			0.5	1.25	12.5	0.125	<=0.188	preXDR		E21Q (gag/Cag);S95T (agc/aCc);G668D (ggc/gAc)	N69S (aac/aGc);A187V (gca/gTa)	S450L (tcg/tTg);A1075A (gct/gcC)	K43R (aag/aGg)				R212R (cga/cgC)	L11L (cta/ctG)		R463L (cgg/cTg);S315T (agc/aCc)			-10 G/A			R927R (cgc/cgT)	C76C (tgc/tgT)		M306V (atg/Gtg)	N379D (aac/Gac)
15-14176	14176-15_lib7366	ERS7708478	120	Moldova	4.2.1	MGIT	R	R	R	S	S	S	R	S	S	>10	>20			0.5	2.5	5	0.125	<=0.188	preXDR		E21Q (gag/Cag);S95T (agc/aCc);G668D (ggc/gAc)		S450L (tcg/tTg)	K88R (aag/aGg)		-15 C/T			L11L (cta/ctG)		S315T (agc/aCc)			-12 C/T			R927R (cgc/cgT)			S297A (tcg/Gcg);T1027T (acg/acA)	H281P (cac/cCc)
15-14177	14177-15_lib6950	ERS7708479	121	Moldova	4.3.4.2	MGIT	R	R	S	S	S	S	S	R	R	10	>20			0.5	1.25	1.25	0.5	1.5	preXDR		E21Q (gag/Cag);A90V (gcg/gTg);S95T (agc/aCc);G668D (ggc/gAc)		S450L (tcg/tTg)						L11L (cta/ctG)		L472L (cta/ctG);S315T (agc/aCc)						R927R (cgc/cgT)			M306I (atg/atT)	I34T (atc/aCc)
15-14178	14178-15_lib7367	ERS7708480	123	Moldova	2.2.1	MGIT	R	R	R	R	S	S	S	S	S	3	>20			0.5	1.25	2.5	<=0.0625	<=0.188	MDR		E21Q (gag/Cag);S95T (agc/aCc);G668D (ggc/gAc)	A187V (gca/gTa)	S450L (tcg/tTg);A1075A (gct/gcC)	K43R (aag/aGg)				R212R (cga/cgC)	L11L (cta/ctG)		R463L (cgg/cTg);S315T (agc/aCc)	G101_ (gga/Tga)					R927R (cgc/cgT)	Q38Q (caa/caG);C76C (tgc/tgT)		M306I (atg/atA)
15-14179	14179-15_lib7368	ERS7708481	124	Moldova	2.2.1	MGIT	R	R	R	S	S	S	S	S	S	3	>20			0.5	1.25	1.25	<=0.0625	<=0.188	MDR		E21Q (gag/Cag);S95T (agc/aCc);G668D (ggc/gAc)	A187V (gca/gTa)	S450L (tcg/tTg);A1075A (gct/gcC)	K43R (aag/aGg)				R212R (cga/cgC)	L11L (cta/ctG)		R463L (cgg/cTg);S315T (agc/aCc)						R927R (cgc/cgT)	C76C (tgc/tgT)		M306I (atg/atA)	N379D (aac/Gac)
15-14180	14180-15_lib6961	ERS7708482	125	Moldova	2.2.1	MGIT	R	R	S	R	S	S	S	S	S	10	>20			0.5	1.25	1.25	<=0.0625	<=0.188	MDR		E21Q (gag/Cag);S95T (agc/aCc);G668D (ggc/gAc)	A187V (gca/gTa)	S450L (tcg/tTg);A1075A (gct/gcC)	K43R (aag/aGg)				R212R (cga/cgC)	L11L (cta/ctG)		R463L (cgg/cTg);S315T (agc/aCc)	K96N (aag/aaC)					R927R (cgc/cgT)	C76C (tgc/tgT)		Q497K (cag/Aag)	T61M (acg/aTg)
15-14181	14181-15_lib6964	ERS7708483	128	Moldova	4.2.1	MGIT	R	R	S	S	S	S	R	S	S	>10	>20			1	1.25	5	0.125	0.375	preXDR		E21Q (gag/Cag);S95T (agc/aCc);G668D (ggc/gAc)		H445Y (cac/Tac)	K88R (aag/aGg)		-15 C/T			L11L (cta/ctG)		S315T (agc/aCc)			-12 C/T			R927R (cgc/cgT)			M306I (atg/atA);T1027T (acg/acA)	H281P (cac/cCc)
15-14182	14182-15_lib6951	ERS7708484	129	Moldova	4.2.1	MGIT	R	R	S	S	S	S	R	S	S	>10	>20			0.5	1.25	5	0.125	0.375	preXDR		E21Q (gag/Cag);S95T (agc/aCc);G668D (ggc/gAc)		S450L (tcg/tTg)	K88R (aag/aGg)		-15 C/T			L11L (cta/ctG)		S315T (agc/aCc)			-12 C/T			R927R (cgc/cgT)			S297A (tcg/Gcg);T1027T (acg/acA)	H281P (cac/cCc)
15-14183	14183-15_lib6740	ERS7708485	130	Moldova	4.2.1	MGIT	R	R	S	S	S	S	R	S	S	>10	>20			0.5	1.25	5	0.125	0.375	preXDR		E21Q (gag/Cag);S95T (agc/aCc);G668D (ggc/gAc)		S450L (tcg/tTg)	K88R (aag/aGg)		-15 C/T			L11L (cta/ctG)		S315T (agc/aCc)			-12 C/T			R927R (cgc/cgT)			S297A (tcg/Gcg);T1027T (acg/acA)	H281P (cac/cCc)
15-14184	14184-15_lib6742	ERS7708486	131	Moldova	4.2.1	MGIT	R	R	R	R	S	S	R	S	S	>10	>20			0.5	1.25	5	0.125	<=0.188	preXDR		E21Q (gag/Cag);S95T (agc/aCc);G668D (ggc/gAc)		S450L (tcg/tTg)	K88R (aag/aGg)		-15 C/T			L11L (cta/ctG)		S315T (agc/aCc)	U		-12 C/T			R927R (cgc/cgT)		-8 C/A	S297A (tcg/Gcg);T1027T (acg/acA)	H281P (cac/cCc)
15-14185	14185-15_lib6741	ERS7708487	132	Moldova	4.2.1	MGIT	R	R	R	S	S	S	R	S	S	>10	>20			0.5	1.25	5	0.125	0.375	preXDR		E21Q (gag/Cag);S95T (agc/aCc);G668D (ggc/gAc)		S450L (tcg/tTg)	K88R (aag/aGg)		-15 C/T			L11L (cta/ctG)		S315T (agc/aCc)			-12 C/T			R927R (cgc/cgT)			S297A (tcg/Gcg);T1027T (acg/acA)	H281P (cac/cCc)
15-14186	14186-15_lib6967	ERS7708488	134	Moldova	2.2.1	MGIT	R	R	R	R	S	S	S	S	S	3	>20			0.5	1.25	1.25	0.125	0.375	MDR		E21Q (gag/Cag);S95T (agc/aCc);G668D (ggc/gAc)	A187V (gca/gTa)	S450L (tcg/tTg);A1075A (gct/gcC)	K43R (aag/aGg)				R212R (cga/cgC)	L11L (cta/ctG)		R463L (cgg/cTg);S315T (agc/aCc)	GAP					R927R (cgc/cgT)	C76C (tgc/tgT)		M306V (atg/Gtg)	Q165H (cag/caT)
15-14187	14187-15_lib6966	ERS7708489	135	Moldova	2.2.1	MGIT	R	R	R	S	S	S	S	S	S	10	>20			0.5	1.25	1.25	<=0.0625	<=0.188	MDR		E21Q (gag/Cag);S95T (agc/aCc);G668D (ggc/gAc)	A187V (gca/gTa)	S450L (tcg/tTg);A1075A (gct/gcC)	K43R (aag/aGg)				R212R (cga/cgC)	L11L (cta/ctG)		R463L (cgg/cTg);S315T (agc/aCc)	G55G (ggt/ggC);C14G (tgc/Ggc)					R927R (cgc/cgT)	C76C (tgc/tgT)		Q497R (cag/cGg)	N379D (aac/Gac)
15-14188	14188-15_lib6965	ERS7708490	136	Moldova	2.2.1	MGIT	R	R	R	R	S	S	R	S	S	3	20			1	1.25	12.5	<=0.0625	<=0.188	preXDR		E21Q (gag/Cag);S95T (agc/aCc);G668D (ggc/gAc)	A187V (gca/gTa)	D435V (gac/gTc);A1075A (gct/gcC)	K88R (aag/aGg)				R212R (cga/cgC)	L11L (cta/ctG)		R463L (cgg/cTg);S315T (agc/aCc)	Y64_ (tat/taG)					R927R (cgc/cgT)	C76C (tgc/tgT)		M306I (atg/atC)	D464G (gac/gGc)
15-14189	14189-15_lib6735	ERS7708491	137	Moldova	4.3.3	MGIT	R	R	R	R	R	R	R	S	S	>10	20			>40	12.5	>25	<=0.0625	0.375	preXDR		E21Q (gag/Cag);S95T (agc/aCc);G247S (ggc/Agc);G668D (ggc/gAc)		D435V (gac/gTc)			-15 C/T		M432T (atg/aCg)	L11L (cta/ctG)		S315T (agc/aCc)	G24D (ggc/gAc)					R927R (cgc/cgT)			M306I (atg/atA)			514 A/C;1401 A/G
15-14190	14190-15_lib6952	ERS7708492	138	Moldova	4.2.1	MGIT	R	R	S	S	S	S	R	S	S	>10	>20			0.5	1.25	5	0.125	<=0.188	preXDR		E21Q (gag/Cag);S95T (agc/aCc);G668D (ggc/gAc)		S450L (tcg/tTg)	K88R (aag/aGg)		-15 C/T			L11L (cta/ctG)		S315T (agc/aCc)			-12 C/T			R927R (cgc/cgT)			S297A (tcg/Gcg);T1027T (acg/acA)	H281P (cac/cCc)
15-14191	14191-15_lib6738	ERS7708493	139	Moldova	2.2.1	MGIT	R	R	R	R	S	S	R	S	S	10	>20			1	1.25	12.5	0.125	0.375	preXDR	I486L (atc/Ctc)	E21Q (gag/Cag);S95T (agc/aCc);G668D (ggc/gAc)	N69S (aac/aGc);A187V (gca/gTa)	S450L (tcg/tTg);L554P (ctg/cCg);A1075A (gct/gcC)	K43R (aag/aGg)				R212R (cga/cgC)	L11L (cta/ctG)		R463L (cgg/cTg);S315T (agc/aCc)	V180F (gtc/Ttc)		-10 G/A			R927R (cgc/cgT)	C76C (tgc/tgT)		M306V (atg/Gtg)	N379D (aac/Gac)
15-17519	17519-15_lib7338	ERS7708494	141	Moldova	4.3.3	MGIT	R	R	R	R	S	S	S	S	S	10	>20			0.5	1.25	1.25	0.125	0.375	MDR		E21Q (gag/Cag);S95T (agc/aCc);G247S (ggc/Agc);G668D (ggc/gAc)		S450L (tcg/tTg)	K43R (aag/aGg)				M432T (atg/aCg)	L11L (cta/ctG)		S315T (agc/aCc)	2288850i2 CC					R927R (cgc/cgT)			M306V (atg/Gtg)	C294Y (tgc/tAc)
15-14192	14192-15_lib6968	ERS7708495	142	Moldova	2.2.1	MGIT	R	R	R	R	S	S	S	S	S	3	>20			0.5	1.25	1.25	0.125	<=0.188	MDR		E21Q (gag/Cag);S95T (agc/aCc);G668D (ggc/gAc)	A187V (gca/gTa)	S450L (tcg/tTg);A1075A (gct/gcC)	K43R (aag/aGg)				R212R (cga/cgC)	L11L (cta/ctG)		R463L (cgg/cTg);S315T (agc/aCc)	I6S (atc/aGc)					R927R (cgc/cgT)	C76C (tgc/tgT)		M306V (atg/Gtg)	W391_ (tgg/tgA)
15-14193	14193-15_lib6739	ERS7708496	143	Moldova	4.2.1	MGIT	R	R	S	R	S	S	R	S	S	>10	>20			0.5	2.5	5	0.125	0.375	preXDR		E21Q (gag/Cag);S95T (agc/aCc);G668D (ggc/gAc)		S450L (tcg/tTg)	K88R (aag/aGg)		-15 C/T			L11L (cta/ctG)		S315T (agc/aCc)	T135P (acc/Ccc)		-12 C/T			R927R (cgc/cgT)	G814R (gga/Cga)		S297A (tcg/Gcg);T1027T (acg/acA)	H281P (cac/cCc)
15-14194	14194-15_lib6953	ERS7708497	144	Moldova	4.2.1	MGIT	R	R	S	S	S	S	R	S	S	>10	>20			0.5	2.5	5	0.125	0.375	preXDR		E21Q (gag/Cag);S95T (agc/aCc);G668D (ggc/gAc)		S450L (tcg/tTg)	K88R (aag/aGg)		-15 C/T			L11L (cta/ctG)		S315T (agc/aCc)			-12 C/T			R927R (cgc/cgT)			S297A (tcg/Gcg);T1027T (acg/acA)	H281P (cac/cCc)
15-14195	14195-15_lib6971	ERS7708498	145	Moldova	2.2.1	MGIT	R	R	R	S	R	R	R	S	S	3	>20			>40	5	>25	<=0.0625	<=0.188	preXDR		E21Q (gag/Cag);S95T (agc/aCc);G668D (ggc/gAc)	A187V (gca/gTa)	S450L (tcg/tTg);R827C (cgc/Tgc);A1075A (gct/gcC)	K43R (aag/aGg)				R212R (cga/cgC)	L11L (cta/ctG)		R463L (cgg/cTg);S315T (agc/aCc)						R927R (cgc/cgT)	Q38Q (caa/caG);C76C (tgc/tgT)		M306I (atg/atA)	GAP		1401 A/G
15-14196	14196-15_lib6733	ERS7708499	146	Moldova	4.2.1	MGIT	R	R	I	S	S	S	R	S	S	>10	>20			0.5	1.25	5	0.125	0.375	preXDR		E21Q (gag/Cag);S95T (agc/aCc);G668D (ggc/gAc)		S450W (tcg/tGg);L862R (ctg/cGg)	K88R (aag/aGg)		-15 C/T			L11L (cta/ctG)		S315T (agc/aCc)			-12 C/T			R927R (cgc/cgT)			Q497R (cag/cGg);T1027T (acg/acA)	H281P (cac/cCc)
15-14197	14197-15_lib6969	ERS7708500	150	Moldova	2.2.1	MGIT	R	R	R	R	S	S	R	S	S	10	>20			1	1.25	12.5	<=0.0625	<=0.188	preXDR		E21Q (gag/Cag);S95T (agc/aCc);G668D (ggc/gAc)	G106V (ggg/gTg);A187V (gca/gTa)	S450L (tcg/tTg);A1075A (gct/gcC)	K43R (aag/aGg)				R212R (cga/cgC)	L11L (cta/ctG)	A209V (gcg/gTg)	R463L (cgg/cTg);S315T (agc/aCc)	I31S (atc/aGc)		-10 G/A			R927R (cgc/cgT)	Q38Q (caa/caG);C76C (tgc/tgT)		Y319S (tat/tCt)	GAP
15-17520	17520-15_lib7339	ERS7708501	153	Moldova	2.2.1	MGIT	R	R	R	R	S	S	S	S	S	10	>20			0.5	1.25	2.5	0.125	0.375	MDR		E21Q (gag/Cag);S95T (agc/aCc);G668D (ggc/gAc)	A187V (gca/gTa)	S450L (tcg/tTg);I488V (atc/Gtc);A1075A (gct/gcC)	K43R (aag/aGg)				R212R (cga/cgC)	L11L (cta/ctG)		R463L (cgg/cTg);S315T (agc/aCc)	T160P (aca/Cca)					R927R (cgc/cgT)	C76C (tgc/tgT)		M306I (atg/atT)	N379D (aac/Gac)
15-17521	17521-15_lib7340	ERS7708502	154	Moldova	4.2.1	MGIT	R	R	S	S	S	S	R	S	S	>10	>20			0.5	1.25	5	0.125	0.375	preXDR		E21Q (gag/Cag);S95T (agc/aCc);G668D (ggc/gAc)		S450L (tcg/tTg)	K88R (aag/aGg)		-15 C/T			L11L (cta/ctG)		S315T (agc/aCc)			-12 C/T			R927R (cgc/cgT)			S297A (tcg/Gcg);T1027T (acg/acA)	H281P (cac/cCc)
15-17522	17522-15_lib6957	ERS7708503	156	Moldova	4.2.1	MGIT	R	R	S	S	S	S	R	S	S	>10	>20			0.5	2.5	5	0.125	0.375	preXDR		E21Q (gag/Cag);S95T (agc/aCc);G668D (ggc/gAc)		S450L (tcg/tTg)	K88R (aag/aGg)		-15 C/T			L11L (cta/ctG)		S315T (agc/aCc)			-12 C/T			R927R (cgc/cgT)			S297A (tcg/Gcg);T1027T (acg/acA)	H281P (cac/cCc)
15-17523	17523-15_lib6958	ERS7708504	157	Moldova	2.2.1	MGIT	R	R	R	S	S	S	S	S	S	3	>20			0.5	1.25	1.25	<=0.0625	0.375	MDR		E21Q (gag/Cag);S95T (agc/aCc);G668D (ggc/gAc)	A187V (gca/gTa)	S450L (tcg/tTg);A1075A (gct/gcC)	K43R (aag/aGg)				R212R (cga/cgC)	L11L (cta/ctG)		R463L (cgg/cTg);S315T (agc/aCc)						R927R (cgc/cgT)	C76C (tgc/tgT)		M306V (atg/Gtg)	N379D (aac/Gac)
15-17524	17524-15_lib6959	ERS7708505	158	Moldova	2.2.1	MGIT	R	R	R	S	S	S	S	S	S	10	>20			0.5	1.25	1.25	<=0.0625	<=0.188	MDR		E21Q (gag/Cag);S95T (agc/aCc);G668D (ggc/gAc)	A187V (gca/gTa)	S450L (tcg/tTg);A1075A (gct/gcC)	K43R (aag/aGg)				R212R (cga/cgC)	L11L (cta/ctG)		R463L (cgg/cTg);S315T (agc/aCc)						R927R (cgc/cgT)	C76C (tgc/tgT)		Q497R (cag/cGg)	N379D (aac/Gac)
15-17527	17527-15_lib7343	ERS7708506	161	Moldova	4.2.1	MGIT	R	R	S	S	S	S	R	S	S	>10	>20			0.5	1.25	5	0.125	0.375	preXDR		E21Q (gag/Cag);S95T (agc/aCc);G668D (ggc/gAc)		S450L (tcg/tTg)	K88R (aag/aGg)		-15 C/T			L11L (cta/ctG)		S315T (agc/aCc)			-12 C/T			R927R (cgc/cgT)			S297A (tcg/Gcg);T1027T (acg/acA)	H281P (cac/cCc)
15-15480	15480-15_lib6936	ERS7708507	162	Moldova	4.2.1	MGIT	R	R	S	S	S	S	R	S	S	>10	>20			0.5	2.5	5	0.125	0.375	preXDR		E21Q (gag/Cag);S95T (agc/aCc);G668D (ggc/gAc)		S450L (tcg/tTg)	K88R (aag/aGg)		-15 C/T			L11L (cta/ctG)		S315T (agc/aCc)			-12 C/T			R927R (cgc/cgT)			S297A (tcg/Gcg);T1027T (acg/acA)	H281P (cac/cCc)
15-15481	15481-15_lib6745	ERS7708508	163	Moldova	4.1.2.1	MGIT	R	R	S	S	S	S	S	S	S	3	>20			0.5	1.25	2.5	0.125	0.375	MDR		E21Q (gag/Cag);S95T (agc/aCc);G668D (ggc/gAc)	N111S (aac/aGc)	D103D (gac/gaT);S450L (tcg/tTg)					K167N (aag/aaC)	L11L (cta/ctG)		S315T (agc/aCc)						R927R (cgc/cgT);V981L (gtg/Ctg)			S347I (agt/aTt)
15-15485	15485-15_lib6744	ERS7708509	164	Moldova	4.2.1	MGIT	R	R	S	S	S	S	R	S	S	>10	>20			0.5	2.5	5	0.125	0.375	preXDR		E21Q (gag/Cag);S95T (agc/aCc);G668D (ggc/gAc)		S450L (tcg/tTg)	K88R (aag/aGg)		-15 C/T			L11L (cta/ctG)		S315T (agc/aCc)			-12 C/T			R927R (cgc/cgT)			S297A (tcg/Gcg);T1027T (acg/acA)	H281P (cac/cCc)
15-15486	15486-15_lib6750	ERS7708510	165	Moldova	4.2.1	MGIT	R	R	S	S	S	S	R	S	S	>10	>20			0.5	2.5	5	0.125	0.375	preXDR		E21Q (gag/Cag);S95T (agc/aCc);G668D (ggc/gAc)		S450L (tcg/tTg)	K88R (aag/aGg)		-15 C/T			L11L (cta/ctG)		S315T (agc/aCc)			-12 C/T			R927R (cgc/cgT)			S297A (tcg/Gcg);T1027T (acg/acA)	H281P (cac/cCc)
15-15491	15491-15_lib6937	ERS7708511	166	Moldova	4.2.1	MGIT	R	R	S	S	S	S	R	S	S	>10	>20			0.5	1.25	5	0.125	0.375	preXDR		E21Q (gag/Cag);S95T (agc/aCc);G668D (ggc/gAc)		S450L (tcg/tTg)	K88R (aag/aGg)		-15 C/T			L11L (cta/ctG)		S315T (agc/aCc)			-12 C/T			R927R (cgc/cgT)			S297A (tcg/Gcg);T1027T (acg/acA)	H281P (cac/cCc)
15-17528	17528-15_lib7344	ERS7708512	167	Moldova	4.2.1	MGIT	R	R	S	S	S	S	R	S	S	>10	>20			0.5	2.5	5	0.125	0.375	preXDR		E21Q (gag/Cag);S95T (agc/aCc);G668D (ggc/gAc)		S450L (tcg/tTg)	K88R (aag/aGg)		-15 C/T			L11L (cta/ctG)		S315T (agc/aCc)			-12 C/T			R927R (cgc/cgT)			S297A (tcg/Gcg);T1027T (acg/acA)	H281P (cac/cCc)
15-17529	17529-15_lib7345	ERS7708513	168	Moldova	4.1	MGIT	R	R	S	S	S	S	S	S	S	3	>20			0.5	1.25	1.25	0.25	0.75	MDR	A504V (gcg/gTg)	E21Q (gag/Cag);S95T (agc/aCc);G668D (ggc/gAc)	E458Q (gag/Cag)	S450L (tcg/tTg)						L11L (cta/ctG)		N493S (aac/aGc);S315T (agc/aCc)						R927R (cgc/cgT);V981L (gtg/Ctg)			M306V (atg/Gtg);P965P (ccg/ccA)
15-15493	15493-15_lib6938	ERS7708514	169	Moldova	4.2.1	MGIT	R	R	S	S	S	S	R	S	S	>10	>20			0.5	1.25	5	0.25	0.75	preXDR		E21Q (gag/Cag);S95T (agc/aCc);G668D (ggc/gAc)		S450L (tcg/tTg)	K88R (aag/aGg)		-15 C/T			L11L (cta/ctG)		S315T (agc/aCc)			-12 C/T			R927R (cgc/cgT)			S297A (tcg/Gcg);T1027T (acg/acA)	H281P (cac/cCc)
15-15494	15494-15_lib6939	ERS7708515	170	Moldova	4.2.1	MGIT	R	R	R	S	S	S	R	S	S	>10	>20			0.5	1.25	5	0.25	0.375	preXDR		E21Q (gag/Cag);S95T (agc/aCc);G668D (ggc/gAc)		S450L (tcg/tTg)	K88R (aag/aGg)		-15 C/T			L11L (cta/ctG)		S315T (agc/aCc)			-12 C/T			R927R (cgc/cgT)		-16 C/A	S297A (tcg/Gcg);T1027T (acg/acA)	H281P (cac/cCc)
15-15495	15495-15_lib6940	ERS7708516	172	Moldova	4.2.1	MGIT	R	R	S	S	S	S	R	S	S	>10	>20			0.5	2.5	5	0.125	0.375	preXDR		E21Q (gag/Cag);S95T (agc/aCc);G668D (ggc/gAc)		S450L (tcg/tTg)	K88R (aag/aGg)		-15 C/T			L11L (cta/ctG)		S315T (agc/aCc)			-12 C/T			R927R (cgc/cgT)			S297A (tcg/Gcg);T1027T (acg/acA)	H281P (cac/cCc)
15-15496	15496-15_lib6941	ERS7708517	174	Moldova	2.2.1	MGIT	R	R	S	S	S	S	R	S	S	3	>20			1	1.25	12.5	0.25	0.75	preXDR	S447Y (tcc/tAc)	E21Q (gag/Cag);S95T (agc/aCc);T246A (act/Gct);G668D (ggc/gAc)	A187V (gca/gTa)	S450L (tcg/tTg);E761D (gag/gaC);A1075A (gct/gcC)					R212R (cga/cgC)	L11L (cta/ctG)		R463L (cgg/cTg);S315T (agc/aCc)	I6L (atc/Ctc)		-37 G/T			R927R (cgc/cgT)	C76C (tgc/tgT)		D354A (gac/gCc)		-7 T/C	517 C/T
15-17530	17530-15_lib6960	ERS7708518	175	Moldova	4.2.1	MGIT	R	R	S	S	S	S	R	S	S	>10	>20			0.5	2.5	5	0.125	0.375	preXDR		E21Q (gag/Cag);S95T (agc/aCc);G668D (ggc/gAc)		S450L (tcg/tTg)	K88R (aag/aGg)		-15 C/T			L11L (cta/ctG)		S315T (agc/aCc)			-12 C/T			R927R (cgc/cgT)			S297A (tcg/Gcg);T1027T (acg/acA)	H281P (cac/cCc)
15-17531	17531-15_lib7346	ERS7708519	176	Moldova	2.2.1	MGIT	R	R	R	S	S	S	S	S	S	3	>20			0.5	1.25	1.25	<=0.0625	0.375	MDR		E21Q (gag/Cag);S95T (agc/aCc);G668D (ggc/gAc)	A187V (gca/gTa)	S450F (tcg/tTC);A1075A (gct/gcC)	K43R (aag/aGg)				R212R (cga/cgC)	L11L (cta/ctG)		R463L (cgg/cTg);S315T (agc/aCc)			-14 C/T			R927R (cgc/cgT)	Q38Q (caa/caG);C76C (tgc/tgT)		M306V (atg/Gtg)
15-15499	15499-15_lib6942	ERS7708520	177	Moldova	2.2.1	MGIT	R	R	R	R	S	S	S	S	S	10	>20			0.5	1.25	1.25	0.125	<=0.188	MDR		E21Q (gag/Cag);S95T (agc/aCc);G668D (ggc/gAc)	A187V (gca/gTa)	S450L (tcg/tTg);I488V (atc/Gtc);A1075A (gct/gcC)	K43R (aag/aGg)				R212R (cga/cgC)	L11L (cta/ctG)		R463L (cgg/cTg);S315T (agc/aCc)	V155G (gtg/gGg)					R927R (cgc/cgT)	C76C (tgc/tgT)		M306I (atg/atT)	N379D (aac/Gac)
15-15501	15501-15_lib6752	ERS7708521	181	Moldova	4.2.1	MGIT	R	R	S	S	S	S	R	S	S	>10	>20			0.5	1.25	5	0.125	0.375	preXDR		E21Q (gag/Cag);S95T (agc/aCc);G668D (ggc/gAc)		S450L (tcg/tTg)	K88R (aag/aGg)		-15 C/T			L11L (cta/ctG)		S315T (agc/aCc)			-12 C/T			R927R (cgc/cgT)			S297A (tcg/Gcg);T1027T (acg/acA)	H281P (cac/cCc);G146G (ggc/ggA)
15-15502	15502-15_lib6755	ERS7708522	185	Moldova	2.2.1	MGIT	R	R	R	R	S	S	S	S	S	3	>20			0.5	1.25	1.25	0.125	0.375	MDR		E21Q (gag/Cag);S95T (agc/aCc);G668D (ggc/gAc)	A187V (gca/gTa)	S450L (tcg/tTg);A1075A (gct/gcC)					R212R (cga/cgC)	L11L (cta/ctG)		R463L (cgg/cTg);S315T (agc/aCc)	S67P (tcg/Ccg)					R927R (cgc/cgT)	C76C (tgc/tgT)		M306V (atg/Gtg)			517 C/T
15-15505	15505-15_lib6947	ERS7708523	186	Moldova	4.2.1	MGIT	R	R	S	S	S	S	R	S	S	>10	>20			0.5	1.25	5	0.25	0.375	preXDR		E21Q (gag/Cag);S95T (agc/aCc);G668D (ggc/gAc)		S450L (tcg/tTg)	K88R (aag/aGg)		-15 C/T			L11L (cta/ctG)		S315T (agc/aCc)			-12 C/T			R927R (cgc/cgT)		4243185i1 C	S297A (tcg/Gcg);T1027T (acg/acA)	H281P (cac/cCc)
15-15504	15504-15_lib6943	ERS7708524	187	Moldova	2.2.1	MGIT	R	R	S	S	S	S	R	S	S	3	>20			1	2.5	12.5	0.125	0.375	preXDR		E21Q (gag/Cag);S95T (agc/aCc);G668D (ggc/gAc)	A187V (gca/gTa)	S450L (tcg/tTg);A1075A (gct/gcC)	K43R (aag/aGg)				R212R (cga/cgC)	L11L (cta/ctG)		R463L (cgg/cTg);S315T (agc/aCc)			-10 G/A			R927R (cgc/cgT)	C76C (tgc/tgT)		M306I (atg/atA)	N379D (aac/Gac)
15-17533	17533-15_lib7348	ERS7708525	188	Moldova	4.2.1	MGIT	R	R	S	S	S	S	R	S	S	>10	>20			0.5	1.25	5	0.125	<=0.188	preXDR		E21Q (gag/Cag);S95T (agc/aCc);G668D (ggc/gAc)		S450L (tcg/tTg)	K88R (aag/aGg)		-15 C/T			L11L (cta/ctG)		S315T (agc/aCc)			-12 C/T			R927R (cgc/cgT)			S297A (tcg/Gcg);T1027T (acg/acA)	H281P (cac/cCc)
15-15507	15507-15_lib6954	ERS7708526	189	Moldova	2.2.1	MGIT	R	R	R	R	S	S	S	S	S	3	>20			0.5	1.25	1.25	0.125	0.375	MDR		E21Q (gag/Cag);S95T (agc/aCc);G668D (ggc/gAc)	A187V (gca/gTa)	S450W (tcg/tGg);A1075A (gct/gcC)					R212R (cga/cgC)	L11L (cta/ctG)		R463L (cgg/cTg);S315T (agc/aCc)	Q141_ (cag/Tag)					R927R (cgc/cgT)	C76C (tgc/tgT)		M306V (atg/Gtg)			517 C/T
15-17534	17534-15_lib7349	ERS7708527	190	Moldova	2.2.1	MGIT	R	R	R	R	S	S	S	S	S	3	20			0.5	1.25	1.25	0.125	0.375	MDR		E21Q (gag/Cag);S95T (agc/aCc);G668D (ggc/gAc)	A187V (gca/gTa)	D435V (gac/gTc);A1075A (gct/gcC)					R212R (cga/cgC)	L11L (cta/ctG)		R463L (cgg/cTg);S315T (agc/aCc)	G97S (ggt/Agt)					R927R (cgc/cgT)	C76C (tgc/tgT)		M306V (atg/Gtg)			517 C/T
15-15513	15513-15_lib6753	ERS7708528	192	Moldova	4.2.1	MGIT	R	R	S	S	S	S	R	S	S	>10	>20			0.5	2.5	5	0.125	0.375	preXDR		E21Q (gag/Cag);S95T (agc/aCc);G668D (ggc/gAc)		S450L (tcg/tTg)	K88R (aag/aGg)		-15 C/T			L11L (cta/ctG)		S315T (agc/aCc)			-12 C/T			R927R (cgc/cgT)			S297A (tcg/Gcg);T1027T (acg/acA)	H281P (cac/cCc);G146G (ggc/ggA)
15-15515	15515-15_lib7000	ERS7708529	194	Moldova	2.2.1	MGIT	R	R	R	S	S	S	S	S	S	10	>20			0.5	1.25	1.25	0.125	0.375	MDR		E21Q (gag/Cag);S95T (agc/aCc);G668D (ggc/gAc)	A187V (gca/gTa)	S450L (tcg/tTg);A1075A (gct/gcC)	K43R (aag/aGg)				R212R (cga/cgC)	L11L (cta/ctG)		R463L (cgg/cTg);S315T (agc/aCc)						R927R (cgc/cgT)	C76C (tgc/tgT)		M306V (atg/Gtg)	N379D (aac/Gac)
15-17535	17535-15_lib7350	ERS7708530	195	Moldova	4.8	MGIT	S	S	S	S	S	S	S	R	R	0.025	<=0.125			0.5	1.25	1.25	1	3	I		E21Q (gag/Cag);D94A (gac/gCc)								L11L (cta/ctG)		S575Q (tcg/CAg)						R927R (cgc/cgT)
15-17538	17538-15_lib7353	ERS7708531	202	Moldova	2.2.1	MGIT	R	R	R	R	S	S	S	S	S	3	>20			0.5	1.25	1.25	0.125	<=0.188	MDR		E21Q (gag/Cag);S95T (agc/aCc);G668D (ggc/gAc)	A187V (gca/gTa)	S450L (tcg/tTg);A1075A (gct/gcC)	K43R (aag/aGg)				R212R (cga/cgC)	L11L (cta/ctG)		R463L (cgg/cTg);S315T (agc/aCc)	D8H (gac/Cac)					R927R (cgc/cgT)	C76C (tgc/tgT)	-8 C/A	A505V (gcc/gTc)	Y147_ (tac/taA)
15-15526	15526-15_lib6747	ERS7708532	203	Moldova	2.2.1	MGIT	R	R	S	S	R	R	R	S	S	10	>20			4	12.5	5	<=0.0625	<=0.188	preXDR		E21Q (gag/Cag);S95T (agc/aCc);G668D (ggc/gAc)	A187V (gca/gTa)	S450L (tcg/tTg);A1075A (gct/gcC)	K43R (aag/aGg)				R212R (cga/cgC)	L11L (cta/ctG)		R463L (cgg/cTg);S315T (agc/aCc)						R927R (cgc/cgT)	C76C (tgc/tgT)		M306I (atg/atA)			1402 C/T
15-15527	15527-15_lib6748	ERS7708533	204	Moldova	2.2.1	MGIT	R	R	R	R	S	S	S	S	S	10	>20			0.25	1.25	1.25	0.125	0.375	MDR		E21Q (gag/Cag);S95T (agc/aCc);G668D (ggc/gAc)	A187V (gca/gTa)	S450L (tcg/tTg);A1075A (gct/gcC)	K43R (aag/aGg)				R212R (cga/cgC)	L11L (cta/ctG)		R463L (cgg/cTg);S315T (agc/aCc)	K96N (aag/aaC)					R927R (cgc/cgT)	C76C (tgc/tgT)		Q497K (cag/Aag)	T61M (acg/aTg)
15-17539	17539-15_lib7354	ERS7708534	205	Moldova	4.2.1	MGIT	R	R	S	S	S	S	R	S	S	>10	>20			0.5	1.25	5	0.125	0.375	preXDR		E21Q (gag/Cag);S95T (agc/aCc);G668D (ggc/gAc)		S450L (tcg/tTg)	K88R (aag/aGg)		-15 C/T			L11L (cta/ctG)		S315T (agc/aCc)			-12 C/T			R927R (cgc/cgT)			S297A (tcg/Gcg);T1027T (acg/acA)	H281P (cac/cCc)
15-15528	15528-15_lib6749	ERS7708535	206	Moldova	2.2.1	MGIT	R	R	S	S	S	S	S	S	S	10	>20			0.5	1.25	1.25	<=0.0625	0.375	MDR		E21Q (gag/Cag);S95T (agc/aCc);G668D (ggc/gAc)	A187V (gca/gTa)	S450L (tcg/tTg);I488V (atc/Gtc);A1075A (gct/gcC)	K43R (aag/aGg)				R212R (cga/cgC)	L11L (cta/ctG)		R463L (cgg/cTg);S315T (agc/aCc)						R927R (cgc/cgT)	C76C (tgc/tgT)		M306I (atg/atT)	N379D (aac/Gac)
15-17540	17540-15_lib7355	ERS7708536	207	Moldova	2.2.1	MGIT	R	R	S	R	S	S	S	S	S	10	>20			0.5	1.25	1.25	<=0.0625	<=0.188	MDR		E21Q (gag/Cag);S95T (agc/aCc);G668D (ggc/gAc)	A187V (gca/gTa)	S450L (tcg/tTg);A1075A (gct/gcC)	K43R (aag/aGg)				R212R (cga/cgC)	L11L (cta/ctG)		R463L (cgg/cTg);S315T (agc/aCc)	C14R (tgc/Cgc)					R927R (cgc/cgT)	C76C (tgc/tgT)		G406D (ggc/gAc)	N379D (aac/Gac)
15-15529	15529-15_lib6746	ERS7708537	209	Moldova	2.2.1	MGIT	R	R	S	R	S	S	S	R	S	10	>20			0.5	1.25	1.25	0.5	0.75	preXDR	T500A (acc/Gcc)	E21Q (gag/Cag);S95T (agc/aCc);G668D (ggc/gAc)	A187V (gca/gTa)	S450L (tcg/tTg);A1075A (gct/gcC)	K43R (aag/aGg)				R212R (cga/cgC)	L11L (cta/ctG)		R463L (cgg/cTg);S315T (agc/aCc)	C14R (tgc/Cgc)					R927R (cgc/cgT)	C76C (tgc/tgT)		G406D (ggc/gAc)	N379D (aac/Gac)
15-15533	15533-15_lib6956	ERS7708538	210	Moldova	4.2.1	MGIT	R	R	S	S	S	S	R	S	S	>10	>20			0.5	1.25	5	0.25	0.375	preXDR		E21Q (gag/Cag);S95T (agc/aCc);G668D (ggc/gAc)		S450L (tcg/tTg)	K88R (aag/aGg)		-15 C/T			L11L (cta/ctG)		S315T (agc/aCc)			-12 C/T			R927R (cgc/cgT)			S297A (tcg/Gcg);T1027T (acg/acA)	H281P (cac/cCc)
15-17541	17541-15_lib7356	ERS7708539	211	Moldova	4.2.1	MGIT	R	R	R	R	S	S	R	S	S	>10	>20			0.5	1.25	5	0.125	0.375	preXDR		E21Q (gag/Cag);S95T (agc/aCc);G668D (ggc/gAc)		H445N (cac/Aac);S493L (tcg/tTg)	K88R (aag/aGg)		-15 C/T			L11L (cta/ctG)		S315T (agc/aCc)	Q141_ (cag/Tag)		-12 C/T			R927R (cgc/cgT)			M306V (atg/Gtg);T1027T (acg/acA)	H281P (cac/cCc)
15-17542	17542-15_lib7357	ERS7708540	212	Moldova	4.2.1	MGIT	R	R	R	R	S	S	R	S	S	>10	>20			0.5	1.25	5	0.125	0.375	preXDR		E21Q (gag/Cag);S95T (agc/aCc);G668D (ggc/gAc)		S450L (tcg/tTg)	K88R (aag/aGg)		-15 C/T			L11L (cta/ctG)		S315T (agc/aCc)	K96T (aag/aCg)		-12 C/T			R927R (cgc/cgT)		-16 C/T	S297A (tcg/Gcg);T1027T (acg/acA)	H281P (cac/cCc)
15-17543	17543-15_lib7358	ERS7708541	213	Moldova	4.2.1	MGIT	R	R	S	R	S	S	S	R	R	>10	>20			0.5	2.5	2.5	1	3	preXDR		E21Q (gag/Cag);A90V (gcg/gTg);S95T (agc/aCc);G668D (ggc/gAc)		S450L (tcg/tTg)	K88R (aag/aGg)		-15 C/T			L11L (cta/ctG)		S315T (agc/aCc)		-11 A/G	-12 C/T			R927R (cgc/cgT)			S297A (tcg/Gcg);T1027T (acg/acA)	H281P (cac/cCc)
15-17544	17544-15_lib7359	ERS7708542	214	Moldova	4.1	MGIT	R	R	S	S	S	S	S	S	S	3	>20			0.5	1.25	2.5	0.125	0.375	MDR		E21Q (gag/Cag);S95T (agc/aCc);G668D (ggc/gAc)	E458Q (gag/Cag)	S450L (tcg/tTg)					L91R (ctc/cGc)	L11L (cta/ctG)		N493S (aac/aGc);S315T (agc/aCc)						R927R (cgc/cgT);V981L (gtg/Ctg)			M306V (atg/Gtg);P965P (ccg/ccA)
16-05559	5559-16_lib8221	ERS7708543	215	Moldova	2.2.1	MGIT	R	R	R	R	S	S	S	R	R	3	>20			0.25	0.625	1.25	1	3	preXDR		E21Q (gag/Cag);D94Y (gac/Tac);S95T (agc/aCc);G668D (ggc/gAc)	A187V (gca/gTa)	S450L (tcg/tTg);A1075A (gct/gcC)	K43R (aag/aGg)				R212R (cga/cgC)	L11L (cta/ctG)		R463L (cgg/cTg);S315T (agc/aCc)	K96N (aag/aaC)					R927R (cgc/cgT)	C76C (tgc/tgT)		Q497K (cag/Aag)	T61M (acg/aTg)
15-17545	17545-15_lib7360	ERS7708544	216	Moldova	4.8	MGIT			S	S	S	S	S	S	S					0.5	1.25	1.25	0.125	0.375	DS	G282D (ggc/gAc)	E21Q (gag/Cag)	G11R (ggg/Cgg)							L11L (cta/ctG)								R927R (cgc/cgT)	D865N (gac/Aac)
16-05560	5560-16_lib8231	ERS7708545	217	Moldova	4.2.1	MGIT	R	R	S	S	S	S	R	R	S	>10	>20			0.5	1.25	5	0.5	0.75	XDR	N499T (aac/aCc)	E21Q (gag/Cag);S95T (agc/aCc);G668D (ggc/gAc)		S450L (tcg/tTg)	K88R (aag/aGg)		-15 C/T			L11L (cta/ctG)		S315T (agc/aCc)			-12 C/T			R927R (cgc/cgT)			S297A (tcg/Gcg);T1027T (acg/acA)	H281P (cac/cCc)
16-05561	5561-16_lib8232	ERS7708546	218	Moldova	2.2.1	MGIT	R	R	I	R	S	S	S	S	S	3	>20			0.5	1.25	1.25	0.125	0.375	MDR		E21Q (gag/Cag);S95T (agc/aCc);G668D (ggc/gAc)	A187V (gca/gTa)	S450L (tcg/tTg);A1075A (gct/gcC)	K43R (aag/aGg)				R212R (cga/cgC)	L11L (cta/ctG)		R463L (cgg/cTg);S315T (agc/aCc)	D8E (gac/gaA)					R927R (cgc/cgT)	C76C (tgc/tgT)	-8 C/A		Y147_ (tac/taA)
15-17546	17546-15_lib7361	ERS7708547	219	Moldova	4.2.1	MGIT	R	R	R	S	S	S	R	S	S	>10	>20			0.5	1.25	5	0.125	<=0.188	preXDR		E21Q (gag/Cag);S95T (agc/aCc);G668D (ggc/gAc)		S450L (tcg/tTg)	K88R (aag/aGg)		-15 C/T			L11L (cta/ctG)		S315T (agc/aCc)			-12 C/T			R927R (cgc/cgT)		-16 C/T	S297A (tcg/Gcg);T1027T (acg/acA)	H281P (cac/cCc)
15-17547	17547-15_lib7362	ERS7708548	220	Moldova	4.2.1	MGIT	R	R	R	S	S	S	R	S	S	>10	>20			0.5	1.25	5	0.125	0.375	preXDR		E21Q (gag/Cag);S95T (agc/aCc);G668D (ggc/gAc)		S450L (tcg/tTg)	K88R (aag/aGg)		-15 C/T			L11L (cta/ctG)		S315T (agc/aCc)			-12 C/T			R927R (cgc/cgT)			S297A (tcg/Gcg);Q497H (cag/caC);T1027T (acg/acA)	H281P (cac/cCc)
16-05562	5562-16_lib8233	ERS7708549	221	Moldova	4.2.1	MGIT	R	R	R	S	S	S	S	S	S	>10	>20			0.5	1.25	2.5	0.125	0.375	MDR		E21Q (gag/Cag);S95T (agc/aCc);G668D (ggc/gAc)		S450L (tcg/tTg)	K88R (aag/aGg)		-15 C/T			L11L (cta/ctG)		S315T (agc/aCc)			-12 C/T			R927R (cgc/cgT)		-16 C/T	S297A (tcg/Gcg);T1027T (acg/acA)	H281P (cac/cCc)
16-05563	5563-16_lib8234	ERS7708550	224	Moldova	4.2.1	MGIT	R	R	R	R	S	S	R	S	S	>10	>20			1	2.5	12.5	0.25	0.375	preXDR		E21Q (gag/Cag);S95T (agc/aCc);G668D (ggc/gAc)		H445N (cac/Aac);S493L (tcg/tTg)	K88R (aag/aGg)		-15 C/T			L11L (cta/ctG)		S315T (agc/aCc)	Q141_ (cag/Tag)		-12 C/T			R927R (cgc/cgT)			M306V (atg/Gtg);T1027T (acg/acA)	H281P (cac/cCc)
16-05564	5564-16_lib8235	ERS7708551	225	Moldova	4.2.1	MGIT	R	R	S	S	S	S	R	S	S	>10	>20			0.5	1.25	5	0.125	<=0.188	preXDR		E21Q (gag/Cag);S95T (agc/aCc);G668D (ggc/gAc)		S450L (tcg/tTg)	K88R (aag/aGg)		-15 C/T			L11L (cta/ctG)		S315T (agc/aCc)			-12 C/T			R927R (cgc/cgT)			S297A (tcg/Gcg);T1027T (acg/acA)	H281P (cac/cCc)
16-05565	5565-16_lib8237	ERS7708552	226	Moldova	4.8	MGIT	S	R	S	S	S	S	S	S	S	0.05	>20			0.5	1.25	1.25	0.125	0.375	mono		E21Q (gag/Cag)		L293S (ttg/tCg);S450L (tcg/tTg)						L11L (cta/ctG)	V175V (gtt/gtC)							R927R (cgc/cgT)						1112 C/T
16-05566	5566-16_lib8236	ERS7708553	227	Moldova	4.2.1	MGIT	R	R	S	S	S	S	R	S	S	>10	>20			0.5	1.25	5	0.125	<=0.188	preXDR		E21Q (gag/Cag);S95T (agc/aCc);G668D (ggc/gAc)		S450L (tcg/tTg)	K88R (aag/aGg)		-15 C/T			L11L (cta/ctG)		S315T (agc/aCc)			-12 C/T			R927R (cgc/cgT)			S297A (tcg/Gcg);T1027T (acg/acA)	H281P (cac/cCc)
16-05567	5567-16_lib10019	ERS7708554	229	Moldova	4.2.1	MGIT	R	R	S	S	S	S	R	S	S	>10	>20			0.5	1.25	5	0.125	0.375	preXDR		E21Q (gag/Cag);S95T (agc/aCc);G668D (ggc/gAc)		S450L (tcg/tTg)	K88R (aag/aGg)		-15 C/T			L11L (cta/ctG)		S315T (agc/aCc)			-12 C/T			R927R (cgc/cgT)			S297A (tcg/Gcg);T1027T (acg/acA)	H281P (cac/cCc)
16-05568	5568-16_lib8217	ERS7708555	230	Moldova	2.2.1	MGIT	R	R	R	R	S	S	R	R	S	3	>20			0.5	1.25	5	0.5	0.75	XDR	T500N (acc/aAc)	E21Q (gag/Cag);S95T (agc/aCc);G668D (ggc/gAc)	A187V (gca/gTa)	S450L (tcg/tTg);A1075A (gct/gcC)	K43R (aag/aGg)				R212R (cga/cgC)	L11L (cta/ctG)		R463L (cgg/cTg);S315T (agc/aCc)	I31S (atc/aGc)					R927R (cgc/cgT)	Q38Q (caa/caG);C76C (tgc/tgT)		G406A (ggc/gCc)	GAP
16-05569	5569-16_lib8218	ERS7708556	231	Moldova	2.2.1	MGIT	R	R	R	S	S	S	R	S	S	3	20			0.5	1.25	5	0.125	<=0.188	preXDR		E21Q (gag/Cag);S95T (agc/aCc);G668D (ggc/gAc)	A187V (gca/gTa)	D435V (gac/gTc);A1075A (gct/gcC)	K43R (aag/aGg)				R212R (cga/cgC)	L11L (cta/ctG)		R463L (cgg/cTg);S315T (agc/aCc)						R927R (cgc/cgT)	C76C (tgc/tgT)		M306V (atg/Gtg)	N379D (aac/Gac)
16-05570	5570-16_lib8219	ERS7708557	232	Moldova	2.2.1	MGIT	R	R	R	R	S	S	R	S	S	10	>20			0.5	1.25	5	<=0.0625	<=0.188	preXDR		E21Q (gag/Cag);S95T (agc/aCc);G668D (ggc/gAc)	A187V (gca/gTa)	S450L (tcg/tTg);A1075A (gct/gcC)	K43R (aag/aGg)		-8 T/C		R212R (cga/cgC)	L11L (cta/ctG)		R463L (cgg/cTg);S315T (agc/aCc)	W68G (tgg/Ggg)					R927R (cgc/cgT)	Q38Q (caa/caG);C76C (tgc/tgT)		M306I (atg/atA)	GAP
16-05571	5571-16_lib8372	ERS7708558	233	Moldova	4.2.1	MGIT	R	S	S	S	S	S	R	S	S	>10	0.5			0.5	1.25	5	0.125	0.375	I		E21Q (gag/Cag);S95T (agc/aCc);G668D (ggc/gAc)		D435Y (gac/Tac)	K88R (aag/aGg)		-15 C/T			L11L (cta/ctG)		S315T (agc/aCc)			-12 C/T			R927R (cgc/cgT)			T1027T (acg/acA)	H281P (cac/cCc)
16-05573	5573-16_lib9892	ERS7708559	235	Moldova	4.2.1	MGIT	R	R	S	S	S	S	R	S	S	>10	>20			0.5	2.5	5	0.125	<=0.188	preXDR		E21Q (gag/Cag);S95T (agc/aCc);G668D (ggc/gAc)		S450L (tcg/tTg)	K88R (aag/aGg)		-15 C/T			L11L (cta/ctG)		S315T (agc/aCc)			-12 C/T			R927R (cgc/cgT)			S297A (tcg/Gcg);T1027T (acg/acA)	H281P (cac/cCc)
16-05574	5574-16_lib9893	ERS7708560	236	Moldova	4.2.1	MGIT	R	R	S	S	S	S	R	S	S	>10	>20			0.5	1.25	5	0.125	0.375	preXDR		E21Q (gag/Cag);S95T (agc/aCc);G668D (ggc/gAc)		S450L (tcg/tTg)	K88R (aag/aGg)		-15 C/T			L11L (cta/ctG)		S315T (agc/aCc)			-12 C/T			R927R (cgc/cgT)			S297A (tcg/Gcg);T1027T (acg/acA)	H281P (cac/cCc)
16-05575	5575-16_lib9894	ERS7708561	237	Moldova	4.2.1	MGIT	R	R	R	S	S	S	R	S	S	>10	>20			0.5	1.25	5	0.125	<=0.188	preXDR		E21Q (gag/Cag);S95T (agc/aCc);G668D (ggc/gAc)		S450L (tcg/tTg);H835R (cac/cGc)	K88R (aag/aGg)		-15 C/T			L11L (cta/ctG)		S315T (agc/aCc)			-12 C/T			R927R (cgc/cgT)			Q497R (cag/cGg);T1027T (acg/acA)	H281P (cac/cCc)
16-05578	5578-16_lib9897	ERS7708562	241	Moldova	2.2.1	MGIT	R	R	S	S	S	S	S	S	S	10	>20			0.5	1.25	1.25	0.125	<=0.188	MDR		E21Q (gag/Cag);S95T (agc/aCc);G668D (ggc/gAc)	A187V (gca/gTa)	S450L (tcg/tTg);A1075A (gct/gcC)	K43R (aag/aGg)				R212R (cga/cgC)	L11L (cta/ctG)		R463L (cgg/cTg);S315T (agc/aCc)						R927R (cgc/cgT)	C76C (tgc/tgT)			4326721i1 G;T61M (acg/aTg)
16-05579	5579-16_lib9898	ERS7708563	242	Moldova	4.2.1	MGIT	R	R	S	S	S	S	R	S	S	>10	>20			0.5	1.25	5	<=0.0625	<=0.188	preXDR		E21Q (gag/Cag);S95T (agc/aCc);G668D (ggc/gAc)		S450L (tcg/tTg)	K88R (aag/aGg)		-15 C/T			L11L (cta/ctG)		S315T (agc/aCc)			-12 C/T			R927R (cgc/cgT)			S297A (tcg/Gcg);T1027T (acg/acA)	H281P (cac/cCc)
16-05580	5580-16_lib9899	ERS7708564	245	Moldova	2.2.1	MGIT	R	R	R	R	S	S	R	S	S	3	>20			1	1.25	5	<=0.0625	<=0.188	preXDR		E21Q (gag/Cag);S95T (agc/aCc);G668D (ggc/gAc)	A187V (gca/gTa)	S450L (tcg/tTg);A1075A (gct/gcC)	K43R (aag/aGg)				R212R (cga/cgC)	L11L (cta/ctG)		R463L (cgg/cTg);S315T (agc/aCc)	P62L (ccg/cTg)		-10 G/A			R927R (cgc/cgT)	C76C (tgc/tgT)		M306V (atg/Gtg)	T314I (acc/aTc)
16-05581	5581-16_lib9900	ERS7708565	246	Moldova	4.2.1	MGIT	R	R	R	S	S	S	R	S	S	>10	>20			0.5	1.25	5	<=0.0625	<=0.188	preXDR		E21Q (gag/Cag);S95T (agc/aCc);G668D (ggc/gAc)		S450L (tcg/tTg);H835R (cac/cGc)	K88R (aag/aGg)		-15 C/T			L11L (cta/ctG)		S315T (agc/aCc)			-12 C/T			R927R (cgc/cgT)			Q497R (cag/cGg);T1027T (acg/acA)	H281P (cac/cCc)
16-05582	5582-16_lib9901	ERS7708566	247	Moldova	4.2.1	MGIT	R	R	S	S	S	S	R	S	S	>10	>20			0.5	1.25	5	<=0.0625	<=0.188	preXDR		E21Q (gag/Cag);S95T (agc/aCc);G668D (ggc/gAc)		S450L (tcg/tTg)	K88R (aag/aGg)		-15 C/T			L11L (cta/ctG)		S315T (agc/aCc)			-12 C/T			R927R (cgc/cgT)			S297A (tcg/Gcg);T1027T (acg/acA)	H281P (cac/cCc)
16-05583	5583-16_lib9902	ERS7708567	248	Moldova	4.2.1	MGIT	R	R	S	S	S	S	R	S	S	>10	>20			0.5	1.25	5	<=0.0625	<=0.188	preXDR		E21Q (gag/Cag);S95T (agc/aCc);G668D (ggc/gAc)		S450L (tcg/tTg)	K88R (aag/aGg)		-15 C/T			L11L (cta/ctG)		S315T (agc/aCc)			-12 C/T			R927R (cgc/cgT)			S297A (tcg/Gcg);T1027T (acg/acA)	H281P (cac/cCc)
16-05584	5584-16_lib9903	ERS7708568	249	Moldova	4.2.1	MGIT	R	R	R	S	S	S	R	S	S	>10	>20			0.5	1.25	5	<=0.0625	<=0.188	preXDR		E21Q (gag/Cag);S95T (agc/aCc);G668D (ggc/gAc)		S450L (tcg/tTg)	K88R (aag/aGg)		-15 C/T			L11L (cta/ctG)		S315T (agc/aCc)			-12 C/T			R927R (cgc/cgT)		-16 C/T	S297A (tcg/Gcg);T1027T (acg/acA)	H281P (cac/cCc)
16-05585	5585-16_lib9904	ERS7708569	250	Moldova	4.2.1	MGIT	R	R	S	S	S	S	R	S	S	>10	>20			0.5	2.5	5	0.125	<=0.188	preXDR		E21Q (gag/Cag);S95T (agc/aCc);G668D (ggc/gAc)		S450L (tcg/tTg)	K88R (aag/aGg)		-15 C/T			L11L (cta/ctG)		S315T (agc/aCc)			-12 C/T			R927R (cgc/cgT)			S297A (tcg/Gcg);T1027T (acg/acA)	H281P (cac/cCc)
16-05586	5586-16_lib9905	ERS7708570	251	Moldova	2.2.1	MGIT	R	S	S	S	S	S	S	S	S	3	0.25			0.5	1.25	1.25	<=0.0625	<=0.188	mono		E21Q (gag/Cag);S95T (agc/aCc);G668D (ggc/gAc)	A187V (gca/gTa)	A1075A (gct/gcC)					R212R (cga/cgC)	L11L (cta/ctG)		R463L (cgg/cTg)						R927R (cgc/cgT)	C76C (tgc/tgT)		A338T (gcg/Acg)
16-05587	5587-16_lib9906	ERS7708571	252	Moldova	2.2.1	MGIT	R	R	S	S	S	S	S	S	S	3	>20			0.5	1.25	1.25	0.125	<=0.188	MDR		E21Q (gag/Cag);S95T (agc/aCc);G668D (ggc/gAc)	A187V (gca/gTa)	S450L (tcg/tTg);A1075A (gct/gcC)	K43R (aag/aGg)				R212R (cga/cgC)	L11L (cta/ctG)		R463L (cgg/cTg);S315T (agc/aCc)						R927R (cgc/cgT)	C76C (tgc/tgT)	-8 C/A		Y147_ (tac/taA)
16-05588	5588-16_lib9480	ERS7708572	253	Moldova	4.2.1	MGIT	R	R	S	S	S	S	R	S	S	>10	>20			0.5	2.5	5	<=0.0625	0.375	preXDR		E21Q (gag/Cag);S95T (agc/aCc);G668D (ggc/gAc)		S450L (tcg/tTg)	K88R (aag/aGg)		-15 C/T			L11L (cta/ctG)		S315T (agc/aCc)			-12 C/T			R927R (cgc/cgT)			S297A (tcg/Gcg);T1027T (acg/acA)	H281P (cac/cCc)
16-05589	5589-16_lib9481	ERS7708573	255	Moldova	4.2.1	MGIT	R	R	R	R	S	S	R	S	S	>10	>20			0.5	1.25	5	<=0.0625	<=0.188	preXDR		E21Q (gag/Cag);S95T (agc/aCc);G668D (ggc/gAc)		S450L (tcg/tTg)	K88R (aag/aGg)		-15 C/T			L11L (cta/ctG)		S315T (agc/aCc)	GAP		-12 C/T			R927R (cgc/cgT)		-12 C/T	S297A (tcg/Gcg);T1027T (acg/acA)	H281P (cac/cCc)
16-05590	5590-16_lib8222	ERS7708574	256	Moldova	4.2.1	MGIT	R	R	S	R	S	S	R	S	S	>10	>20			0.5	1.25	5	<=0.0625	<=0.188	preXDR		E21Q (gag/Cag);S95T (agc/aCc);G668D (ggc/gAc)		S450L (tcg/tTg)	K88R (aag/aGg)		-15 C/T			L11L (cta/ctG)		S315T (agc/aCc)	L19P (ctg/cCg)		-12 C/T			R927R (cgc/cgT)			S297A (tcg/Gcg);T1027T (acg/acA)	H281P (cac/cCc)
16-05591	5591-16_lib8223	ERS7708575	257	Moldova	2.2.1	MGIT	R	R	R	R	R	R	R	S	S	10	>20			>40	5	>25	<=0.0625	<=0.188	preXDR		E21Q (gag/Cag);S95T (agc/aCc);G668D (ggc/gAc)	A187V (gca/gTa)	S450L (tcg/tTg);I488V (atc/Gtc);A1075A (gct/gcC)	K43R (aag/aGg)				R212R (cga/cgC)	L11L (cta/ctG)		R463L (cgg/cTg);S315T (agc/aCc)	GAP					R927R (cgc/cgT)	C76C (tgc/tgT)		M306I (atg/atT)	N379D (aac/Gac)		1401 A/G
16-05592	5592-16_lib8259	ERS7708576	258	Moldova	4.2.1	MGIT	R	R	S	S	S	S	R	S	S	>10	>20			0.5	1.25	5	<=0.0625	<=0.188	preXDR		E21Q (gag/Cag);S95T (agc/aCc);G668D (ggc/gAc)		S450L (tcg/tTg)	K88R (aag/aGg)		-15 C/T			L11L (cta/ctG)		S315T (agc/aCc)			-12 C/T			R927R (cgc/cgT)			S297A (tcg/Gcg);T1027T (acg/acA)	H281P (cac/cCc)
16-05593	5593-16_lib8224	ERS7708577	259	Moldova	2.2.1	MGIT	R	R	R	S	R	S	R	S	S	>10	20			4	2.5	25	0.125	0.375	preXDR		E21Q (gag/Cag);S95T (agc/aCc);G668D (ggc/gAc)	A187V (gca/gTa)	D435V (gac/gTc);A1075A (gct/gcC)		L203L (ctg/ctA)			R212R (cga/cgC)	L11L (cta/ctG)		R463L (cgg/cTg);S315T (agc/aCc)			-14 C/T			R927R (cgc/cgT)	C76C (tgc/tgT)		M306V (atg/Gtg)	GAP		517 C/T
16-05594	5594-16_lib8260	ERS7708578	260	Moldova	4.2.1	MGIT	R	R	R	S	S	S	R	S	S	>10	>20			0.5	1.25	5	0.125	0.375	preXDR		E21Q (gag/Cag);S95T (agc/aCc);G668D (ggc/gAc)		S450L (tcg/tTg)	K88R (aag/aGg)		-15 C/T			L11L (cta/ctG)		S315T (agc/aCc)	V21A (gta/gCa)		-12 C/T			R927R (cgc/cgT)		-16 C/T	S297A (tcg/Gcg);T1027T (acg/acA)	H281P (cac/cCc)
16-05595	5595-16_lib8261	ERS7708579	261	Moldova	2.2.1	MGIT	R	R	R	S	S	S	R	S	S	3	>20			1	1.25	12.5	0.125	0.375	preXDR		E21Q (gag/Cag);S95T (agc/aCc);G668D (ggc/gAc)	A187V (gca/gTa)	S450L (tcg/tTg);A1075A (gct/gcC)	K43R (aag/aGg)				R212R (cga/cgC)	L11L (cta/ctG)		R463L (cgg/cTg);S315T (agc/aCc)			-10 G/A			R927R (cgc/cgT)	C76C (tgc/tgT)		M306I (atg/atA)	N379D (aac/Gac)
16-05596	5596-16_lib8225	ERS7708580	262	Moldova	4.1	MGIT	R	R	S	S	S	S	S	S	S	3	>20			1	2.5	2.5	0.125	0.375	MDR		E21Q (gag/Cag);S95T (agc/aCc);G668D (ggc/gAc)	E458Q (gag/Cag)	S450L (tcg/tTg)						L11L (cta/ctG)		N493S (aac/aGc);S315T (agc/aCc)						R927R (cgc/cgT);V981L (gtg/Ctg)			M306V (atg/Gtg);P965P (ccg/ccA)
16-14928	14928-16_lib13654	ERS7708581	263	Moldova	2.2.1	MGIT	R	R	I	S	S	S	S	S	S	3	>20			0.5	1.25	0.625	<=0.0625	<=0.188	MDR		E21Q (gag/Cag);S95T (agc/aCc);G668D (ggc/gAc)	A187V (gca/gTa)	S450L (tcg/tTg);A1075A (gct/gcC)	K43R (aag/aGg)				R212R (cga/cgC)	L11L (cta/ctG)		R463L (cgg/cTg);S315T (agc/aCc)						R927R (cgc/cgT)	C76C (tgc/tgT)	-12 C/T
16-05597	5597-16_lib9482	ERS7708582	264	Moldova	4.2.1	MGIT	R	R	R	R	S	S	R	S	S	>10	>20			0.5	1.25	5	0.125	<=0.188	preXDR		E21Q (gag/Cag);S95T (agc/aCc);G668D (ggc/gAc)		S450L (tcg/tTg)	K88R (aag/aGg)		-15 C/T			L11L (cta/ctG)		S315T (agc/aCc)	H57R (cac/cGc)		-12 C/T			R927R (cgc/cgT)		4243185i1 C;-43 G/C	S297A (tcg/Gcg);T1027T (acg/acA)	H281P (cac/cCc)
16-05598	5598-16_lib8238	ERS7708583	265	Moldova	2.2.1	MGIT	R	R	R	R	S	S	S	S	S	3	>20			0.5	1.25	1.25	<=0.0625	0.375	MDR		E21Q (gag/Cag);S95T (agc/aCc);G668D (ggc/gAc)	A187V (gca/gTa)	S450L (tcg/tTg);A1075A (gct/gcC)	K43R (aag/aGg)				R212R (cga/cgC)	L11L (cta/ctG)		R463L (cgg/cTg);S315T (agc/aCc)	D63A (gac/gCc)					R927R (cgc/cgT)	Q38Q (caa/caG);C76C (tgc/tgT)		D354A (gac/gCc)	U	U
16-05599	5599-16_lib8239	ERS7708584	266	Moldova	4.2.1	MGIT	R	R	S	S	S	S	S	S	S	>10	>20			0.5	1.25	2.5	<=0.0625	0.375	MDR		E21Q (gag/Cag);S95T (agc/aCc);G668D (ggc/gAc)		S450L (tcg/tTg)	K88R (aag/aGg)		-15 C/T			L11L (cta/ctG)		S315T (agc/aCc)			-12 C/T			R927R (cgc/cgT)			S297A (tcg/Gcg);T1027T (acg/acA)	H281P (cac/cCc)
16-05600	5600-16_lib8240	ERS7708585	268	Moldova	4.2.1	MGIT	R	R	S	S	S	S	R	S	S	>10	>20			0.5	1.25	5	0.125	0.375	preXDR		E21Q (gag/Cag);S95T (agc/aCc);G668D (ggc/gAc)		S450L (tcg/tTg)	K88R (aag/aGg)		-15 C/T			L11L (cta/ctG)		S315T (agc/aCc)			-12 C/T			R927R (cgc/cgT)			S297A (tcg/Gcg);T1027T (acg/acA)	H281P (cac/cCc)
16-05601	5601-16_lib8241	ERS7708586	270	Moldova	4.2.1	MGIT	R	R	R	S	S	S	R	S	S	>10	>20			0.5	2.5	5	0.125	<=0.188	preXDR		E21Q (gag/Cag);S95T (agc/aCc);G668D (ggc/gAc)		S450L (tcg/tTg)	K88R (aag/aGg)		-15 C/T			L11L (cta/ctG)		S315T (agc/aCc)			-12 C/T			R927R (cgc/cgT)			S297A (tcg/Gcg);Q497H (cag/caC);T1027T (acg/acA)	H281P (cac/cCc)
16-05602	5602-16_lib8242	ERS7708587	271	Moldova	2.2.1	MGIT	R	R	S	R	S	S	S	S	S	3	>20			0.5	1.25	1.25	0.125	<=0.188	MDR		E21Q (gag/Cag);S95T (agc/aCc);G668D (ggc/gAc)	A187V (gca/gTa)	S450L (tcg/tTg);A1075A (gct/gcC)	K43R (aag/aGg)				R212R (cga/cgC)	L11L (cta/ctG)		R463L (cgg/cTg);S315T (agc/aCc)	D8H (gac/Cac)					R927R (cgc/cgT)	C76C (tgc/tgT)	-8 C/A		Y147_ (tac/taA)
16-05603	5603-16_lib8243	ERS7708588	272	Moldova	4.2.1	MGIT	R	R	S	S	S	S	R	S	S	>10	>20			0.5	1.25	5	0.125	0.375	preXDR		E21Q (gag/Cag);S95T (agc/aCc);G668D (ggc/gAc)		S450L (tcg/tTg)	K88R (aag/aGg)		-15 C/T			L11L (cta/ctG)		S315T (agc/aCc)			-12 C/T			R927R (cgc/cgT)			S297A (tcg/Gcg);T1027T (acg/acA)	H281P (cac/cCc)
16-05604	5604-16_lib8262	ERS7708589	273	Moldova	4.2.1	MGIT	R	R	S	R	S	S	R	S	S	>10	>20			1	2.5	5	0.125	0.375	preXDR		E21Q (gag/Cag);S95T (agc/aCc);G668D (ggc/gAc)		S450L (tcg/tTg);H835R (cac/cGc)	K88R (aag/aGg)		-15 C/T			L11L (cta/ctG)		S315T (agc/aCc)	A146V (gcg/gTg)		-12 C/T			R927R (cgc/cgT)			D328Y (gat/Tat);T1027T (acg/acA)	H281P (cac/cCc)
16-05606	5606-16_lib8226	ERS7708590	275	Moldova	4.2.1	MGIT	R	R	S	R	S	S	R	S	S	>10	>20			0.5	1.25	5	0.125	0.375	preXDR		E21Q (gag/Cag);S95T (agc/aCc);G668D (ggc/gAc)		S450L (tcg/tTg)	K88R (aag/aGg)		-15 C/T			L11L (cta/ctG)		S315T (agc/aCc)	GAP		-12 C/T			R927R (cgc/cgT)			V77I (gtc/Atc);M306I (atg/atA);T1027T (acg/acA)	H281P (cac/cCc)
16-05607	5607-16_lib8227	ERS7708591	276	Moldova	2.2.1	MGIT	R	R	R	S	S	S	S	S	S	3	>20			0.5	1.25	1.25	0.125	0.375	MDR		E21Q (gag/Cag);S95T (agc/aCc);G668D (ggc/gAc)	A187V (gca/gTa)	S450L (tcg/tTg);A1075A (gct/gcC)	K43R (aag/aGg)				R212R (cga/cgC)	L11L (cta/ctG)		R463L (cgg/cTg);S315T (agc/aCc)	G55G (ggt/ggC);C14G (tgc/Ggc)					R927R (cgc/cgT)	C76C (tgc/tgT)		Q497R (cag/cGg)	N379D (aac/Gac)
16-05608	5608-16_lib8228	ERS7708592	278	Moldova	2.2.1	MGIT	R	R	R	R	S	S	R	S	S	3	>20			0.5	1.25	5	0.125	<=0.188	preXDR		E21Q (gag/Cag);S95T (agc/aCc);G668D (ggc/gAc)	A187V (gca/gTa)	S450L (tcg/tTg);A1075A (gct/gcC)					R212R (cga/cgC)	L11L (cta/ctG)		R463L (cgg/cTg);S315T (agc/aCc)	U	U	-12 C/T			R927R (cgc/cgT)	C76C (tgc/tgT);A545A (gcc/gcA)		M306V (atg/Gtg)			517 C/T
16-05609	5609-16_lib8245	ERS7708593	279	Moldova	4.2.1	MGIT	R	R	S	S	S	S	R	S	S	>10	>20			0.5	1.25	5	0.125	<=0.188	preXDR		E21Q (gag/Cag);S95T (agc/aCc);G668D (ggc/gAc)		S450L (tcg/tTg)	K88R (aag/aGg)		-15 C/T			L11L (cta/ctG)		S315T (agc/aCc)			-12 C/T			R927R (cgc/cgT)			S297A (tcg/Gcg);T1027T (acg/acA)	H281P (cac/cCc)
16-05610	5610-16_lib8263	ERS7708594	280	Moldova	4.2.1	MGIT	R	R	R	S	S	S	R	S	S	>10	>20			0.5	1.25	5	0.125	0.375	preXDR		E21Q (gag/Cag);S95T (agc/aCc);G668D (ggc/gAc)		S450L (tcg/tTg)	K88R (aag/aGg)		-15 C/T			L11L (cta/ctG)		S315T (agc/aCc)			-12 C/T			R927R (cgc/cgT)			S297A (tcg/Gcg);T1027T (acg/acA)	H281P (cac/cCc)
16-14929	14929-16_lib13655	ERS7708595	282	Moldova	4.2.1	MGIT	R	R	S	S	S	S	R	S	S	>10	>20			0.5	1.25	5	<=0.0625	<=0.188	preXDR		E21Q (gag/Cag);S95T (agc/aCc);G668D (ggc/gAc)		S450L (tcg/tTg);H835R (cac/cGc)	K88R (aag/aGg)		-15 C/T			L11L (cta/ctG)		S315T (agc/aCc)			-12 C/T			R927R (cgc/cgT)			T1027T (acg/acA)	H281P (cac/cCc)
16-05611	5611-16_lib8264	ERS7708596	283	Moldova	4.2.1	MGIT	R	R	R	R	S	S	R	S	S	>10	>20			0.5	1.25	5	0.125	<=0.188	preXDR		E21Q (gag/Cag);S95T (agc/aCc);G668D (ggc/gAc)		S450L (tcg/tTg)	K88R (aag/aGg)		-15 C/T			L11L (cta/ctG)		S315T (agc/aCc)	U		-12 C/T			R927R (cgc/cgT)		-8 C/A	S297A (tcg/Gcg);T1027T (acg/acA)	H281P (cac/cCc)
16-05612	5612-16_lib8246	ERS7708597	284	Moldova	4.2.1	MGIT	R	R	R	R	S	S	R	S	S	>10	>20			0.5	1.25	5	0.125	<=0.188	preXDR		E21Q (gag/Cag);S95T (agc/aCc);G668D (ggc/gAc)		S450L (tcg/tTg)	K88R (aag/aGg)		-15 C/T			L11L (cta/ctG)		S315T (agc/aCc)	Y34_ (tac/taG)		-12 C/T			R927R (cgc/cgT)			P404A (ccg/Gcg);G406A (ggc/gCc);T1027T (acg/acA)	H281P (cac/cCc)
16-05613	5613-16_lib8265	ERS7708598	286	Moldova	4.2.1	MGIT	R	R	S	S	S	S	R	S	S	>10	>20			0.5	1.25	5	0.125	0.375	preXDR		E21Q (gag/Cag);S95T (agc/aCc);G668D (ggc/gAc)		S450L (tcg/tTg)	K88R (aag/aGg)		-15 C/T			L11L (cta/ctG)		S315T (agc/aCc)			-12 C/T			R927R (cgc/cgT)			S297A (tcg/Gcg);T1027T (acg/acA)	H281P (cac/cCc)
16-14930	14930-16_lib13656	ERS7708599	288	Moldova	4.2.1	MGIT	R	R	S	S	S	S	R	S	S	>10	>20			0.5	1.25	5	<=0.0625	<=0.188	preXDR		E21Q (gag/Cag);S95T (agc/aCc);G668D (ggc/gAc)		S450L (tcg/tTg)	K88R (aag/aGg)		-15 C/T			L11L (cta/ctG)		S315T (agc/aCc)			-12 C/T			R927R (cgc/cgT)			S297A (tcg/Gcg);T1027T (acg/acA)	H281P (cac/cCc)
16-05614	5614-16_lib8266	ERS7708600	289	Moldova	4.2.1	MGIT	R	R	S	S	S	S	R	S	S	>10	>20			0.5	1.25	5	0.125	<=0.188	preXDR		E21Q (gag/Cag);S95T (agc/aCc);G668D (ggc/gAc)		S450L (tcg/tTg)	K88R (aag/aGg)		-15 C/T			L11L (cta/ctG)		S315T (agc/aCc)	G162A (ggt/gCt)		-12 C/T			R927R (cgc/cgT)			S297A (tcg/Gcg);T1027T (acg/acA)	H281P (cac/cCc)
16-05615	5615-16_lib8267	ERS7708601	292	Moldova	4.2.1	MGIT	R	R	S	S	S	S	R	S	S	>10	>20			0.5	1.25	5	0.125	0.375	preXDR		E21Q (gag/Cag);S95T (agc/aCc);G668D (ggc/gAc)		S450L (tcg/tTg)	K88R (aag/aGg)		-15 C/T			L11L (cta/ctG)		S315T (agc/aCc)			-12 C/T			R927R (cgc/cgT)			S297A (tcg/Gcg);T1027T (acg/acA)	H281P (cac/cCc)
16-05616	5616-16_lib8268	ERS7708602	296	Moldova	4.2.1	MGIT	R	R	R	R	S	S	S	S	S	10	>20			0.5	1.25	1.25	0.125	0.375	MDR		E21Q (gag/Cag);S95T (agc/aCc);G668D (ggc/gAc)		S450L (tcg/tTg)	K88R (aag/aGg)	L203L (ctg/ctA)				L11L (cta/ctG)		S315T (agc/aCc)	Q10P (cag/cCg)					R927R (cgc/cgT)			G406A (ggc/gCc);D1024N (gac/Aac);T1027T (acg/acA)
16-05617	5617-16_lib8269	ERS7708603	297	Moldova	2.2.1	MGIT	R	R	R	R	S	S	S	S	S	3	>20			0.5	1.25	1.25	0.125	<=0.188	MDR		E21Q (gag/Cag);S95T (agc/aCc);G668D (ggc/gAc)	A187V (gca/gTa)	S450L (tcg/tTg);A1075A (gct/gcC)					R212R (cga/cgC)	L11L (cta/ctG)		R463L (cgg/cTg);S315T (agc/aCc)	U					R927R (cgc/cgT)	C76C (tgc/tgT)		M306V (atg/Gtg)			517 C/T
16-05618	5618-16_lib8270	ERS7708604	298	Moldova	4.2.1	MGIT	R	R	S	S	S	S	R	S	S	>10	>20			0.5	2.5	5	0.125	0.375	preXDR		E21Q (gag/Cag);S95T (agc/aCc);G668D (ggc/gAc)		S450L (tcg/tTg);H835R (cac/cGc)	K88R (aag/aGg)		-15 C/T			L11L (cta/ctG)		S315T (agc/aCc)			-12 C/T			R927R (cgc/cgT)			T1027T (acg/acA)	H281P (cac/cCc)
16-05619	5619-16_lib8229	ERS7708605	300	Moldova	4.8	MGIT	S	R	S	S	S	S	S	S	S	0.05	>20			0.5	1.25	1.25	<=0.0625	<=0.188	mono		E21Q (gag/Cag)		S450L (tcg/tTg)						L11L (cta/ctG)								R927R (cgc/cgT)
16-14931	14931-16_lib12795	ERS7708606	303	Moldova	4.2.1	MGIT	R	R	S	S	S	S	R	S	S	>10	>20			0.5	1.25	5	<=0.0625	<=0.188	preXDR		E21Q (gag/Cag);S95T (agc/aCc);G668D (ggc/gAc)		S450L (tcg/tTg)	K88R (aag/aGg)		-15 C/T			L11L (cta/ctG)		S315T (agc/aCc)			-12 C/T			R927R (cgc/cgT)			S297A (tcg/Gcg);T1027T (acg/acA)	H281P (cac/cCc)
16-14932	14932-16_lib13650	ERS7708607	304	Moldova	2.2.1	MGIT	R	R	R	R	S	S	R	S	S	3	>20			1	1.25	12.5	<=0.0625	0.375	preXDR		E21Q (gag/Cag);S95T (agc/aCc);G668D (ggc/gAc)	A187V (gca/gTa)	S450L (tcg/tTg);E761D (gag/gaC);A1075A (gct/gcC)					R212R (cga/cgC)	L11L (cta/ctG)		R463L (cgg/cTg);S315T (agc/aCc)	K48E (aag/Gag)		-37 G/T			R927R (cgc/cgT)	C76C (tgc/tgT)	-16 C/A	D354A (gac/gCc)		-7 T/C	517 C/T
16-14933	14933-16_lib12803	ERS7708608	305	Moldova	2.2.1	MGIT	R	R	S	R	S	S	S	S	S	3	>20			0.5	2.5	1.25	0.125	<=0.188	MDR		E21Q (gag/Cag);S95T (agc/aCc);G668D (ggc/gAc)	A187V (gca/gTa)	S450L (tcg/tTg);A1075A (gct/gcC)	K43R (aag/aGg)				R212R (cga/cgC)	L11L (cta/ctG)		R463L (cgg/cTg);S315T (agc/aCc)	G105V (ggc/gTc)					R927R (cgc/cgT)	Q38Q (caa/caG);C76C (tgc/tgT)		N296H (aat/Cat)	GAP
16-14934	14934-16_lib12809	ERS7708609	306	Moldova	4.2.1	MGIT	R	R	I	S	S	S	R	S	S	>10	>20			0.5	1.25	5	0.125	<=0.188	preXDR		E21Q (gag/Cag);S95T (agc/aCc);G668D (ggc/gAc)		S450L (tcg/tTg)	K88R (aag/aGg)		-15 C/T			L11L (cta/ctG)		S315T (agc/aCc)			-12 C/T			R927R (cgc/cgT)			S297A (tcg/Gcg);T1027T (acg/acA)	H281P (cac/cCc)
16-14935	14935-16_lib12808	ERS7708610	307	Moldova	2.2.1	MGIT	R	R	S	R	S	S	S	S	S	3	>20			0.5	1.25	1.25	<=0.0625	<=0.188	MDR		E21Q (gag/Cag);S95T (agc/aCc);G668D (ggc/gAc)	A187V (gca/gTa)	S450L (tcg/tTg);I488V (atc/Gtc);A1075A (gct/gcC)	K43R (aag/aGg)				R212R (cga/cgC)	L11L (cta/ctG)		R463L (cgg/cTg);S315T (agc/aCc)	G97D (ggt/gAt)					R927R (cgc/cgT)	C76C (tgc/tgT)		M306I (atg/atT)	N379D (aac/Gac)
16-14936	14936-16_lib13657	ERS7708611	308	Moldova	4.1.2.1	MGIT	S	R	S	S	S	S	S	S	S	0.025	>20			0.5	1.25	1.25	0.125	0.375	mono		E21Q (gag/Cag);S95T (agc/aCc);G668D (ggc/gAc)	N111S (aac/aGc)	D103D (gac/gaT);S450L (tcg/tTg)						L11L (cta/ctG)								R927R (cgc/cgT);V981L (gtg/Ctg)	R194Q (cgg/cAg)
16-14937	14937-16_lib13651	ERS7708612	310	Moldova	2.2.1	MGIT	R	R	R	S	R	R	R	S	S	3	>20			>40	5	>25	<=0.0625	0.375	preXDR		E21Q (gag/Cag);S95T (agc/aCc);G668D (ggc/gAc)	A187V (gca/gTa)	S450L (tcg/tTg);R827C (cgc/Tgc);A1075A (gct/gcC)	K43R (aag/aGg)				R212R (cga/cgC)	L11L (cta/ctG)		R463L (cgg/cTg);S315T (agc/aCc)						R927R (cgc/cgT)	Q38Q (caa/caG);C76C (tgc/tgT)		M306I (atg/atA)	GAP		1401 A/G
16-14938	14938-16_lib12807	ERS7708613	311	Moldova	2.2.1	MGIT	R	R	R	S	S	S	S	S	S	10	>20			0.5	1.25	1.25	<=0.0625	<=0.188	MDR		E21Q (gag/Cag);S95T (agc/aCc);G668D (ggc/gAc)	A187V (gca/gTa)	S450L (tcg/tTg);A1075A (gct/gcC)		L203L (ctg/ctA)			R212R (cga/cgC)	L11L (cta/ctG)		R463L (cgg/cTg);S315T (agc/aCc)			-14 C/T			R927R (cgc/cgT)	C76C (tgc/tgT)		M306V (atg/Gtg)	GAP		517 C/T
16-14939	14939-16_lib12796	ERS7708614	312	Moldova	4.2.1	MGIT	R	R	S	R	S	S	S	S	S	>10	>20			0.5	1.25	1.25	<=0.0625	0.375	MDR		E21Q (gag/Cag);S95T (agc/aCc);G668D (ggc/gAc)		S450L (tcg/tTg)	K88R (aag/aGg)	L203L (ctg/ctA)				L11L (cta/ctG)		S315T (agc/aCc)	Q10P (cag/cCg)					R927R (cgc/cgT)			G406A (ggc/gCc);T1027T (acg/acA)
16-14942	14942-16_lib12794	ERS7708615	315	Moldova	2.2.1	MGIT	R	R	R	S	S	S	S	S	S	3	>20			0.5	1.25	1.25	<=0.0625	<=0.188	MDR		E21Q (gag/Cag);S95T (agc/aCc);G668D (ggc/gAc)	A187V (gca/gTa)	S450L (tcg/tTg);A1075A (gct/gcC)	K43R (aag/aGg)				R212R (cga/cgC)	L11L (cta/ctG)		R463L (cgg/cTg);S315T (agc/aCc)						R927R (cgc/cgT)	C76C (tgc/tgT)		M306V (atg/Gtg)	N379D (aac/Gac)
16-14943	14943-16_lib12804	ERS7708616	316	Moldova	4.3.3	MGIT	R	R	R	S	S	S	S	S	S	3	>20			0.5	1.25	1.25	0.125	0.375	MDR		E21Q (gag/Cag);S95T (agc/aCc);G247S (ggc/Agc);G668D (ggc/gAc)		S450L (tcg/tTg)	K43R (aag/aGg)				M432T (atg/aCg)	L11L (cta/ctG)		S315T (agc/aCc)						R927R (cgc/cgT)			M306V (atg/Gtg)	C294Y (tgc/tAc)
16-14944	14944-16_lib12800	ERS7708617	317	Moldova	4.2.1	MGIT	R	R	S	R	S	S	R	S	S	>10	>20			1	2.5	5	0.125	0.375	preXDR		E21Q (gag/Cag);S95T (agc/aCc);G668D (ggc/gAc)		S450L (tcg/tTg)	K88R (aag/aGg)		-15 C/T			L11L (cta/ctG)		S315T (agc/aCc)	2288694i1 C		-12 C/T			R927R (cgc/cgT)			S297A (tcg/Gcg);T1027T (acg/acA)	H281P (cac/cCc)
16-14946	14946-16_lib12801	ERS7708618	319	Moldova	2.2.1	MGIT	R	R	R	S	S	S	S	S	S	3	>20			0.5	1.25	1.25	<=0.0625	<=0.188	MDR		E21Q (gag/Cag);S95T (agc/aCc);G668D (ggc/gAc)	A187V (gca/gTa)	S450L (tcg/tTg);A1075A (gct/gcC)	K43R (aag/aGg)				R212R (cga/cgC)	L11L (cta/ctG)		R463L (cgg/cTg);S315T (agc/aCc)						R927R (cgc/cgT)	C76C (tgc/tgT)		M306V (atg/Gtg)	N379D (aac/Gac)
16-14947	14947-16_lib12793	ERS7708619	320	Moldova	4.8	MGIT	S	S	S	S	S	S	S	S	S	0.025	<=0.125			0.5	1.25	1.25	0.125	0.375	DS		E21Q (gag/Cag)								L11L (cta/ctG)								R927R (cgc/cgT)
16-14949	14949-16_lib12799	ERS7708620	322	Moldova	2.2.1	MGIT	R	R	R	S	S	S	S	S	S	3	>20			0.5	1.25	1.25	0.125	<=0.188	MDR		E21Q (gag/Cag);S95T (agc/aCc);G668D (ggc/gAc)	A187V (gca/gTa)	S450L (tcg/tTg);A1075A (gct/gcC)	K43R (aag/aGg)				R212R (cga/cgC)	L11L (cta/ctG)		R463L (cgg/cTg);S315T (agc/aCc)						R927R (cgc/cgT)	C76C (tgc/tgT)	-8 C/A	W332R (tgg/Cgg)	Y147_ (tac/taA)
16-14952	14952-16_lib12792	ERS7708621	328	Moldova	2.2.1.2	MGIT	S	S	S	S	S	S	S	S	S	0.025	<=0.125			0.5	1.25	2.5	0.25	0.375	DS		E21Q (gag/Cag)								L11L (cta/ctG)	Q52Q (cag/caA)							R927R (cgc/cgT)
16-14953	14953-16_lib13653	ERS7708622	329	Moldova	4.2.1	MGIT	R	R	R	S	S	S	R	S	S	>10	>20			0.5	1.25	5	<=0.0625	<=0.188	preXDR		E21Q (gag/Cag);S95T (agc/aCc);G668D (ggc/gAc)		S450L (tcg/tTg)	K88R (aag/aGg)		-15 C/T			L11L (cta/ctG)		S315T (agc/aCc)			-12 C/T			R927R (cgc/cgT)		-16 C/T	S297A (tcg/Gcg);T1027T (acg/acA)	H281P (cac/cCc)
16-14954	14954-16_lib12805	ERS7708623	330	Moldova	2.2.1	MGIT	R	R	R	R	S	S	S	S	S	3	>20			0.5	1.25	1.25	<=0.0625	<=0.188	MDR		E21Q (gag/Cag);S95T (agc/aCc);G668D (ggc/gAc)	A187V (gca/gTa)	S450L (tcg/tTg);A1075A (gct/gcC)	K43R (aag/aGg)				R212R (cga/cgC)	L11L (cta/ctG)		R463L (cgg/cTg);S315T (agc/aCc)	U					R927R (cgc/cgT)	C76C (tgc/tgT)		M306V (atg/Gtg)	N379D (aac/Gac)
16-14955	14955-16_lib12811	ERS7708624	331	Moldova	2.2.1	MGIT	R	R	S	R	S	S	S	S	S	>10	>20			0.25	1.25	1.25	<=0.0625	<=0.188	MDR		E21Q (gag/Cag);S95T (agc/aCc);G668D (ggc/gAc)	A187V (gca/gTa)	P280S (ccc/Tcc);H445Y (cac/Tac);A1075A (gct/gcC)	K43R (aag/aGg)		-15 C/T		R212R (cga/cgC)	L11L (cta/ctG)		R463L (cgg/cTg);S315T (agc/aCc)	H51R (cac/cGc)					R927R (cgc/cgT)	C76C (tgc/tgT)		M306V (atg/Gtg)	A187V (gcg/gTg)
16-14956	14956-16_lib12789	ERS7708625	333	Moldova	4.2.1	MGIT	R	R	R	S	S	S	R	S	S	>10	>20			0.5	1.25	5	0.125	<=0.188	preXDR		E21Q (gag/Cag);S95T (agc/aCc);G668D (ggc/gAc)		S450L (tcg/tTg)	K88R (aag/aGg)		-15 C/T			L11L (cta/ctG)		S315T (agc/aCc)			-12 C/T			R927R (cgc/cgT)		-16 C/T	S297A (tcg/Gcg);T1027T (acg/acA)	H281P (cac/cCc)
16-14957	14957-16_lib12812	ERS7708626	336	Moldova	4.2.1	MGIT	R	R	S	S	S	S	R	S	S	>10	>20			0.5	1.25	5	0.125	0.375	preXDR		E21Q (gag/Cag);S95T (agc/aCc);G668D (ggc/gAc)		S450L (tcg/tTg)	K88R (aag/aGg)		-15 C/T			L11L (cta/ctG)		S315T (agc/aCc)			-12 C/T			R927R (cgc/cgT)			S297A (tcg/Gcg);T1027T (acg/acA)	H281P (cac/cCc)
16-14960	14960-16_lib12813	ERS7708627	339	Moldova	2.2.1	MGIT	R	R	S	R	S	S	S	R	R	3	>20			0.5	1.25	2.5	2.5	7.5	preXDR		E21Q (gag/Cag);D94G (gac/gGc);S95T (agc/aCc);G668D (ggc/gAc)	A187V (gca/gTa)	S450L (tcg/tTg);A1075A (gct/gcC)	K43R (aag/aGg)				R212R (cga/cgC)	L11L (cta/ctG)		R463L (cgg/cTg);S315T (agc/aCc)	M175R (atg/aGg)		-12 C/T			R927R (cgc/cgT)	Q38Q (caa/caG);C76C (tgc/tgT)	-12 C/T		C131Y (tgc/tAc)
16-14961	14961-16_lib12790	ERS7708628	344	Moldova	2.2.1	MGIT	R	R	R	S	S	S	S	S	S	3	>20			0.5	1.25	1.25	<=0.0625	<=0.188	MDR		E21Q (gag/Cag);S95T (agc/aCc);G668D (ggc/gAc)	A187V (gca/gTa)	S450L (tcg/tTg);A1075A (gct/gcC)	K43R (aag/aGg)				R212R (cga/cgC)	L11L (cta/ctG)		R463L (cgg/cTg);S315T (agc/aCc)						R927R (cgc/cgT)	C76C (tgc/tgT);P860P (ccg/ccA)	-8 C/A	W332R (tgg/Cgg)	Y147_ (tac/taA)
16-14963	14963-16_lib12787	ERS7708629	347	Moldova	4.2.1	MGIT	R	R	R	I	S	S	R	S	S	>10	>20			0.5	1.25	5	0.125	0.375	preXDR		E21Q (gag/Cag);S95T (agc/aCc);G668D (ggc/gAc)		S450L (tcg/tTg)	K88R (aag/aGg)		-15 C/T			L11L (cta/ctG)		S315T (agc/aCc)			-12 C/T			R927R (cgc/cgT)		-16 C/T	S297A (tcg/Gcg);T1027T (acg/acA)	H281P (cac/cCc)
16-14964	14964-16_lib12788	ERS7708630	349	Moldova	2.2.1	MGIT	R	R	S	S	S	S	S	S	S	3	>20			0.5	1.25	1.25	<=0.0625	<=0.188	MDR		E21Q (gag/Cag);S95T (agc/aCc);G668D (ggc/gAc)	A187V (gca/gTa)	S450L (tcg/tTg);A1075A (gct/gcC)	K43R (aag/aGg)				R212R (cga/cgC)	L11L (cta/ctG)		R463L (cgg/cTg);S315T (agc/aCc)						R927R (cgc/cgT)	C76C (tgc/tgT);P860P (ccg/ccA)	-8 C/A	W332R (tgg/Cgg)	Y147_ (tac/taA)
16-14965	14965-16_lib12798	ERS7708631	350	Moldova	2.2.1	MGIT	R	R	S	R	S	S	S	S	S	3	>20			0.5	1.25	1.25	0.125	0.375	MDR		E21Q (gag/Cag);S95T (agc/aCc);G668D (ggc/gAc)	A187V (gca/gTa)	S450L (tcg/tTg);A1075A (gct/gcC)	K43R (aag/aGg)				R212R (cga/cgC)	L11L (cta/ctG)		R463L (cgg/cTg);S315T (agc/aCc)	G105V (ggc/gTc)					R927R (cgc/cgT)	Q38Q (caa/caG);C76C (tgc/tgT)		N296H (aat/Cat)	GAP
16-14966	14966-16_lib12806	ERS7708632	351	Moldova	4.2.1	MGIT	R	R	R	R	S	S	S	S	S	10	>20			0.5	1.25	1.25	0.125	0.375	MDR		E21Q (gag/Cag);S95T (agc/aCc);G668D (ggc/gAc)		S450L (tcg/tTg)	K88R (aag/aGg)	L203L (ctg/ctA)				L11L (cta/ctG)		S315T (agc/aCc)	Q10P (cag/cCg)					R927R (cgc/cgT)			G406A (ggc/gCc);D1024N (gac/Aac);T1027T (acg/acA)
16-14967	14967-16_lib12814	ERS7708633	352	Moldova	4.2.1	MGIT	R	R	S	S	S	S	R	S	S	>10	>20			0.5	1.25	5	<=0.0625	0.375	preXDR		E21Q (gag/Cag);S95T (agc/aCc);G668D (ggc/gAc)		S450L (tcg/tTg)	K88R (aag/aGg)		-15 C/T			L11L (cta/ctG)		S315T (agc/aCc)			-12 C/T			R927R (cgc/cgT)			S297A (tcg/Gcg);T1027T (acg/acA)	H281P (cac/cCc)
FND-425	FND-425_lib18677	ERS7708634	NX_10	South Africa	2.2.1	MycoTB	R	R	S		R		R	R		>4	>16	4		>16		>40	1		XDR		E21Q (gag/Cag);D94G (gac/gGc);S95T (agc/aCc);G668D (ggc/gAc)	A187V (gca/gTa)	S450L (tcg/tTg);A1075A (gct/gcC)			-8 T/C		R212R (cga/cgC)	L11L (cta/ctG)		R463L (cgg/cTg);S315T (agc/aCc)	T160A (aca/Gca);T100I (acc/aTc)					R927R (cgc/cgT)	C76C (tgc/tgT)		M306I (atg/atA);L402V (ctg/Gtg)	G43C (ggc/Tgc)		514 A/C;1401 A/G
FND-426	FND-426_lib18678	ERS7708635	NX_12	South Africa	2.2.1	MycoTB	R	R	S		S		S	R		0.5	>16	2		0.25		1.25	1		preXDR		E21Q (gag/Cag);A90V (gcg/gTg);S95T (agc/aCc);G668D (ggc/gAc)	A187V (gca/gTa)	S450L (tcg/tTg);A1075A (gct/gcC)	K43R (aag/aGg)		-15 C/T		R212R (cga/cgC)	L11L (cta/ctG)		R463L (cgg/cTg)	Y103_ (tac/taG)					R927R (cgc/cgT)	C76C (tgc/tgT)		G406A (ggc/gCc)
FND-427	FND-427_lib18679	ERS7708636	NX_13	South Africa	2.2.2	MycoTB	R	R	S		R		R	R		>4	>16	4		>16		>40	2		XDR		E21Q (gag/Cag);D94G (gac/gGc);S95T (agc/aCc);G668D (ggc/gAc)		S450L (tcg/tTg);A1075A (gct/gcC)			-15 C/T		R212R (cga/cgC)	L11L (cta/ctG)		R463L (cgg/cTg);S315T (agc/aCc)	C14R (tgc/Cgc)					R927R (cgc/cgT)	C76C (tgc/tgT)		M306I (atg/atC)	A381P (gcc/Ccc)		514 A/C;1401 A/G
FND-428	FND-428_lib18680	ERS7708637	NX_14	South Africa	2.2.2	MycoTB	R	R	S		R		R	R		>4	8	4		>16		>40	4		XDR		E21Q (gag/Cag);D94G (gac/gGc);S95T (agc/aCc);G668D (ggc/gAc)		D435V (gac/gTc);A1075A (gct/gcC)			-17 G/T		R212R (cga/cgC)	L11L (cta/ctG)		R463L (cgg/cTg);S315T (agc/aCc)	2288724i1 C					R927R (cgc/cgT)	C76C (tgc/tgT)		M306I (atg/atA)	A381P (gcc/Ccc)		514 A/C;1401 A/G
FND-429	FND-429_lib18681	ERS7708638	NX_17	South Africa	4.3.4.1	MycoTB	S	S	S		S		S	S		<0.03	<=0.125	1		<=0.125		<=0.6	0.125		DS		E21Q (gag/Cag);S95T (agc/aCc);G668D (ggc/gAc)								L11L (cta/ctG)								R927R (cgc/cgT)
FND-430	FND-430_lib18682	ERS7708639	NX_19	South Africa	2.2.2	MycoTB	R	R	S		R		R	R		>4	>16	4		>16		>40	8		XDR		E21Q (gag/Cag);D94G (gac/gGc);S95T (agc/aCc);G668D (ggc/gAc)		D435V (gac/gTc);A1075A (gct/gcC)			-17 G/T		R212R (cga/cgC)	L11L (cta/ctG)		R463L (cgg/cTg);S315T (agc/aCc)	2288724i1 C					R927R (cgc/cgT)	C76C (tgc/tgT)		M306I (atg/atA)	A381P (gcc/Ccc)		514 A/C;1401 A/G
FND-431	FND-431_lib18683	ERS7708640	NX_22	South Africa	2.2.1	MycoTB	R	R	R		R		R	R		1	>16	8		>16		>40	0.5		XDR		E21Q (gag/Cag);D94A (gac/gCc);S95T (agc/aCc);G668D (ggc/gAc)	A187V (gca/gTa)	S450L (tcg/tTg);H835R (cac/cGc);A1075A (gct/gcC)			-15 C/T	I194T (atc/aCc)	R212R (cga/cgC)	L11L (cta/ctG)		R463L (cgg/cTg)	U					R927R (cgc/cgT)	C76C (tgc/tgT)		M306V (atg/Gtg)			1401 A/G
FND-432	FND-432_lib18684	ERS7708641	NX_27	South Africa	2.2.1	MycoTB	R	R	S		S		S	R		1	>16	4		0.25		1.25	1		preXDR		E21Q (gag/Cag);A90V (gcg/gTg);S95T (agc/aCc);G668D (ggc/gAc)	A187V (gca/gTa)	S450L (tcg/tTg);A1075A (gct/gcC)			-15 C/T	I194T (atc/aCc)	R212R (cga/cgC)	L11L (cta/ctG)		R463L (cgg/cTg)	D8N (gac/Aac)					R927R (cgc/cgT)	C76C (tgc/tgT)		M306V (atg/Gtg)
FND-433	FND-433_lib18685	ERS7708642	NX_34	South Africa	2.2.1	MycoTB	R	R	S		R		R	R		0.25	>16	2		>16		>40	2		XDR		E21Q (gag/Cag);D94G (gac/gGc);S95T (agc/aCc);G668D (ggc/gAc)	A187V (gca/gTa)	S450L (tcg/tTg);A1075A (gct/gcC)	K43R (aag/aGg)		-15 C/T		R212R (cga/cgC)	L11L (cta/ctG)		R463L (cgg/cTg)	Y103_ (tac/taG)					R927R (cgc/cgT)	C76C (tgc/tgT)	GAP				1401 A/G
FND-434	FND-434_lib18686	ERS7708643	NX_36	South Africa	2.2.1	MycoTB	R	R	R		S		S	R		0.12	>16	8		0.25		2.5	1		preXDR		E21Q (gag/Cag);A90V (gcg/gTg);S95T (agc/aCc);G668D (ggc/gAc)	A187V (gca/gTa)	S450L (tcg/tTg);A1075A (gct/gcC)			-15 C/T		R212R (cga/cgC)	L11L (cta/ctG)		R463L (cgg/cTg)	GAP					R927R (cgc/cgT)	C76C (tgc/tgT)		M306V (atg/Gtg)			514 A/C
FND-435	FND-435_lib18687	ERS7708644	NX_37	South Africa	4.1.1.3	MycoTB	R	R	S		S		S	S		2	>16	2		<=0.125		<=0.6	0.25		MDR	V457L (gtc/Ctc)	E21Q (gag/Cag);A90V (gcg/gTg);S95T (agc/aCc);G668D (ggc/gAc)		S450L (tcg/tTg)	K43R (aag/aGg)					L11L (cta/ctG)		S315T (agc/aCA)	2288850i2 CC					R927R (cgc/cgT);V981L (gtg/Ctg)			M306I (atg/atC);P965P (ccg/ccA)
FND-436	FND-436_lib18688	ERS7708645	NX_41	South Africa	2.2.1	MycoTB	R	R	R		R		R	R		1	>16	8		>16		>40	1		XDR		E21Q (gag/Cag);D94A (gac/gCc);S95T (agc/aCc);G668D (ggc/gAc)	A187V (gca/gTa)	S450L (tcg/tTg);A1075A (gct/gcC)			-15 C/T	I194T (atc/aCc)	R212R (cga/cgC)	L11L (cta/ctG)		R463L (cgg/cTg)	U	U				R927R (cgc/cgT)	C76C (tgc/tgT)		M306V (atg/Gtg)			1401 A/G
FND-437	FND-437_lib18689	ERS7708646	NX_42	South Africa	4.1.1.2	MycoTB	R	S	S		R		R	R		>4	<=0.125	1		>16		>40	0.5		I		E21Q (gag/Cag);A90V (gcg/gTg);S95T (agc/aCc);G668D (ggc/gAc)		D435Y (gac/Tac)		L203L (ctg/ctA)				L11L (cta/ctG)		S315T (agc/aCc)						R927R (cgc/cgT);V981L (gtg/Ctg)			S347T (agt/aCt);P965P (ccg/ccA)			1401 A/G
FND-438	FND-438_lib18690	ERS7708647	NX_55	South Africa	2.2.1	MycoTB	R	R	R		R		R	R		4	>16	8		>16		>40	1		XDR		E21Q (gag/Cag);A90V (gcg/gTg);S95T (agc/aCc);G668D (ggc/gAc)	A187V (gca/gTa)	S450L (tcg/tTg);A1075A (gct/gcC)					R212R (cga/cgC)	L11L (cta/ctG)		R463L (cgg/cTg);S315T (agc/aCc)	T160A (aca/Gca);T100I (acc/aTc)					R927R (cgc/cgT)	C76C (tgc/tgT)		M306I (atg/atA);L402V (ctg/Gtg)	G43C (ggc/Tgc)		514 A/C;1401 A/G
FND-439	FND-439_lib18691	ERS7708648	NX_61	South Africa	2.2.1	MycoTB	R	R	S		R		R	R		0.12	>16	2		>16		>40	1		XDR		E21Q (gag/Cag);D94G (gac/gGc);S95T (agc/aCc);G668D (ggc/gAc)	A187V (gca/gTa)	S450L (tcg/tTg);A1075A (gct/gcC)	K43R (aag/aGg)		-15 C/T		R212R (cga/cgC)	L11L (cta/ctG)		R463L (cgg/cTg)	Y103_ (tac/taG)					R927R (cgc/cgT)	C76C (tgc/tgT)		G406D (ggc/gAc)			1401 A/G
FND-440	FND-440_lib18692	ERS7708649	NX_68	South Africa	2.2.1	MycoTB	R	R	S		R		R	S		2	>16	2		>16		>40	0.25		preXDR		E21Q (gag/Cag);A90V (gcg/gTg);S95T (agc/aCc);G668D (ggc/gAc)	A187V (gca/gTa)	S450L (tcg/tTg);A1075A (gct/gcC)					R212R (cga/cgC)	L11L (cta/ctG)		R463L (cgg/cTg);S315T (agc/aCc)	T160A (aca/Gca);T100I (acc/aTc)					R927R (cgc/cgT)	C76C (tgc/tgT)		M306I (atg/atA)	G43C (ggc/Tgc)		514 A/C;1401 A/G
FND-441	FND-441_lib18693	ERS7708650	NX_74	South Africa	2.2.1	MycoTB	R	R	S		R		R	R		1	>16	2		16		40	1		XDR		E21Q (gag/Cag);D94G (gac/gGc);S95T (agc/aCc);G668D (ggc/gAc)	A187V (gca/gTa)	S450L (tcg/tTg);A1075A (gct/gcC)	K43R (aag/aGg)				R212R (cga/cgC)	L11L (cta/ctG)		R463L (cgg/cTg);S315T (agc/aCc)	D8N (gac/Aac)					R927R (cgc/cgT)	C76C (tgc/tgT)		M306V (atg/Gtg)			1401 A/G
FND-442	FND-442_lib18694	ERS7708651	NX_77	South Africa	2.2.2	MycoTB	R	R	R		R		R	S		>4	>16	8		>16		>40	0.25		preXDR		E21Q (gag/Cag);S95T (agc/aCc);G668D (ggc/gAc)		S450L (tcg/tTg);A1075A (gct/gcC)			-15 C/T		R212R (cga/cgC)	L11L (cta/ctG)		R463L (cgg/cTg);S315T (agc/aCc)	C14R (tgc/Cgc)					R927R (cgc/cgT)	C76C (tgc/tgT)		M306I (atg/atC)	A381P (gcc/Ccc)		514 A/C;1401 A/G
FND-443	FND-443_lib18695	ERS7708652	NX_82	South Africa	2.2.2	MycoTB	R	R	S		R		R	R		>4	>16	4		>16		>40	2		XDR		E21Q (gag/Cag);D94G (gac/gGc);S95T (agc/aCc);G668D (ggc/gAc)		S450L (tcg/tTg);A1075A (gct/gcC)			-15 C/T		R212R (cga/cgC)	L11L (cta/ctG)		R463L (cgg/cTg);S315T (agc/aCc)	C14R (tgc/Cgc)					R927R (cgc/cgT)	C76C (tgc/tgT)		M306I (atg/atC)	A381P (gcc/Ccc)		514 A/C;1401 A/G
FND-444	FND-444_lib18696	ERS7708653	NX_92	South Africa	2.2.2	MycoTB	R	R	R		R		R	R		>4	>16	8		>16		>40	2		XDR		E21Q (gag/Cag);S91P (tcg/Ccg);S95T (agc/aCc);G668D (ggc/gAc)		S450L (tcg/tTg);A1075A (gct/gcC)			-15 C/T		R212R (cga/cgC)	L11L (cta/ctG)		R463L (cgg/cTg);S315T (agc/aCc)	C14R (tgc/Cgc)					R927R (cgc/cgT)	C76C (tgc/tgT)		M306I (atg/atC)	A381P (gcc/Ccc)		514 A/C;1401 A/G
FND-445	FND-445_lib18697	ERS7708654	NX_111	South Africa	2.2.1	MycoTB	R	R	S		R		R	S		2	>16	4		>16		>40	0.25		preXDR		E21Q (gag/Cag);A90V (gcg/gTg);S95T (agc/aCc);G668D (ggc/gAc)	A187V (gca/gTa)	S450L (tcg/tTg);A1075A (gct/gcC)					R212R (cga/cgC)	L11L (cta/ctG)		R463L (cgg/cTg);S315T (agc/aCc)	T160A (aca/Gca);T100I (acc/aTc)					R927R (cgc/cgT)	C76C (tgc/tgT)		M306I (atg/atA);L402V (ctg/Gtg)	G43C (ggc/Tgc)		514 A/C;1401 A/G
FND-446	FND-446_lib18698	ERS7708655	NX_118	South Africa	2.2.1	MycoTB	R	R	S		R		R	R		1	>16	2		16		>40	0.5		XDR		E21Q (gag/Cag);S91P (tcg/Ccg);S95T (agc/aCc);G668D (ggc/gAc)	A187V (gca/gTa)	S450L (tcg/tTg);A1075A (gct/gcC)					R212R (cga/cgC)	L11L (cta/ctG)		R463L (cgg/cTg);S315T (agc/aCc)	T160A (aca/Gca);T100I (acc/aTc)					R927R (cgc/cgT)	C76C (tgc/tgT)		M306I (atg/atA)			514 A/C;1401 A/G
FND-447	FND-447_lib18699	ERS7708656	NX_128	South Africa	2.2.2	MycoTB	R	R	R		R		R	R		>4	>16	8		>16		40	8		XDR		E21Q (gag/Cag);D94N (gac/Aac);S95T (agc/aCc);G668D (ggc/gAc)		S450L (tcg/tTg);A1075A (gct/gcC)			-15 C/T		R212R (cga/cgC)	L11L (cta/ctG)		R463L (cgg/cTg);S315T (agc/aCc)	C14R (tgc/Cgc)					R927R (cgc/cgT)	C76C (tgc/tgT)		M306I (atg/atC)	A381P (gcc/Ccc)		514 A/C;1401 A/G
FND-448	FND-448_lib18700	ERS7708657	NX_138	South Africa	4.4.1.1	MycoTB	R	R	S		R		R	S		2	4	4		4		10	0.25		preXDR		E21Q (gag/Cag);S95T (agc/aCc);Q613E (cag/Gag);G668D (ggc/gAc)		S450L (tcg/tTg)				S94A (tcg/Gcg)		L11L (cta/ctG)	V18A (gtg/gCg)	S315T (agc/aCc)	Q10P (cag/cCg)					R927R (cgc/cgT)			Q497R (cag/cGg)			1401 A/G
FND-450	FND-450_lib18702	ERS7708658	NX_176	South Africa	2.2.2	MycoTB	R	R	S		R		R	R		>4	>16	4		>16		>40	2		XDR		E21Q (gag/Cag);D94G (gac/gGc);S95T (agc/aCc);G668D (ggc/gAc)		S450L (tcg/tTg);A1075A (gct/gcC)			-15 C/T		R212R (cga/cgC)	L11L (cta/ctG)		R463L (cgg/cTg);S315T (agc/aCc)	C14R (tgc/Cgc)					R927R (cgc/cgT)	C76C (tgc/tgT)		M306I (atg/atC)	A381P (gcc/Ccc)		514 A/C;1401 A/G
FND-451	FND-451_lib18703	ERS7708659	NX_178	South Africa	2.2.1	MycoTB	R	R	S		R		R	R		1	16	4		>16		>40	1		XDR		E21Q (gag/Cag);D94A (gac/gCc);S95T (agc/aCc);G668D (ggc/gAc)	A187V (gca/gTa)	S450L (tcg/tTg);A1075A (gct/gcC)			-15 C/T	I194T (atc/aCc)	R212R (cga/cgC)	L11L (cta/ctG)		R463L (cgg/cTg)	U	U				R927R (cgc/cgT)	C76C (tgc/tgT)		M306V (atg/Gtg)			1401 A/G
FND-452	FND-452_lib18704	ERS7708660	NX_194	South Africa	2.2.1	MycoTB	R	R	S		R		R	R		1	16	2		>16		>40	1		XDR		E21Q (gag/Cag);D94G (gac/gGc);S95T (agc/aCc);G668D (ggc/gAc)	A187V (gca/gTa)	S450L (tcg/tTg);A1075A (gct/gcC)					R212R (cga/cgC)	L11L (cta/ctG)		R463L (cgg/cTg);S315T (agc/aCc)	T160A (aca/Gca);T100I (acc/aTc)		-14 C/T			R927R (cgc/cgT)	C76C (tgc/tgT)		M306I (atg/atA)	U		514 A/C;1401 A/G
FND-453	FND-453_lib18705	ERS7708661	NR_2518	South Africa	2.2.2	MycoTB	R	R	S		R		R	R		>4	>16	4		>16		>40	4		XDR		E21Q (gag/Cag);G88C (ggc/Tgc);S95T (agc/aCc);G668D (ggc/gAc)		S450L (tcg/tTg);A1075A (gct/gcC)			-15 C/T		R212R (cga/cgC)	L11L (cta/ctG)		R463L (cgg/cTg);S315T (agc/aCc)	C14R (tgc/Cgc)					R927R (cgc/cgT)	C76C (tgc/tgT)		M306I (atg/atC)	A381P (gcc/Ccc)		514 A/C;1401 A/G
FND-454	FND-454_lib18706	ERS7708662	NR_2671	South Africa	2.2.2	MycoTB	R	R	S		S		S	R		0.25	>16	2		<=0.125		<=0.6	1		preXDR		E21Q (gag/Cag);D94A (gac/gCc);S95T (agc/aCc);G668D (ggc/gAc)		T400A (acc/Gcc);S450L (tcg/tTg);A1075A (gct/gcC)			-15 C/T		R212R (cga/cgC)	L11L (cta/ctG)		R463L (cgg/cTg)						R927R (cgc/cgT)	C76C (tgc/tgT)		G406S (ggc/Agc)	A381P (gcc/Ccc)
FND-455	FND-455_lib18707	ERS7708663	NR_2839	South Africa	2.2.2	MycoTB	R	R	S		R		R	R		>4	>16	4		16		20	1		XDR		E21Q (gag/Cag);S91P (tcg/Ccg);S95T (agc/aCc);G668D (ggc/gAc)		S450L (tcg/tTg);A1075A (gct/gcC)			-15 C/T		R212R (cga/cgC)	L11L (cta/ctG)		R463L (cgg/cTg);S315T (agc/aCc)	C14R (tgc/Cgc)					R927R (cgc/cgT)	C76C (tgc/tgT)		M306I (atg/atC)	A381P (gcc/Ccc)		514 A/C;1401 A/G
FND-456	FND-456_lib18708	ERS7708664	NR_3111	South Africa	2.2.1	MycoTB	R	R	S		R		R	S		>4	8	1		16		40	0.25		preXDR		E21Q (gag/Cag);S95T (agc/aCc);R292G (cga/Gga);G668D (ggc/gAc)	A187V (gca/gTa)	S450L (tcg/tTg);A1075A (gct/gcC)			-15 C/T		R212R (cga/cgC)	L11L (cta/ctG);1918499i1 G		R463L (cgg/cTg);S315T (agc/aCc)	T160A (aca/Gca);T100I (acc/aTc)					R927R (cgc/cgT)	C76C (tgc/tgT)		M306I (atg/atA)			514 A/C;1401 A/G
FND-457	FND-457_lib18709	ERS7708665	NR_3130	South Africa	2.2.2	MycoTB	R	R	S		R		R	R		>4	>16	4		>16		40	2		XDR		E21Q (gag/Cag);D94G (gac/gGc);S95T (agc/aCc);G668D (ggc/gAc)		S450L (tcg/tTg);A1075A (gct/gcC)			-15 C/T		R212R (cga/cgC)	L11L (cta/ctG)		R463L (cgg/cTg);S315T (agc/aCc)	C14R (tgc/Cgc)					R927R (cgc/cgT)	C76C (tgc/tgT)		M306I (atg/atC)	A381P (gcc/Ccc)		514 A/C;1401 A/G
FND-458	FND-458_lib18710	ERS7708666	NR_3378	South Africa	2.2.2	MycoTB	R	R	S		R		R	R		>4	>16	4		>16		>40	>8		XDR		E21Q (gag/Cag);G88C (ggc/Tgc);S95T (agc/aCc);G668D (ggc/gAc)		D435V (gac/gTc);A1075A (gct/gcC)			-17 G/T		R212R (cga/cgC)	L11L (cta/ctG)		R463L (cgg/cTg);S315T (agc/aCc)	2288724i1 C					R927R (cgc/cgT)	C76C (tgc/tgT)		M306I (atg/atA)	A381P (gcc/Ccc)		514 A/C;1401 A/G
FND-459	FND-459_lib18711	ERS7708667	NR_3384	South Africa	2.2.1	MycoTB	R	R	R		R		R	R		0.5	16	8		>16		40	1		XDR		E21Q (gag/Cag);D94G (gac/gGc);S95T (agc/aCc);G668D (ggc/gAc)	A187V (gca/gTa)	S450L (tcg/tTg);A1075A (gct/gcC)			-15 C/T	I194T (atc/aCc)	R212R (cga/cgC)	L11L (cta/ctG)		R463L (cgg/cTg)	S164P (tcg/Ccg)					R927R (cgc/cgT)	C76C (tgc/tgT)		M306V (atg/Gtg)			1401 A/G
FND-460	FND-460_lib18712	ERS7708668	NR_3387	South Africa	2.2.2	MycoTB	R	R	S		R		R	R		>4	4	4		>16		40	1		XDR		E21Q (gag/Cag);A90V (gcg/gTg);S95T (agc/aCc);G668D (ggc/gAc)		S450L (tcg/tTg);A1075A (gct/gcC)			-15 C/T		R212R (cga/cgC)	L11L (cta/ctG)		R463L (cgg/cTg);S315T (agc/aCc)	C14R (tgc/Cgc)					R927R (cgc/cgT)	C76C (tgc/tgT)		M306I (atg/atC)	A381P (gcc/Ccc)		514 A/C;1401 A/G
FND-461	FND-461_lib18713	ERS7708669	NR_3520	South Africa	2.2.1.1	MycoTB	R	R	S		S		S	R		0.5	2	2		0.25		1.25	2		preXDR		E21Q (gag/Cag);D94G (gac/gGc);S95T (agc/aCc);G668D (ggc/gAc)	A187V (gca/gTa)	D435V (gac/gTc);A1075A (gct/gcC)	K88R (aag/aGg)		-15 C/T		R212R (cga/cgC)	L11L (cta/ctG)		R463L (cgg/cTg)						R927R (cgc/cgT)	C76C (tgc/tgT)		D534D (gac/gaT)
FND-462	FND-462_lib18714	ERS7708670	NR_3644	South Africa	2.2.2	MycoTB	R	R	S		R		R	R		4	4	2		>16		>40	2		XDR		E21Q (gag/Cag);D94Y (gac/Tac);S95T (agc/aCc);G668D (ggc/gAc)		D435V (gac/gTc);A1075A (gct/gcC)			-17 G/T		R212R (cga/cgC)	L11L (cta/ctG)		R463L (cgg/cTg);S315T (agc/aCc)	2288724i1 C					R927R (cgc/cgT)	C76C (tgc/tgT)		M306I (atg/atA)	A381P (gcc/Ccc)		514 A/C;1401 A/G
FND-463	FND-463_lib18715	ERS7708671	NR_3653	South Africa	2.2.2	MycoTB	R	R	S		R		R	R		2	16	4		16		40	1		XDR		E21Q (gag/Cag);D94G (gac/gGc);S95T (agc/aCc);G668D (ggc/gAc)		S450L (tcg/tTg);A1075A (gct/gcC)			-15 C/T		R212R (cga/cgC)	L11L (cta/ctG)		R463L (cgg/cTg);S315T (agc/aCc)	C14R (tgc/Cgc)					R927R (cgc/cgT)	C76C (tgc/tgT)		M306I (atg/atC)	A381P (gcc/Ccc)		514 A/C;1401 A/G
FND-464	FND-464_lib18716	ERS7708672	NR_3728	South Africa	4.3.3	MycoTB	R	R	R		R		R	R		>4	>16	16		>16		>40	0.5		XDR		E21Q (gag/Cag);A90V (gcg/gTg);S95T (agc/aCc);G247S (ggc/Agc);G668D (ggc/gAc)		D435G (gac/gGc);L452P (ctg/cCg)			-8 T/A			L11L (cta/ctG)		S315T (agc/aCc)	2288785i1 G					R927R (cgc/cgT)			M306V (atg/Gtg)		-11 A/G	1401 A/G
FND-465	FND-465_lib18717	ERS7708673	NR_3889	South Africa	2.2.2	MycoTB	R	R	R		R		R	S		>4	>16	8		>16		>40	0.25		preXDR	D461N (gac/Aac)	E21Q (gag/Cag);S95T (agc/aCc);G668D (ggc/gAc)		S450L (tcg/tTg);A1075A (gct/gcC)			-15 C/T		R212R (cga/cgC)	L11L (cta/ctG)		R463L (cgg/cTg);S315T (agc/aCc)	C14R (tgc/Cgc)					R927R (cgc/cgT)	C76C (tgc/tgT)		M306I (atg/atC)	A381P (gcc/Ccc)		514 A/C;1401 A/G
FND-466	FND-466_lib18718	ERS7708674	NR_3897	South Africa	2.2.2	MycoTB	R	R	S		R		R	R		>4	>16	4		>16		>40	2		XDR		E21Q (gag/Cag);D94G (gac/gGc);S95T (agc/aCc);G668D (ggc/gAc)		S450L (tcg/tTg);A1075A (gct/gcC)			-15 C/T		R212R (cga/cgC)	L11L (cta/ctG)		R463L (cgg/cTg);S315T (agc/aCc)	C14R (tgc/Cgc)					R927R (cgc/cgT)	C76C (tgc/tgT)		M306I (atg/atC)	A381P (gcc/Ccc)		514 A/C;1401 A/G
FND-467	FND-467_lib18719	ERS7708675	NR_3931	South Africa	2.2.2	MycoTB	R	R	S		R		R	R		>4	16	4		>16		40	0.5		XDR		E21Q (gag/Cag);A90V (gcg/gTg);S95T (agc/aCc);G668D (ggc/gAc)		S450L (tcg/tTg);A1075A (gct/gcC)			-15 C/T		R212R (cga/cgC)	L11L (cta/ctG)		R463L (cgg/cTg);S315T (agc/aCc)	C14R (tgc/Cgc)					R927R (cgc/cgT)	C76C (tgc/tgT)		M306I (atg/atC)	A381P (gcc/Ccc)		514 A/C;1401 A/G
FND-468	FND-468_lib18720	ERS7708676	NR_4223	South Africa	2.2.2	MycoTB	R	S	S		R		R	R		>4	0.5	4		>16		>40	2		I		E21Q (gag/Cag);D94G (gac/gGc);S95T (agc/aCc);G668D (ggc/gAc)		D435V (gac/gTc);A1075A (gct/gcC)			-17 G/T		R212R (cga/cgC)	L11L (cta/ctG)		R463L (cgg/cTg);S315T (agc/aCc)	2288724i1 C					R927R (cgc/cgT)	C76C (tgc/tgT)		M306I (atg/atA)	A381P (gcc/Ccc)		514 A/C;1401 A/G
FND-469	FND-469_lib18721	ERS7708677	NR_4330	South Africa	2.2.1.1	MycoTB	R	R	S		S		S	S		1	>16	2		0.25		<=0.6	0.125		MDR		E21Q (gag/Cag);S95T (agc/aCc);G668D (ggc/gAc)	A187V (gca/gTa)	H445D (cac/Gac);A1075A (gct/gcC)					R212R (cga/cgC)	L11L (cta/ctG)		R463L (cgg/cTg);S315T (agc/aCc)						R927R (cgc/cgT)	C76C (tgc/tgT)		G406C (ggc/Tgc);D534D (gac/gaT)
FND-470	FND-470_lib18722	ERS7708678	NR_4488	South Africa	2.2.2	MycoTB	R	R	S		R		R	R		>4	2	4		>16		>40	2		XDR		E21Q (gag/Cag);D94G (gac/gGc);S95T (agc/aCc);G668D (ggc/gAc)		D435V (gac/gTc);A1075A (gct/gcC)			-17 G/T		R212R (cga/cgC)	L11L (cta/ctG)		R463L (cgg/cTg);S315T (agc/aCc)	2288724i1 C					R927R (cgc/cgT)	C76C (tgc/tgT)		M306I (atg/atA)	A381P (gcc/Ccc)		514 A/C;1401 A/G
FND-471	FND-471_lib18723	ERS7708679	NR_4558	South Africa	2.2.2	MycoTB	R	R	S		R		R	R		>4	8	4		16		40	2		XDR		E21Q (gag/Cag);D94N (gac/Aac);S95T (agc/aCc);G668D (ggc/gAc)		S450L (tcg/tTg);A1075A (gct/gcC)			-15 C/T		R212R (cga/cgC)	L11L (cta/ctG)		R463L (cgg/cTg);S315T (agc/aCc)	C14R (tgc/Cgc)					R927R (cgc/cgT)	C76C (tgc/tgT)		M306I (atg/atC)	A381P (gcc/Ccc)		514 A/C;1401 A/G
FND-472	FND-472_lib18724	ERS7708680	NR_4674	South Africa	2.2.1	MycoTB	R	R	S		R		R	S		0.25	>16	2		>16		>40	0.25		preXDR		E21Q (gag/Cag);D94G (gac/gGc);S95T (agc/aCc);G668D (ggc/gAc)	A187V (gca/gTa)	S450L (tcg/tTg);A1075A (gct/gcC)	K43R (aag/aGg)		-15 C/T		R212R (cga/cgC)	L11L (cta/ctG)		R463L (cgg/cTg)	Y103_ (tac/taG)					R927R (cgc/cgT)	C76C (tgc/tgT)		G406D (ggc/gAc)			1401 A/G
FND-473	FND-473_lib18725	ERS7708681	NR_4731	South Africa	2.2.2	MycoTB	R	S	S		R		R	R		>4	0.5	2		>16		40	2		I		E21Q (gag/Cag);D94H (gac/Cac);S95T (agc/aCc);G668D (ggc/gAc)		D435V (gac/gTc);A1075A (gct/gcC)			-17 G/T		R212R (cga/cgC)	L11L (cta/ctG)		R463L (cgg/cTg);S315T (agc/aCc)	2288724i1 C					R927R (cgc/cgT)	C76C (tgc/tgT)		M306I (atg/atA)	A381P (gcc/Ccc)		514 A/C;1401 A/G
FND-474	FND-474_lib18726	ERS7708682	NR_4817	South Africa	2.2.2	MycoTB	R	S	S		R		R	R		>4	1	4		>16		>40	2		I		E21Q (gag/Cag);D94G (gac/gGc);S95T (agc/aCc);G668D (ggc/gAc)		D435V (gac/gTc);A1075A (gct/gcC)			-17 G/T		R212R (cga/cgC)	L11L (cta/ctG)		R463L (cgg/cTg);S315T (agc/aCc)	2288724i1 C					R927R (cgc/cgT)	C76C (tgc/tgT)		M306I (atg/atA)	A381P (gcc/Ccc)		514 A/C;1401 A/G
FND-475	FND-475_lib18727	ERS7708683	NR_4825	South Africa	2.2.1	MycoTB	R	R	S		R		R	R		1	>16	4		16		>40	0.5		XDR		E21Q (gag/Cag);D94G (gac/gGc);S95T (agc/aCc);G668D (ggc/gAc)	A187V (gca/gTa)	S450L (tcg/tTg);A1075A (gct/gcC)	K43R (aag/aGg)				R212R (cga/cgC)	L11L (cta/ctG)		R463L (cgg/cTg);S315T (agc/aCc)	D8N (gac/Aac)					R927R (cgc/cgT)	C76C (tgc/tgT)		M306V (atg/Gtg)			1401 A/G
FND-476	FND-476_lib18728	ERS7708684	NR_4842	South Africa	4.4.1.1	MycoTB	R	R	S		S		S	S		>4	>16	4		<=0.125		<=0.6	0.25		MDR		E21Q (gag/Cag);A90V (gcg/gTg);S95T (agc/aCc);Q613E (cag/Gag);G668D (ggc/gAc)		S450L (tcg/tTg)				S94A (tcg/Gcg)		L11L (cta/ctG)	V18A (gtg/gCg)	S315T (agc/aCc)	Q10P (cag/cCg)					R927R (cgc/cgT)			Q497R (cag/cGg)
FND-477	FND-477_lib18729	ERS7708685	NR_4905	South Africa	2.2.1	MycoTB	R	R	S		S		S	S		>4	16	1		<=0.125		<=0.6	0.25		MDR		E21Q (gag/Cag);A90V (gcg/gTg);S95T (agc/aCc);G668D (ggc/gAc)	A187V (gca/gTa)	S450L (tcg/tTg);A1075A (gct/gcC)			-15 C/T		R212R (cga/cgC)	L11L (cta/ctG)		R463L (cgg/cTg);S315T (agc/aCc)	T160A (aca/Gca);T100I (acc/aTc)					R927R (cgc/cgT)	C76C (tgc/tgT)		M306I (atg/atA)			514 A/C
FND-478	FND-478_lib18730	ERS7708686	NR_4933	South Africa	2.2.1	MycoTB	S	R	S		R		R	R		0.06	>16	4		>16		>40	0.5		I		E21Q (gag/Cag);D94G (gac/gGc);S95T (agc/aCc);G668D (ggc/gAc)	A187V (gca/gTa)	S450L (tcg/tTg);A1075A (gct/gcC)	K43R (aag/aGg)				R212R (cga/cgC)	L11L (cta/ctG)		R463L (cgg/cTg);S315T (agc/aCc)	D8N (gac/Aac)					R927R (cgc/cgT)	C76C (tgc/tgT)		M306V (atg/Gtg)			1401 A/G
FND-479	FND-479_lib18731	ERS7708687	NR_5065	South Africa	4.1.2.1	MycoTB	R	R	S		R		R	R		1	>16	4		>16		40	1		XDR		E21Q (gag/Cag);D94G (gac/gGc);S95T (agc/aCc);G668D (ggc/gAc)	N111S (aac/aGc)	P45S (ccg/Tcg);D103D (gac/gaT);S450L (tcg/tTg)						L11L (cta/ctG)		S315T (agc/aCc)	G132A (ggt/gCt)					R927R (cgc/cgT);V981L (gtg/Ctg)			M306V (atg/Gtg)			1401 A/G
FND-480	FND-480_lib18732	ERS7708688	NR_5137	South Africa	2.2.1	MycoTB	R	R	S		R		R	S		0.25	>16	4		>16		40	0.25		preXDR	R446C (cgt/Tgt)	E21Q (gag/Cag);S95T (agc/aCc);G668D (ggc/gAc)	A187V (gca/gTa)	S450L (tcg/tTg);F503S (ttc/tCc);A1075A (gct/gcC)			-15 C/T		R212R (cga/cgC)	L11L (cta/ctG)		R463L (cgg/cTg)	GAP					R927R (cgc/cgT)	C76C (tgc/tgT)		M306V (atg/Gtg)			1401 A/G
FND-481	FND-481_lib18733	ERS7708689	NR_5166	South Africa	2.2.1	MycoTB	R	R	R		R		R	S	S	0.25	>16	8		>16		>40	0.25	0.5	preXDR	R446C (cgt/Tgt)	E21Q (gag/Cag);S95T (agc/aCc);G668D (ggc/gAc)	A187V (gca/gTa)	S450L (tcg/tTg);F503S (ttc/tCc);A1075A (gct/gcC)			-15 C/T		R212R (cga/cgC)	L11L (cta/ctG)		R463L (cgg/cTg)	GAP					R927R (cgc/cgT)	C76C (tgc/tgT)		M306V (atg/Gtg)			1401 A/G
FND-482	FND-482_lib18734	ERS7708690	NR_5235	South Africa	2.2.1	MycoTB	R	R	S		R		R	R		1	>16	4		>16		>40	1		XDR		E21Q (gag/Cag);A90V (gcg/gTg);S95T (agc/aCc);G668D (ggc/gAc)	A187V (gca/gTa)	S450L (tcg/tTg);A1075A (gct/gcC)	K43R (aag/aGg)		-15 C/T		R212R (cga/cgC)	L11L (cta/ctG)		R463L (cgg/cTg)						R927R (cgc/cgT)	C76C (tgc/tgT)		M306I (atg/atA)			1401 A/G
FND-483	FND-483_lib18735	ERS7708691	NR_5320	South Africa	4.1.1.3	MycoTB	R	R	R		R		R	S		4	16	8		>16		>40	0.25		preXDR	V457L (gtc/Ctc)	E21Q (gag/Cag);D94A (gac/gCc);S95T (agc/aCc);G668D (ggc/gAc)		S450L (tcg/tTg)	K43R (aag/aGg)					L11L (cta/ctG);1918499i1 G		S315T (agc/aCA)					-48 G/A	R927R (cgc/cgT);V981L (gtg/Ctg)			M306V (atg/Gtg);P965P (ccg/ccA)	GAP		1401 A/G
FND-484	FND-484_lib18736	ERS7708692	NR_5354	South Africa	2.2.2	MycoTB	R	R	S		R		R	R		>4	>16	4		>16		40	1		XDR		E21Q (gag/Cag);D94G (gac/gGc);S95T (agc/aCc);G668D (ggc/gAc)		S450L (tcg/tTg);A1075A (gct/gcC)			-15 C/T		R212R (cga/cgC)	L11L (cta/ctG)		R463L (cgg/cTg);S315T (agc/aCc)	C14R (tgc/Cgc)					R927R (cgc/cgT)	C76C (tgc/tgT)		M306I (atg/atC)	A381P (gcc/Ccc)		514 A/C;1401 A/G
FND-485	FND-485_lib18737	ERS7708693	NR_5450	South Africa	2.2.2	MycoTB	R	R	S		R		R	R		>4	2	4		16		40	1		XDR		E21Q (gag/Cag);D94G (gac/gGc);S95T (agc/aCc);G668D (ggc/gAc)		S450L (tcg/tTg);A1075A (gct/gcC)			-15 C/T		R212R (cga/cgC)	L11L (cta/ctG)		R463L (cgg/cTg);S315T (agc/aCc)	C14R (tgc/Cgc)					R927R (cgc/cgT)	C76C (tgc/tgT)		M306I (atg/atC)	A381P (gcc/Ccc)		514 A/C;1401 A/G
FND-40	FND-40_lib14942	ERS7708694	75	South Africa	4	MycoTB	S	S	S		S		S	S		<0.03	<=0.125	1		0.25		1.25	0.25		DS		E21Q (gag/Cag);S95T (agc/aCc);G668D (ggc/gAc)								L11L (cta/ctG)								R927R (cgc/cgT)
FND-486	FND-486_lib18738	ERS7708695	NR_5490	South Africa	2.2.2	MycoTB	R	R	S		R		R	R		4	4	2		>16		>40	2		XDR		E21Q (gag/Cag);D94G (gac/gGc);S95T (agc/aCc);G668D (ggc/gAc)		D435V (gac/gTc);A1075A (gct/gcC)			-17 G/T		R212R (cga/cgC)	L11L (cta/ctG)		R463L (cgg/cTg);S315T (agc/aCc)	2288724i1 C					R927R (cgc/cgT)	C76C (tgc/tgT)		M306I (atg/atA)	A381P (gcc/Ccc)		514 A/C;1401 A/G
FND-487	FND-487_lib18739	ERS7708696	NR_5526	South Africa	2.2.1	MycoTB	R	R	S		R		R	R	R	>4	>16	4		>16		40	1	2	XDR		E21Q (gag/Cag);D94A (gac/gCc);S95T (agc/aCc);G668D (ggc/gAc)	A187V (gca/gTa)	S450L (tcg/tTg);A1075A (gct/gcC)	K43R (aag/aGg)		-15 C/T		R212R (cga/cgC)	L11L (cta/ctG)		R463L (cgg/cTg);S315T (agc/aCc)	_187W (tga/tgG)					R927R (cgc/cgT)	C76C (tgc/tgT)		G18G (ggg/ggT);Q497R (cag/cGg)	Y276H (tac/Cac)		1401 A/G
FND-488	FND-488_lib18740	ERS7708697	NR_5847	South Africa	4.1.1.3	MycoTB	R	R	S		S		S	R	S	2	>16	4		0.25		1.25	0.5	0.5	preXDR	V457L (gtc/Ctc)	E21Q (gag/Cag);S91P (tcg/Ccg);S95T (agc/aCc);G668D (ggc/gAc)		S450L (tcg/tTg)	K43R (aag/aGg)					L11L (cta/ctG)		S315T (agc/aCA)			-10 G/A		-48 G/A	R927R (cgc/cgT);V981L (gtg/Ctg)			M306V (atg/Gtg);P965P (ccg/ccA)	GAP
FND-489	FND-489_lib18741	ERS7708698	NR_5954	South Africa	2.2.2	MycoTB	R	R	S		R		R	R		4	16	4		>16		40	1		XDR		E21Q (gag/Cag);D94G (gac/gGc);S95T (agc/aCc);G668D (ggc/gAc)		S450L (tcg/tTg);A1075A (gct/gcC)			-15 C/T		R212R (cga/cgC)	L11L (cta/ctG)		R463L (cgg/cTg);S315T (agc/aCc)	C14R (tgc/Cgc)					R927R (cgc/cgT)	C76C (tgc/tgT)		M306I (atg/atC)	A381P (gcc/Ccc)		514 A/C;1401 A/G
FND-490	FND-490_lib18742	ERS7708699	NR_5991	South Africa	2.2.1	MycoTB	R	R	S		R		R	R	R	>4	>16	4		16		40	2	8	XDR		E21Q (gag/Cag);D94G (gac/gGc);S95T (agc/aCc);G668D (ggc/gAc)	A187V (gca/gTa)	S450L (tcg/tTg);A1075A (gct/gcC)	K43R (aag/aGg)		-15 C/T		R212R (cga/cgC)	L11L (cta/ctG)		R463L (cgg/cTg);S315T (agc/aCc)	_187W (tga/tgG);T100P (acc/Ccc)					R927R (cgc/cgT)	C76C (tgc/tgT)		G18G (ggg/ggT);Q497R (cag/cGg)	Y276H (tac/Cac)		1401 A/G
FND-491	FND-491_lib18743	ERS7708700	NR_6035	South Africa	4.1.1.3	MycoTB	R	R	R		R		R	R	S	4	>16	16		>16		>40	2	1	XDR	V457L (gtc/Ctc)	E21Q (gag/Cag);S91P (tcg/Ccg);S95T (agc/aCc);G668D (ggc/gAc)		S450L (tcg/tTg)	K43R (aag/aGg)					L11L (cta/ctG)		S315T (agc/aCA)					-48 G/A	R927R (cgc/cgT);V981L (gtg/Ctg)		-16 C/T	M306V (atg/Gtg);P965P (ccg/ccA)	GAP		1401 A/G
FND-493	FND-493_lib18744	ERS7708701	NR_6236	South Africa	2.2.1	MycoTB	R	R	R		R		R	R	R	0.5	>16	8		16		40	1	2	XDR		E21Q (gag/Cag);D94A (gac/gCc);S95T (agc/aCc);G668D (ggc/gAc)	A187V (gca/gTa)	S450L (tcg/tTg);A1075A (gct/gcC)			-15 C/T	I194T (atc/aCc)	R212R (cga/cgC)	L11L (cta/ctG)		R463L (cgg/cTg)	U	U				R927R (cgc/cgT)	C76C (tgc/tgT)		M306V (atg/Gtg)			1401 A/G
FND-494	FND-494_lib18745	ERS7708702	NR_6254	South Africa	2.2.2	MycoTB	R	R	S		R		R	R	R	>4	>16	4		16		40	4	4	XDR		E21Q (gag/Cag);D94G (gac/gGc);S95T (agc/aCc);G668D (ggc/gAc)		S450L (tcg/tTg);A1075A (gct/gcC)			-15 C/T		R212R (cga/cgC)	L11L (cta/ctG)		R463L (cgg/cTg);S315T (agc/aCc)	C14R (tgc/Cgc)					R927R (cgc/cgT)	C76C (tgc/tgT)		M306I (atg/atC)	A381P (gcc/Ccc)		514 A/C;1401 A/G
FND-495	FND-495_lib18746	ERS7708703	NR_6425	South Africa	4.1.1.3	MycoTB	R	R	R		S		S	S	S	1	>16	8		<=0.125		<=0.6	0.125	1	MDR	V457L (gtc/Ctc);D461H (gac/Cac)	E21Q (gag/Cag);S95T (agc/aCc);G668D (ggc/gAc)		S450L (tcg/tTg)	K43R (aag/aGg)					L11L (cta/ctG)		S315T (agc/aCA)					-48 G/A	R927R (cgc/cgT);V981L (gtg/Ctg)			M306V (atg/Gtg);P965P (ccg/ccA)	GAP
FND-496	FND-496_lib18747	ERS7708704	NR_6630	South Africa	4.1.1.3	MycoTB	R	R	S		S		S	S		1	>16	4		<=0.125		<=0.6	0.25		MDR	V457L (gtc/Ctc)	E21Q (gag/Cag);A90V (gcg/gTg);S95T (agc/aCc);G668D (ggc/gAc)		S450L (tcg/tTg)	K43R (aag/aGg)					L11L (cta/ctG)		S315T (agc/aCA)					-48 G/A	R927R (cgc/cgT);V981L (gtg/Ctg)			M306V (atg/Gtg);P965P (ccg/ccA)	GAP
FND-497	FND-497_lib18748	ERS7708705	NR_6635	South Africa	2.2.2	MycoTB	R	R	R		R		R	R	R	>4	>16	8		16		40	2	4	XDR		E21Q (gag/Cag);D94G (gac/gGc);S95T (agc/aCc);G668D (ggc/gAc)		S450L (tcg/tTg);A1075A (gct/gcC)			-15 C/T		R212R (cga/cgC)	L11L (cta/ctG)		R463L (cgg/cTg);S315T (agc/aCc)	C14R (tgc/Cgc)					R927R (cgc/cgT)	C76C (tgc/tgT)		M306I (atg/atC)	A381P (gcc/Ccc)		514 A/C;1401 A/G
FND-498	FND-498_lib18749	ERS7708706	NR_6667	South Africa	2.2.1	MycoTB	R	R	R		R		R	R	R	1	16	8		16		40	2	2	XDR		E21Q (gag/Cag);D94G (gac/gGc);S95T (agc/aCc);G668D (ggc/gAc)	A187V (gca/gTa)	S450L (tcg/tTg);A1075A (gct/gcC)			-15 C/T		R212R (cga/cgC)	L11L (cta/ctG)		R463L (cgg/cTg)	GAP					R927R (cgc/cgT)	C76C (tgc/tgT)		M306V (atg/Gtg)			514 A/C;1401 A/G
FND-499	FND-499_lib18750	ERS7708707	NR_6699	South Africa	2.2.2	MycoTB	R	R	S		R		R	R		4	4	2		>16		>40	2		XDR		E21Q (gag/Cag);G88C (ggc/Tgc);S95T (agc/aCc);G668D (ggc/gAc)		D435V (gac/gTc);A1075A (gct/gcC)			-17 G/T		R212R (cga/cgC)	L11L (cta/ctG)		R463L (cgg/cTg);S315T (agc/aCc)	2288724i1 C					R927R (cgc/cgT)	C76C (tgc/tgT)		M306I (atg/atA)	A381P (gcc/Ccc)		514 A/C;1401 A/G
FND-500	FND-500_lib18751	ERS7708708	NR_6700	South Africa	4.1.1.3	MycoTB	R	R	R		R		R	R	R	4	>16	8		>16		40	1	4	XDR	V457L (gtc/Ctc)	E21Q (gag/Cag);D94G (gac/gGc);S95T (agc/aCc);G668D (ggc/gAc)		S450L (tcg/tTg)	K43R (aag/aGg)					L11L (cta/ctG)		S315T (agc/aCA)					-48 G/A	R927R (cgc/cgT);V981L (gtg/Ctg)			M306V (atg/Gtg);P965P (ccg/ccA)	GAP		1401 A/G
FND-501	FND-501_lib18752	ERS7708709	NR_6703	South Africa	2.2.2	MycoTB	R	R	R		R		R	R	R	>4	>16	8		16		40	2	4	XDR		E21Q (gag/Cag);D94G (gac/gGc);S95T (agc/aCc);G668D (ggc/gAc)		S450L (tcg/tTg);A1075A (gct/gcC)			-15 C/T		R212R (cga/cgC)	L11L (cta/ctG)		R463L (cgg/cTg);S315T (agc/aCc)	C14R (tgc/Cgc)					R927R (cgc/cgT)	C76C (tgc/tgT)		M306I (atg/atC)	A381P (gcc/Ccc)		514 A/C;1401 A/G
FND-502	FND-502_lib18753	ERS7708710	NR_6768	South Africa	2.2.2	MycoTB	R	R	R		R		R	R	R	>4	>16	8		>16		>40	4	4	XDR		E21Q (gag/Cag);D94G (gac/gGc);S95T (agc/aCc);G668D (ggc/gAc)		S450L (tcg/tTg);A1075A (gct/gcC)			-15 C/T		R212R (cga/cgC)	L11L (cta/ctG)		R463L (cgg/cTg);S315T (agc/aCc)	C14R (tgc/Cgc)					R927R (cgc/cgT)	C76C (tgc/tgT)		M306I (atg/atC)	A381P (gcc/Ccc)		514 A/C;1401 A/G
FND-503	FND-503_lib18754	ERS7708711	NR_7062	South Africa	2.2.2	MycoTB	R	R	S		R		R	R		4	4	2		>16		>40	2		XDR		E21Q (gag/Cag);D94G (gac/gGc);S95T (agc/aCc);G668D (ggc/gAc)		D435V (gac/gTc);A1075A (gct/gcC)			-17 G/T		R212R (cga/cgC)	L11L (cta/ctG)		R463L (cgg/cTg);S315T (agc/aCc)	2288724i1 C					R927R (cgc/cgT)	C76C (tgc/tgT)		M306I (atg/atA)	A381P (gcc/Ccc)		514 A/C;1401 A/G
FND-504	FND-504_lib18755	ERS7708712	NR_7545	South Africa	2.2.2	MycoTB	R	R	S		R		R	R	R	>4	16	4		16		40	8	8	XDR		E21Q (gag/Cag);D94N (gac/Aac);S95T (agc/aCc);G668D (ggc/gAc)		D435V (gac/gTc);A1075A (gct/gcC)			-17 G/T		R212R (cga/cgC)	L11L (cta/ctG)		R463L (cgg/cTg);S315T (agc/aCc)	2288724i1 C					R927R (cgc/cgT)	C76C (tgc/tgT)		M306I (atg/atA)	A381P (gcc/Ccc)		514 A/C;1401 A/G
FND-505	FND-505_lib18756	ERS7708713	NR_7726	South Africa	4.7	MycoTB	R	S	S		R		R	R	R	0.12	0.25	1		16		40	2	2	I		E21Q (gag/Cag)		L452P (ctg/cCg)			-15 C/T			L11L (cta/ctG)								R927R (cgc/cgT)			A1073A (gcc/gcG)			1401 A/G
FND-506	FND-506_lib18757	ERS7708714	NR_8194	South Africa	2.2.2	MycoTB	R	R	R		R		R	R	R	>4	>16	8		>16		>40	4	4	XDR		E21Q (gag/Cag);D94G (gac/gGc);S95T (agc/aCc);G668D (ggc/gAc)		S450L (tcg/tTg);A1075A (gct/gcC)			-15 C/T		R212R (cga/cgC)	L11L (cta/ctG)		R463L (cgg/cTg);S315T (agc/aCc)	C14R (tgc/Cgc)					R927R (cgc/cgT)	C76C (tgc/tgT)		M306I (atg/atC)	A381P (gcc/Ccc)		514 A/C;1401 A/G
FND-507	FND-507_lib18758	ERS7708715	NR_8407	South Africa	2.2.2	MycoTB	R	R	R		R		R	R	R	>4	>16	16		>16		20	8	8	XDR		E21Q (gag/Cag);D94G (gac/gGc);S95T (agc/aCc);G668D (ggc/gAc)		S450L (tcg/tTg);A1075A (gct/gcC)			-15 C/T		R212R (cga/cgC)	L11L (cta/ctG)		R463L (cgg/cTg);S315T (agc/aCc)	C14R (tgc/Cgc)					R927R (cgc/cgT)	C76C (tgc/tgT)		M306I (atg/atC)	A381P (gcc/Ccc)		514 A/C;1401 A/G
FND-508	FND-508_lib18759	ERS7708716	NR_8493	South Africa	2.2.2	MycoTB	R	R	R		R		R	R	S	>4	>16	8		>16		>40	2	0.5	XDR		E21Q (gag/Cag);D94G (gac/gGc);S95T (agc/aCc);G668D (ggc/gAc)		S450L (tcg/tTg);A1075A (gct/gcC)			-15 C/T		R212R (cga/cgC)	L11L (cta/ctG)		R463L (cgg/cTg);S315T (agc/aCc)	C14R (tgc/Cgc)					R927R (cgc/cgT)	C76C (tgc/tgT)		M306I (atg/atC)	A381P (gcc/Ccc)		514 A/C;1401 A/G
FND-509	FND-509_lib18760	ERS7708717	NR_8695	South Africa	4.1.1.3	MycoTB	R	R	S		S		S	R	R	1	>16	4		<=0.125		1.25	1	4	preXDR	V457L (gtc/Ctc)	E21Q (gag/Cag);D94G (gac/gGc);S95T (agc/aCc);G668D (ggc/gAc)		S450L (tcg/tTg)	K43R (aag/aGg)					L11L (cta/ctG)		S315T (agc/aCA)			-10 G/C		-48 G/A	R927R (cgc/cgT);V981L (gtg/Ctg)			M306V (atg/Gtg);P965P (ccg/ccA)	GAP
FND-510	FND-510_lib18761	ERS7708718	NR_8748	South Africa	2.2.1	MycoTB	R	R	R		R		R	R		>4	>16	16		16		40	2		XDR		E21Q (gag/Cag);A90V (gcg/gTg);S95T (agc/aCc);G668D (ggc/gAc)	A187V (gca/gTa)	S450L (tcg/tTg);A1075A (gct/gcC)					R212R (cga/cgC)	L11L (cta/ctG)		R463L (cgg/cTg);S315T (agc/aCc)	T160A (aca/Gca);T100I (acc/aTc)					R927R (cgc/cgT)	C76C (tgc/tgT)		M306I (atg/atA);L402V (ctg/Gtg)	G43C (ggc/Tgc)		514 A/C;1401 A/G
FND-511	FND-511_lib18762	ERS7708719	NR_9016	South Africa	2.2.1	MycoTB	R	R	R		S		S	R	R	0.25	>16	8		0.25		<=0.6	8	8	preXDR		E21Q (gag/Cag);D94G (gac/gGc);S95T (agc/aCc);G668D (ggc/gAc)	A187V (gca/gTa)	S450L (tcg/tTg);A1075A (gct/gcC)			-15 C/T		R212R (cga/cgC)	L11L (cta/ctG)		R463L (cgg/cTg)	GAP					R927R (cgc/cgT)	C76C (tgc/tgT)		M306V (atg/Gtg)			514 A/C
FND-512	FND-512_lib18763	ERS7708720	NR_9047	South Africa	2.2.2	MycoTB	R	R	R		R		R	R	R	>4	>16	8		>16		>40	8	8	XDR		E21Q (gag/Cag);D94G (gac/gGc);S95T (agc/aCc);G668D (ggc/gAc)		S450L (tcg/tTg);A1075A (gct/gcC)			-15 C/T		R212R (cga/cgC)	L11L (cta/ctG)		R463L (cgg/cTg);S315T (agc/aCc)	C14R (tgc/Cgc)					R927R (cgc/cgT)	C76C (tgc/tgT)		M306I (atg/atC)	A381P (gcc/Ccc)		514 A/C;1401 A/G
FND-513	FND-513_lib18764	ERS7708721	NR_9221	South Africa	2.2.1	MycoTB	R	R	S		R		R	R	R	0.5	>16	4		>16		>40	2	4	XDR		E21Q (gag/Cag);D94G (gac/gGc);S95T (agc/aCc);G668D (ggc/gAc)	A187V (gca/gTa)	S450L (tcg/tTg);A1075A (gct/gcC)	K43R (aag/aGg)		-15 C/T		R212R (cga/cgC)	L11L (cta/ctG)		R463L (cgg/cTg)	Y103_ (tac/taG)					R927R (cgc/cgT)	C76C (tgc/tgT)		G406D (ggc/gAc)			1401 A/G
FND-514	FND-514_lib18765	ERS7708722	NR_9261	South Africa	2.2.1	MycoTB	R	R	S		R		R	R		>4	>16	4		>16		>40	2		XDR		E21Q (gag/Cag);A90V (gcg/gTg);S95T (agc/aCc);G668D (ggc/gAc)	A187V (gca/gTa)	S450L (tcg/tTg);A1075A (gct/gcC)			-15 C/T		R212R (cga/cgC)	L11L (cta/ctG)		R463L (cgg/cTg);S315T (agc/aCc)	T160A (aca/Gca);T100I (acc/aTc)					R927R (cgc/cgT)	C76C (tgc/tgT)		M306I (atg/atA)			514 A/C;1401 A/G
FND-515	FND-515_lib18790	ERS7708723	NR_9339	South Africa	4.1.1.1	MycoTB	R	R	R		R		R	R	R	2	>16	8		>16		>40	8	8	XDR		E21Q (gag/Cag);D94N (gac/Aac);S95T (agc/aCc);G668D (ggc/gAc)		Q432K (caa/Aaa);R827S (cgc/Agc)						L11L (cta/ctG)		S315T (agc/aCc)				I6I (att/atC)		R345R (cgc/cgG);R927R (cgc/cgT);V981L (gtg/Ctg)			M306V (atg/Gtg);P965P (ccg/ccA)	U		1401 A/G
FND-516	FND-516_lib18792	ERS7708724	NR_9362	South Africa	2.2.1	MycoTB	R	R	R		R		R	R	R	0.5	>16	8		>16		>40	4	4	XDR		E21Q (gag/Cag);D94N (gac/Aac);S95T (agc/aCc);G668D (ggc/gAc)	A187V (gca/gTa)	S450L (tcg/tTg);A1075A (gct/gcC)			-15 C/T	I194T (atc/aCc)	R212R (cga/cgC)	L11L (cta/ctG)		R463L (cgg/cTg)	S164P (tcg/Ccg)					R927R (cgc/cgT)	C76C (tgc/tgT)		M306V (atg/Gtg)			1401 A/G
FND-517	FND-517_lib18791	ERS7708725	NR_9763	South Africa	2.2.1	MycoTB	R	R	R		R		R	R		0.25	>16	8		>16		>40	1		XDR	T500N (acc/aAc)	E21Q (gag/Cag);S95T (agc/aCc);G668D (ggc/gAc)	A187V (gca/gTa)	S450L (tcg/tTg);A1075A (gct/gcC)	K43R (aag/aGg)		-15 C/T		R212R (cga/cgC)	L11L (cta/ctG)		R463L (cgg/cTg)	Y103_ (tac/taG)					R927R (cgc/cgT)	C76C (tgc/tgT)		M306V (atg/Gtg)			1401 A/G
FND-518	FND-518_lib18793	ERS7708726	NR_9771	South Africa	2.2.1	MycoTB	R	R	S		R		R	S		1	16	4		16		40	0.25		preXDR		E21Q (gag/Cag);A90V (gcg/gTg);S95T (agc/aCc);G668D (ggc/gAc)	A187V (gca/gTa)	S450L (tcg/tTg);A1075A (gct/gcC)					R212R (cga/cgC)	L11L (cta/ctG)		R463L (cgg/cTg);S315T (agc/aCc)	T160A (aca/Gca);T100I (acc/aTc)					R927R (cgc/cgT)	C76C (tgc/tgT)		M306I (atg/atA);L402V (ctg/Gtg)	G43C (ggc/Tgc)		514 A/C;1401 A/G
FND-519	FND-519_lib18794	ERS7708727	NR_9779	South Africa	2.2.1	MycoTB	R	R	R		R		R	R		1	>16	16		>16		>40	2		XDR		E21Q (gag/Cag);A90V (gcg/gTg);S95T (agc/aCc);G668D (ggc/gAc)	A187V (gca/gTa)	S450L (tcg/tTg);A1075A (gct/gcC)			-15 C/T	I194T (atc/aCc)	R212R (cga/cgC)	L11L (cta/ctG)		R463L (cgg/cTg)	T135P (acc/Ccc)					R927R (cgc/cgT)	C76C (tgc/tgT)		M306V (atg/Gtg)			1401 A/G
FND-520	FND-520_lib18795	ERS7708728	NR_9882	South Africa	2.2.2	MycoTB	R	R	S		R		R	R		4	16	4		>16		40	8		XDR		E21Q (gag/Cag);G88C (ggc/Tgc);S95T (agc/aCc);G668D (ggc/gAc)		D435V (gac/gTc);A1075A (gct/gcC)			-17 G/T		R212R (cga/cgC)	L11L (cta/ctG)		R463L (cgg/cTg);S315T (agc/aCc)	2288724i1 C					R927R (cgc/cgT)	C76C (tgc/tgT)		M306I (atg/atA)	A381P (gcc/Ccc)		514 A/C;1401 A/G
FND-521	FND-521_lib18796	ERS7708729	NR_10078	South Africa	2.2.1	MycoTB	R	R	S		S		S	R	R	0.25	>16	1		0.25		1.25	2	4	preXDR		E21Q (gag/Cag);A90V (gcg/gTg);S95T (agc/aCc);G668D (ggc/gAc)	A187V (gca/gTa)	H445Y (cac/Tac);A1075A (gct/gcC)			-15 C/T		R212R (cga/cgC)	L11L (cta/ctG)		R463L (cgg/cTg)						R927R (cgc/cgT)	C76C (tgc/tgT)
FND-522	FND-522_lib18797	ERS7708730	NR_10237	South Africa	4.1.1.3	MycoTB	S	S	S		S		S	S		<0.03	<=0.125	<0.5		<=0.125		<=0.6	<=0.0625		DS		E21Q (gag/Cag);S95T (agc/aCc);G668D (ggc/gAc)								L11L (cta/ctG)								R927R (cgc/cgT);V981L (gtg/Ctg)			P965P (ccg/ccA)
FND-523	FND-523_lib18798	ERS7708731	NR_10247	South Africa	2.2.1	MycoTB	R	R	S		R		R	S		0.5	16	4		>16		40	0.25		preXDR		E21Q (gag/Cag);A90V (gcg/gTg);S95T (agc/aCc);G668D (ggc/gAc)	A187V (gca/gTa)	S450L (tcg/tTg);A1075A (gct/gcC)			-15 C/T	I194T (atc/aCc)	R212R (cga/cgC)	L11L (cta/ctG)		R463L (cgg/cTg)						R927R (cgc/cgT)	C76C (tgc/tgT)		M306V (atg/Gtg)			1401 A/G
FND-524	FND-524_lib18799	ERS7708732	NR_10380	South Africa	2.2.1	MycoTB	R	R	R		R		R	R	S	0.5	>16	8		>16		>40	1	1	XDR		E21Q (gag/Cag);S95T (agc/aCc);A288D (gcc/gAc);G668D (ggc/gAc)	A187V (gca/gTa)	S450L (tcg/tTg);A1075A (gct/gcC)			-15 C/T		R212R (cga/cgC)	L11L (cta/ctG)		R463L (cgg/cTg)						R927R (cgc/cgT)	C76C (tgc/tgT)		M306V (atg/Gtg)			1401 A/G
FND-525	FND-525_lib18800	ERS7708733	NR_10398	South Africa	4.3.3	MycoTB	R	R	R		R		R	R	R	>4	>16	16		>16		>40	1	4	XDR		E21Q (gag/Cag);A90V (gcg/gTg);S95T (agc/aCc);G247S (ggc/Agc);G668D (ggc/gAc)		D435G (gac/gGc);L452P (ctg/cCg)			-8 T/A			L11L (cta/ctG)		S315T (agc/aCc)	2288785i1 G					R927R (cgc/cgT)			M306V (atg/Gtg)		-11 A/G	1401 A/G
FND-526	FND-526_lib18801	ERS7708734	NR_10512	South Africa	4.1.1.3	MycoTB	R	R	R		R		R	S		1	4	8		>16		40	0.25		preXDR	V457L (gtc/Ctc)	E21Q (gag/Cag);D94G (gac/gGc);S95T (agc/aCc);G668D (ggc/gAc)		S450L (tcg/tTg)	K43R (aag/aGg)					L11L (cta/ctG)		S315T (agc/aCA)					-48 G/A	R927R (cgc/cgT);V981L (gtg/Ctg)			M306V (atg/Gtg);P965P (ccg/ccA)	GAP		1401 A/G
FND-527	FND-527_lib18802	ERS7708735	NR_10675	South Africa	2.2.2	MycoTB	R	R	S		R		R	R		>4	>16	4		>16		40	1		XDR		E21Q (gag/Cag);D94A (gac/gCc);S95T (agc/aCc);G668D (ggc/gAc)		S450L (tcg/tTg);A1075A (gct/gcC)			-15 C/T		R212R (cga/cgC)	L11L (cta/ctG)		R463L (cgg/cTg);S315T (agc/aCc)	C14R (tgc/Cgc)					R927R (cgc/cgT)	C76C (tgc/tgT)		M306I (atg/atC)	A381P (gcc/Ccc)		514 A/C;1401 A/G
FND-528	FND-528_lib18803	ERS7708736	NR_10819	South Africa	2.2.1	MycoTB	R	R	S		R		R	R		0.5	>16	4		>16		40	1		XDR		E21Q (gag/Cag);A90V (gcg/gTg);S95T (agc/aCc);G668D (ggc/gAc)	A187V (gca/gTa)	S450L (tcg/tTg);A1075A (gct/gcC)			-15 C/T	I194T (atc/aCc)	R212R (cga/cgC)	L11L (cta/ctG)		R463L (cgg/cTg)	S164P (tcg/Ccg)					R927R (cgc/cgT)	C76C (tgc/tgT)		M306V (atg/Gtg)			1401 A/G
FND-529	FND-529_lib18804	ERS7708737	NR_10867	South Africa	2.2.2	MycoTB	R	R	S		R		R	R		>4	16	4		>16		40	2		XDR		E21Q (gag/Cag);D94G (gac/gGc);S95T (agc/aCc);G668D (ggc/gAc)		D435V (gac/gTc);A1075A (gct/gcC)			-17 G/T		R212R (cga/cgC)	L11L (cta/ctG)		R463L (cgg/cTg);S315T (agc/aCc)	2288724i1 C					R927R (cgc/cgT)	C76C (tgc/tgT)		M306I (atg/atA)	A381P (gcc/Ccc)		514 A/C;1401 A/G
FND-531	FND-531_lib18806	ERS7708738	NR_11169	South Africa	2.2.2	MycoTB	R	R	S		R		R	R		>4	4	2		16		40	4		XDR		E21Q (gag/Cag);G88C (ggc/Tgc);S95T (agc/aCc);G668D (ggc/gAc)		D435V (gac/gTc);A1075A (gct/gcC)			-17 G/T		R212R (cga/cgC)	L11L (cta/ctG)		R463L (cgg/cTg);S315T (agc/aCc)	2288724i1 C					R927R (cgc/cgT)	C76C (tgc/tgT)		M306I (atg/atA)	A381P (gcc/Ccc)		514 A/C;1401 A/G
FND-532	FND-532_lib18807	ERS7708739	NR_11303	South Africa	2.2.2	MycoTB	R	R	S		R		R	R		>4	4	4		>16		40	2		XDR		E21Q (gag/Cag);D94G (gac/gGc);S95T (agc/aCc);G668D (ggc/gAc)		D435V (gac/gTc);A1075A (gct/gcC)			-17 G/T		R212R (cga/cgC)	L11L (cta/ctG)		R463L (cgg/cTg);S315T (agc/aCc)	2288724i1 C					R927R (cgc/cgT)	C76C (tgc/tgT)		M306I (atg/atA)	A381P (gcc/Ccc)		514 A/C;1401 A/G
FND-533	FND-533_lib18808	ERS7708740	NR_11399	South Africa	4.4.1.1	MycoTB	R	R	R		S		S	R	R	>4	>16	8		0.25		2.5	4	8	preXDR		E21Q (gag/Cag);D94Y (gac/Tac);S95T (agc/aCc);Q613E (cag/Gag);G668D (ggc/gAc)		S450L (tcg/tTg)				S94A (tcg/Gcg)		L11L (cta/ctG)	V18A (gtg/gCg)	S315T (agc/aCc)	Q10P (cag/cCg)		-12 C/T			R927R (cgc/cgT)			Q497R (cag/cGg)
FND-534	FND-534_lib18809	ERS7708741	NR_11558	South Africa	2.2.1	MycoTB	R	R	R		R		R	R	R	1	>16	8		>16		>40	2	2	XDR		E21Q (gag/Cag);D94A (gac/gCc);S95T (agc/aCc);G668D (ggc/gAc)	A187V (gca/gTa)	S450L (tcg/tTg);A1075A (gct/gcC)			-15 C/T	I194T (atc/aCc)	R212R (cga/cgC)	L11L (cta/ctG)		R463L (cgg/cTg)						R927R (cgc/cgT)	C76C (tgc/tgT)		M306V (atg/Gtg)			1401 A/G
FND-535	FND-535_lib18810	ERS7708742	NR_11572	South Africa	4.1.1.3	MycoTB	R	R	R		R		R	R	R	>4	>16	8		>16		>40	8	8	XDR	V457L (gtc/Ctc)	E21Q (gag/Cag);A90V (gcg/gTg);S95T (agc/aCc);G668D (ggc/gAc)		S450L (tcg/tTg);A1075A (gct/gcC)	K43R (aag/aGg)					L11L (cta/ctG)		S315T (agc/aCA)	2288724i1 C				-48 G/A	R927R (cgc/cgT);V981L (gtg/Ctg)			M306V (atg/Gtg);P965P (ccg/ccA)	GAP		1401 A/G
FND-536	FND-536_lib18811	ERS7708743	NR_11574	South Africa	4.1.1.3	MycoTB	R	R	R		R		R	R	R	4	>16	8		16		40	2	2	XDR	V457L (gtc/Ctc)	E21Q (gag/Cag);D94A (gac/gCc);S95T (agc/aCc);G668D (ggc/gAc)		S450L (tcg/tTg)	K43R (aag/aGg)					L11L (cta/ctG)		S315T (agc/aCA)					-48 G/A	R927R (cgc/cgT);V981L (gtg/Ctg)			M306V (atg/Gtg);P965P (ccg/ccA)	GAP
FND-537	FND-537_lib18812	ERS7708744	NR_11587	South Africa	2.2.1	MycoTB	R	R	R		R		R	R		0.5	>16	8		>16		>40	1		XDR		E21Q (gag/Cag);D94A (gac/gCc);S95T (agc/aCc);G668D (ggc/gAc)	A187V (gca/gTa)	S450L (tcg/tTg);A1075A (gct/gcC)			-15 C/T	I194T (atc/aCc)	R212R (cga/cgC)	L11L (cta/ctG)		R463L (cgg/cTg)	U	U				R927R (cgc/cgT)	C76C (tgc/tgT)		M306V (atg/Gtg)			1401 A/G
FND-538	FND-538_lib18813	ERS7708745	NR_11705	South Africa	2.2.2	MycoTB	R	R	R		R		R	R	R	>4	>16	8		16		40	2	4	XDR		E21Q (gag/Cag);A90V (gcg/gTg);S95T (agc/aCc);G668D (ggc/gAc)		S450L (tcg/tTg);A1075A (gct/gcC)			-15 C/T		R212R (cga/cgC)	L11L (cta/ctG)		R463L (cgg/cTg);S315T (agc/aCc)	C14R (tgc/Cgc)					R927R (cgc/cgT)	C76C (tgc/tgT)		M306I (atg/atC)	A381P (gcc/Ccc)		514 A/C;1401 A/G
FND-539	FND-539_lib18814	ERS7708746	NR_12031	South Africa	2.2.2	MycoTB	R	R	R		R		R	R	R	>4	>16	8		>16		40	4	4	XDR		E21Q (gag/Cag);D94L (gac/CTc);S95T (agc/aCc);G668D (ggc/gAc)		S450L (tcg/tTg);A1075A (gct/gcC)			-15 C/T		R212R (cga/cgC)	L11L (cta/ctG)		R463L (cgg/cTg);S315T (agc/aCc)	C14R (tgc/Cgc)					R927R (cgc/cgT)	C76C (tgc/tgT)		M306I (atg/atC)	A381P (gcc/Ccc)		514 A/C;1401 A/G
FND-540	FND-540_lib18815	ERS7708747	NR_12248	South Africa	2.2.2	MycoTB	R	R	S		R		R	R		>4	2	4		>16		40	2		XDR		E21Q (gag/Cag);D94G (gac/gGc);S95T (agc/aCc);G668D (ggc/gAc)		D435V (gac/gTc);A1075A (gct/gcC)			-17 G/T		R212R (cga/cgC)	L11L (cta/ctG)		R463L (cgg/cTg);S315T (agc/aCc)	2288724i1 C					R927R (cgc/cgT)	C76C (tgc/tgT)		M306I (atg/atA)	A381P (gcc/Ccc)		514 A/C;1401 A/G
FND-541	FND-541_lib18816	ERS7708748	NR_12256	South Africa	4.1.1.1	MycoTB	R	R	R		R		R	R	R	2	>16	8		>16		40	8	8	XDR		E21Q (gag/Cag);D94N (gac/Aac);S95T (agc/aCc);G668D (ggc/gAc)		Q432K (caa/Aaa);R827S (cgc/Agc)						L11L (cta/ctG)		S315T (agc/aCc)				I6I (att/atC)		R345R (cgc/cgG);R927R (cgc/cgT);V981L (gtg/Ctg)			M306V (atg/Gtg);P965P (ccg/ccA)	U		1401 A/G
FND-542	FND-542_lib18817	ERS7708749	NR_12345	South Africa	2.2.2	MycoTB	R	R	R		R		R	R	R	>4	>16	8		>16		>40	2	2	XDR		E21Q (gag/Cag);S95T (agc/aCc);G668D (ggc/gAc)		S450L (tcg/tTg);A1075A (gct/gcC)			-15 C/T		R212R (cga/cgC)	L11L (cta/ctG)		R463L (cgg/cTg);S315T (agc/aCc)	C14R (tgc/Cgc)					R927R (cgc/cgT)	C76C (tgc/tgT)		M306I (atg/atC)	A381P (gcc/Ccc)		514 A/C;1401 A/G
FND-543	FND-543_lib18818	ERS7708750	NR_12520	South Africa	2.2.2	MycoTB	R	R	R		R		R	R	R	>4	>16	8		>16		>40	4	4	XDR		E21Q (gag/Cag);D94G (gac/gGc);S95T (agc/aCc);G668D (ggc/gAc)		S450L (tcg/tTg);A1075A (gct/gcC)			-15 C/T		R212R (cga/cgC)	L11L (cta/ctG)		R463L (cgg/cTg);S315T (agc/aCc)	C14R (tgc/Cgc)					R927R (cgc/cgT)	C76C (tgc/tgT)		M306I (atg/atC)	A381P (gcc/Ccc)		514 A/C;1401 A/G
FND-544	FND-544_lib18819	ERS7708751	NR_12540	South Africa	2.2.2	MycoTB	R	R	S		R		R	R	R	>4	>16	4		>16		>40	4	8	XDR		E21Q (gag/Cag);D94A (gac/gCc);S95T (agc/aCc);G668D (ggc/gAc)		D435V (gac/gTc);A1075A (gct/gcC)			-17 G/T		R212R (cga/cgC)	L11L (cta/ctG)		R463L (cgg/cTg);S315T (agc/aCc)	2288724i1 C					R927R (cgc/cgT)	C76C (tgc/tgT)		M306I (atg/atA)	A381P (gcc/Ccc)		514 A/C;1401 A/G
FND-545	FND-545_lib18820	ERS7708752	NR_12774	South Africa	2.2.1	MycoTB	R	R	R		S		S	R	R	1	>16	8		0.25		2.5	1	2	preXDR		E21Q (gag/Cag);D94A (gac/gCc);S95T (agc/aCc);G668D (ggc/gAc)	A187V (gca/gTa)	S450L (tcg/tTg);A1075A (gct/gcC)			-15 C/T	I194T (atc/aCc)	R212R (cga/cgC)	L11L (cta/ctG)		R463L (cgg/cTg)	S164P (tcg/Ccg)					R927R (cgc/cgT)	C76C (tgc/tgT)		M306V (atg/Gtg)			514 A/C
FND-546	FND-546_lib18821	ERS7708753	NR_12850	South Africa	2.2.2	MycoTB	R	R	R		R		R	S	S	>4	>16	8		>16		>40	0.25	0.5	preXDR		E21Q (gag/Cag);S95T (agc/aCc);G668D (ggc/gAc)		S450L (tcg/tTg);A1075A (gct/gcC)			-15 C/T		R212R (cga/cgC)	L11L (cta/ctG)		R463L (cgg/cTg);S315T (agc/aCc)	C14R (tgc/Cgc)					R927R (cgc/cgT)	C76C (tgc/tgT)		M306I (atg/atC)	A381P (gcc/Ccc)		514 A/C;1401 A/G
FND-547	FND-547_lib18822	ERS7708754	NR_12939	South Africa	4.4.1.1	MycoTB	R	R	S		S		S	S	S	>4	>16	4		0.25		<=0.6	0.25	0.5	MDR		E21Q (gag/Cag);S95T (agc/aCc);Q613E (cag/Gag);G668D (ggc/gAc)		S450L (tcg/tTg)				S94A (tcg/Gcg)		L11L (cta/ctG)	V18A (gtg/gCg)	S315T (agc/aCc)	Q10P (cag/cCg)					R927R (cgc/cgT)			Q497R (cag/cGg)
FND-548	FND-548_lib18823	ERS7708755	NR_13188	South Africa	2.2.1	MycoTB	R	R	R		R		R	R		0.5	>16	16		>16		>40	2		XDR		E21Q (gag/Cag);D94A (gac/gCc);S95T (agc/aCc);G668D (ggc/gAc)	A187V (gca/gTa)	S450L (tcg/tTg);A1075A (gct/gcC)			-15 C/T	I194T (atc/aCc)	R212R (cga/cgC)	L11L (cta/ctG)		R463L (cgg/cTg)	U	U				R927R (cgc/cgT)	C76C (tgc/tgT)		M306V (atg/Gtg)			1401 A/G
FND-549	FND-549_lib18824	ERS7708756	NR_13281	South Africa	2.2.2	MycoTB	R	R	S		R		R	R	R	>4	>16	4		>16		>40	2	4	XDR		E21Q (gag/Cag);A90V (gcg/gTg);S95T (agc/aCc);G668D (ggc/gAc)		D435V (gac/gTc);A1075A (gct/gcC)			-17 G/T		R212R (cga/cgC)	L11L (cta/ctG)		R463L (cgg/cTg);S315T (agc/aCc)	2288724i1 C					R927R (cgc/cgT)	C76C (tgc/tgT)		M306I (atg/atA)	A381P (gcc/Ccc)		514 A/C;1401 A/G
FND-550	FND-550_lib18825	ERS7708757	NR_13313	South Africa	2.2.1	MycoTB	R	R	R		R		R	R		2	>16	8		>16		>40	1		XDR		E21Q (gag/Cag);S95T (agc/aCc);G668D (ggc/gAc)	A187V (gca/gTa)	S450L (tcg/tTg);A1075A (gct/gcC)					R212R (cga/cgC)	L11L (cta/ctG)		R463L (cgg/cTg);S315T (agc/aCc)	T160A (aca/Gca);T100I (acc/aTc)					R927R (cgc/cgT)	C76C (tgc/tgT)		M306I (atg/atA);L402V (ctg/Gtg)	G43C (ggc/Tgc)		514 A/C;1401 A/G
FND-551	FND-551_lib18826	ERS7708758	NR_13319	South Africa	2.2.1	MycoTB	R	R	S		R		R	R		>4	>16	2		>16		>40	0.5		XDR		E21Q (gag/Cag);A90V (gcg/gTg);S95T (agc/aCc);G668D (ggc/gAc)	A187V (gca/gTa)	S450L (tcg/tTg);A1075A (gct/gcC)			-15 C/T		R212R (cga/cgC)	L11L (cta/ctG)		R463L (cgg/cTg);S315T (agc/aCc)	T160A (aca/Gca);T100I (acc/aTc)					R927R (cgc/cgT)	C76C (tgc/tgT)		M306I (atg/atA)			514 A/C;1401 A/G
FND-552	FND-552_lib18827	ERS7708759	NR_13342	South Africa	2.2.2	MycoTB	R	R	S		R		R	R	R	>4	>16	4		>16		>40	8	8	XDR		E21Q (gag/Cag);D94N (gac/Aac);S95T (agc/aCc);G668D (ggc/gAc)		D435V (gac/gTc);A1075A (gct/gcC)			-17 G/T		R212R (cga/cgC)	L11L (cta/ctG)		R463L (cgg/cTg);S315T (agc/aCc)	2288724i1 C					R927R (cgc/cgT)	C76C (tgc/tgT)		M306I (atg/atA)	A381P (gcc/Ccc)		514 A/C;1401 A/G
FND-553	FND-553_lib18828	ERS7708760	NR_13418	South Africa	2.2.1	MycoTB	R	R	S		R		R	R	R	0.25	>16	4		>16		>40	2	4	XDR		E21Q (gag/Cag);D94G (gac/gGc);S95T (agc/aCc);G668D (ggc/gAc)	A187V (gca/gTa)	S450L (tcg/tTg);A1075A (gct/gcC)	K43R (aag/aGg)		-15 C/T		R212R (cga/cgC)	L11L (cta/ctG)		R463L (cgg/cTg)	Y103_ (tac/taG)					R927R (cgc/cgT)	C76C (tgc/tgT)		G406D (ggc/gAc)			1401 A/G
FND-554	FND-554_lib18829	ERS7708761	NR_13570	South Africa	2.2.2	MycoTB	R	R	S		R		R	S	S	>4	>16	4		>16		>40	0.25	0.5	preXDR		E21Q (gag/Cag);S95T (agc/aCc);G668D (ggc/gAc)		D435V (gac/gTc);A1075A (gct/gcC)			-17 G/T		R212R (cga/cgC)	L11L (cta/ctG)		R463L (cgg/cTg);S315T (agc/aCc)	2288724i1 C					R927R (cgc/cgT)	C76C (tgc/tgT)		M306I (atg/atA)	A381P (gcc/Ccc)		514 A/C;1401 A/G
FND-555	FND-555_lib18830	ERS7708762	NR_13667	South Africa	2.2.2	MycoTB	R	R	R		R		R	R	S	>4	>16	8		>16		>40	2	0.5	XDR	D461N (gac/Aac)	E21Q (gag/Cag);A90V (gcg/gTg);S95T (agc/aCc);G668D (ggc/gAc)		S450L (tcg/tTg);A1075A (gct/gcC)			-15 C/T		R212R (cga/cgC)	L11L (cta/ctG)		R463L (cgg/cTg);S315T (agc/aCc)	C14R (tgc/Cgc)					R927R (cgc/cgT)	C76C (tgc/tgT)		M306I (atg/atC)	A381P (gcc/Ccc)		514 A/C;1401 A/G
FND-556	FND-556_lib18831	ERS7708763	NR_13673	South Africa	2.2.2	MycoTB	R	R	S		R		R	R	R	>4	>16	4		>16		>40	>8	8	XDR		E21Q (gag/Cag);D94N (gac/Aac);S95T (agc/aCc);G668D (ggc/gAc)		D435V (gac/gTc);A1075A (gct/gcC)			-17 G/T		R212R (cga/cgC)	L11L (cta/ctG)		R463L (cgg/cTg);S315T (agc/aCc)	2288724i1 C					R927R (cgc/cgT)	C76C (tgc/tgT)		M306I (atg/atA)	A381P (gcc/Ccc)		514 A/C;1401 A/G
FND-557	FND-557_lib18832	ERS7708764	NR_13875	South Africa	2.2.2	MycoTB	R	R	S		R		R	R	R	>4	>16	4		>16		>40	8	8	XDR		E21Q (gag/Cag);D94N (gac/Aac);S95T (agc/aCc);G668D (ggc/gAc)		D435V (gac/gTc);A1075A (gct/gcC)			-17 G/T		R212R (cga/cgC)	L11L (cta/ctG);1918499i1 G		R463L (cgg/cTg);S315T (agc/aCc)	2288724i1 C					R927R (cgc/cgT)	C76C (tgc/tgT)		M306I (atg/atA)	A381P (gcc/Ccc)		514 A/C;1401 A/G
FND-558	FND-558_lib18833	ERS7708765	NR_13921	South Africa	2.2.2	MycoTB	R	R	S		S		R	R	R	0.25	>16	1		0.5		10	8	8	XDR		E21Q (gag/Cag);D94N (gac/Aac);S95T (agc/aCc);G668D (ggc/gAc)		H445D (cac/Gac);A1075A (gct/gcC)			-15 C/T		R212R (cga/cgC)	L11L (cta/ctG)		R463L (cgg/cTg)			-10 G/A			R927R (cgc/cgT)	C76C (tgc/tgT)			A381P (gcc/Ccc)
FND-559	FND-559_lib18834	ERS7708766	NR_14118	South Africa	2.2.2	MycoTB	R	R	S		R		R	R	R	>4	>16	4		>16		>40	4	8	XDR		E21Q (gag/Cag);A90V (gcg/gTg);S95T (agc/aCc);G668D (ggc/gAc)		D435V (gac/gTc);A1075A (gct/gcC)			-17 G/T		R212R (cga/cgC)	L11L (cta/ctG)		R463L (cgg/cTg);S315T (agc/aCc)	2288724i1 C					R927R (cgc/cgT)	C76C (tgc/tgT)		M306I (atg/atA)	A381P (gcc/Ccc)		514 A/C;1401 A/G
FND-560	FND-560_lib18835	ERS7708767	NR_14215	South Africa	4.1.1.3	MycoTB	R	R	R		S		S	R	R	2	>16	8		<=0.125		1.25	2	4	preXDR	V457L (gtc/Ctc)	E21Q (gag/Cag);D94N (gac/Aac);S95T (agc/aCc);G668D (ggc/gAc)		S450L (tcg/tTg)	K43R (aag/aGg)					L11L (cta/ctG)		S315T (agc/aCA)					-48 G/A	R927R (cgc/cgT);V981L (gtg/Ctg)			M306V (atg/Gtg);P965P (ccg/ccA)	GAP
FND-561	FND-561_lib18836	ERS7708768	NR_14326	South Africa	2.2.1	MycoTB	R	R	S		R		R	R		>4	>16	4		>16		>40	2		XDR		E21Q (gag/Cag);A90V (gcg/gTg);S95T (agc/aCc);G668D (ggc/gAc)	A187V (gca/gTa)	S450L (tcg/tTg);A1075A (gct/gcC)			-15 C/T		R212R (cga/cgC)	L11L (cta/ctG)		R463L (cgg/cTg);S315T (agc/aCc)	T160A (aca/Gca);T100I (acc/aTc)					R927R (cgc/cgT)	C76C (tgc/tgT)		M306I (atg/atA)			514 A/C;1401 A/G
FND-562	FND-562_lib18837	ERS7708769	NR_14359	South Africa	2.2.2	MycoTB	R	R	R		R		R	S	S	>4	>16	8		>16		>40	0.25	1	preXDR	D461N (gac/Aac)	E21Q (gag/Cag);S95T (agc/aCc);G668D (ggc/gAc)		S450L (tcg/tTg);A1075A (gct/gcC)			-15 C/T		R212R (cga/cgC)	L11L (cta/ctG)		R463L (cgg/cTg);S315T (agc/aCc)	C14R (tgc/Cgc)					R927R (cgc/cgT)	C76C (tgc/tgT)		M306I (atg/atC)	A381P (gcc/Ccc)		514 A/C;1401 A/G
FND-563	FND-563_lib18838	ERS7708770	NR_14435	South Africa	2.2.2	MycoTB	R	R	R		R		R	R	R	>4	>16	8		>16		>40	2	2	XDR		E21Q (gag/Cag);D89N (gac/Aac);S95T (agc/aCc);G668D (ggc/gAc)		S450L (tcg/tTg);A1075A (gct/gcC)			-15 C/T		R212R (cga/cgC)	L11L (cta/ctG)		R463L (cgg/cTg);S315T (agc/aCc)	C14R (tgc/Cgc)					R927R (cgc/cgT)	C76C (tgc/tgT)		M306I (atg/atC)	A381P (gcc/Ccc)		514 A/C;1401 A/G
FND-564	FND-564_lib18839	ERS7708771	NR_14672	South Africa	2.2.2	MycoTB	R	R	R		R		R	R	R	4	16	8		4		10	2	4	XDR		E21Q (gag/Cag);D94N (gac/Aac);S95T (agc/aCc);G668D (ggc/gAc)		S450L (tcg/tTg);A1075A (gct/gcC)					R212R (cga/cgC)	L11L (cta/ctG)		R463L (cgg/cTg);S315T (agc/aCc)	I31S (atc/aGc)					R927R (cgc/cgT)	C76C (tgc/tgT)		M306V (atg/Gtg)	A381P (gcc/Ccc)		514 A/C
FND-567	FND-567_lib18842	ERS7708772	NR_15043	South Africa	2.2.2	MycoTB	R	R	S		R		R	R	R	>4	>16	4		>16		>40	8	8	XDR		E21Q (gag/Cag);D94G (gac/gGc);S95T (agc/aCc);G668D (ggc/gAc)		D435V (gac/gTc);A1075A (gct/gcC)			-17 G/T		R212R (cga/cgC)	L11L (cta/ctG)		R463L (cgg/cTg);S315T (agc/aCc)	2288724i1 C					R927R (cgc/cgT)	C76C (tgc/tgT)		M306I (atg/atA)	A381P (gcc/Ccc)		514 A/C;1401 A/G
FND-568	FND-568_lib18843	ERS7708773	NR_15282	South Africa	2.2.1	MycoTB	R	R	R		R		R	R	R	1	>16	8		>16		>40	2	2	XDR		E21Q (gag/Cag);D94A (gac/gCc);S95T (agc/aCc);G668D (ggc/gAc)	A187V (gca/gTa)	S450L (tcg/tTg);A1075A (gct/gcC)			-15 C/T	I194T (atc/aCc)	R212R (cga/cgC)	L11L (cta/ctG)		R463L (cgg/cTg)	S164P (tcg/Ccg)					R927R (cgc/cgT)	C76C (tgc/tgT)		M306V (atg/Gtg)			1401 A/G
FND-569	FND-569_lib18844	ERS7708774	NR_15323	South Africa	4.6.2.1	MycoTB	R	S	S		R		R	R		0.5	0.5	4		>16		>40	4		I		E21Q (gag/Cag);S95T (agc/aCc);G668D (ggc/gAc)	D211D (gat/gaC)	S431R (agc/agG);Q432Q (caa/caG);G876G (ggt/ggC);A1075A (gct/gcG)	S17T (agt/aCt)		-17 G/T		R212R (cga/cgC);R269R (cgt/cgC);A412D (gcc/gAc)	L11L (cta/ctG)		R463L (cgg/cTg);S315T (agc/aCc)	2288724i1 C					T270I (acc/aTc);R345R (cgc/cgC);R927R (cgc/cgT)	C76C (tgc/tgT)			A381P (gcc/Ccc)		1443 C/T
FND-570	FND-570_lib18845	ERS7708775	NR_15336	South Africa	2.2.1	MycoTB	R	R	R		S		S	R	R	1	>16	8		0.5		1.25	1	2	preXDR		E21Q (gag/Cag);A90V (gcg/gTg);S95T (agc/aCc);G668D (ggc/gAc)	A187V (gca/gTa)	S450L (tcg/tTg);A1075A (gct/gcC)			-15 C/T	I194T (atc/aCc)	R212R (cga/cgC)	L11L (cta/ctG)		R463L (cgg/cTg)	D8N (gac/Aac)					R927R (cgc/cgT)	C76C (tgc/tgT)		M306V (atg/Gtg)			514 A/C
FND-571	FND-571_lib18846	ERS7708776	NR_15487	South Africa	2.2.1	MycoTB	R	R	R		S		S	R	R	0.5	>16	8		0.25		1.25	4	4	preXDR		E21Q (gag/Cag);D94Y (gac/Tac);S95T (agc/aCc);G668D (ggc/gAc)	A187V (gca/gTa)	S450L (tcg/tTg);A1075A (gct/gcC)			-15 C/T		R212R (cga/cgC)	L11L (cta/ctG)		R463L (cgg/cTg)		-11 A/C				R927R (cgc/cgT)	C76C (tgc/tgT)		M306V (atg/Gtg)
FND-572	FND-572_lib18847	ERS7708777	NR_15797	South Africa	2.2.2	MycoTB	R	R	R		R		R	R	R	>4	>16	8		>16		>40	2	8	XDR		E21Q (gag/Cag);D94G (gac/gGc);S95T (agc/aCc);G668D (ggc/gAc)		S450L (tcg/tTg);A1075A (gct/gcC)			-15 C/T		R212R (cga/cgC)	L11L (cta/ctG)		R463L (cgg/cTg);S315T (agc/aCc)	C14R (tgc/Cgc)					R927R (cgc/cgT)	C76C (tgc/tgT)		M306I (atg/atC)	A381P (gcc/Ccc)		514 A/C;1401 A/G
FND-573	FND-573_lib18848	ERS7708778	NR_15938	South Africa	4.1.1.3	MycoTB	R	R	R		S		S	R	S	4	>16	8		0.25		1.25	1	1	preXDR	V457L (gtc/Ctc)	E21Q (gag/Cag);D94A (gac/gCc);S95T (agc/aCc);G668D (ggc/gAc)		S450L (tcg/tTg)	K43R (aag/aGg)					L11L (cta/ctG);1918499i1 G		S315T (agc/aCA)					-48 G/A	R927R (cgc/cgT);V981L (gtg/Ctg)			M306V (atg/Gtg);P965P (ccg/ccA)	GAP
FND-574	FND-574_lib18849	ERS7708779	NR_16138	South Africa	2.2.2	MycoTB	R	R	R		R		R	R	R	>4	>16	8		>16		>40	2	2	XDR		E21Q (gag/Cag);A90V (gcg/gTg);S95T (agc/aCc);G668D (ggc/gAc)		S450L (tcg/tTg);A1075A (gct/gcC)			-15 C/T		R212R (cga/cgC)	L11L (cta/ctG)		R463L (cgg/cTg);S315T (agc/aCc)	C14R (tgc/Cgc)					R927R (cgc/cgT)	C76C (tgc/tgT)		M306I (atg/atC)	A381P (gcc/Ccc)		514 A/C;1401 A/G
FND-575	FND-575_lib18850	ERS7708780	NR_16225	South Africa	4.1.1.3	MycoTB	R	R	R		R		R	R	R	4	>16	16		>16		>40	8	8	XDR	V457L (gtc/Ctc)	E21Q (gag/Cag);D94N (gac/Aac);S95T (agc/aCc);G668D (ggc/gAc)		S450L (tcg/tTg)	K43R (aag/aGg)					L11L (cta/ctG)		S315T (agc/aCA)					-48 G/A	R927R (cgc/cgT);V981L (gtg/Ctg)			M306V (atg/Gtg);P965P (ccg/ccA)	GAP		1401 A/G
FND-576	FND-576_lib18851	ERS7708781	NR_16462	South Africa	2.2.1	MycoTB	R	R	R		R		R	R	R	0.5	>16	8		>16		>40	1	2	XDR		E21Q (gag/Cag);D94A (gac/gCc);S95T (agc/aCc);G668D (ggc/gAc)	A187V (gca/gTa)	S450L (tcg/tTg);R827H (cgc/cAc);A1075A (gct/gcC)			-15 C/T	I194T (atc/aCc)	R212R (cga/cgC)	L11L (cta/ctG)		R463L (cgg/cTg)	U	U				R927R (cgc/cgT)	C76C (tgc/tgT)		M306V (atg/Gtg)			1401 A/G
FND-578	FND-578_lib18853	ERS7708782	NR_17246	South Africa	2.2.2	MycoTB	R	R	S		R		R	R	R	>4	>16	4		>16		>40	4	2	XDR		E21Q (gag/Cag);S91P (tcg/Ccg);S95T (agc/aCc);G668D (ggc/gAc)		D435V (gac/gTc);A1075A (gct/gcC)			-17 G/T		R212R (cga/cgC)	L11L (cta/ctG)		R463L (cgg/cTg);S315T (agc/aCc)	2288724i1 C					R927R (cgc/cgT)	C76C (tgc/tgT)		M306I (atg/atA)	A381P (gcc/Ccc)		514 A/C;1401 A/G
FND-579	FND-579_lib18854	ERS7708783	NR_17491	South Africa	4.8	MycoTB	R	R	S		S		S	S	S	0.25	>16	4		0.25		1.25	0.25	0.25	MDR		E21Q (gag/Cag)		H445D (cac/Gac)		L203L (ctg/ctA)		S94A (tcg/Gcg)		L11L (cta/ctG)								R927R (cgc/cgT)			M306V (atg/Gtg)
FND-581	FND-581_lib18856	ERS7708784	NR_18514	South Africa	4.1.2.1	MycoTB	R	R	R		S		S	R		>4	>16	16		0.25		1.25	2		preXDR		E21Q (gag/Cag);A90V (gcg/gTg);S95T (agc/aCc);G668D (ggc/gAc)	N111S (aac/aGc)	D103D (gac/gaT);H445Y (cac/Tac)			-15 C/T			L11L (cta/ctG)		S315T (agc/aCc)	H71Y (cat/Tat)					R927R (cgc/cgT);V981L (gtg/Ctg)		-16 C/G	E405D (gag/gaC)
FND-583	FND-583_lib19280	ERS7708785	NR_19342	South Africa	2	MycoTB	R	R	R		R		R	R		>4	>16	8		>16		>40	2		XDR		E21Q (gag/Cag);D94G (gac/gGc);S95T (agc/aCc);G668D (ggc/gAc)		S450L (tcg/tTg);A1075A (gct/gcC)			-15 C/T		R212R (cga/cgC)	L11L (cta/ctG)		R463L (cgg/cTg);S315T (agc/aCc)	C14R (tgc/Cgc)					R927R (cgc/cgT)	C76C (tgc/tgT)		M306I (atg/atC)	A381P (gcc/Ccc)		514 A/C;1401 A/G
FND-584	FND-584_lib18859	ERS7708786	NR_19529	South Africa	4.1.1.3	MycoTB	R	R	S		R		R	R		1	>16	4		>16		40	1		XDR	V457L (gtc/Ctc)	E21Q (gag/Cag);D94G (gac/gGc);S95T (agc/aCc);G668D (ggc/gAc)		S450L (tcg/tTg)	K43R (aag/aGg)					L11L (cta/ctG)		S315T (agc/aCA)					-48 G/A	R927R (cgc/cgT);V981L (gtg/Ctg)			M306V (atg/Gtg);P965P (ccg/ccA)	GAP		1401 A/G
FND-585	FND-585_lib18860	ERS7708787	NR_19543	South Africa	2.2.1	MycoTB	R	R	R		R		R	R		0.5	>16	8		>16		>40	1		XDR		E21Q (gag/Cag);D94A (gac/gCc);S95T (agc/aCc);G668D (ggc/gAc)	A187V (gca/gTa)	S450L (tcg/tTg);A1075A (gct/gcC)			-15 C/T	I194T (atc/aCc)	R212R (cga/cgC)	L11L (cta/ctG)		R463L (cgg/cTg)	U	U				R927R (cgc/cgT)	C76C (tgc/tgT)		M306V (atg/Gtg)			1401 A/G
FND-586	FND-586_lib18861	ERS7708788	NR_19582	South Africa	2.2.1	MycoTB	R	R	R		S		S	S		0.5	>16	8		0.25		1.25	0.25		MDR		E21Q (gag/Cag);S95T (agc/aCc);A384V (gca/gTa);G668D (ggc/gAc)	A187V (gca/gTa)	S450L (tcg/tTg);A1075A (gct/gcC)			-15 C/T	I194T (atc/aCc)	R212R (cga/cgC)	L11L (cta/ctG)		R463L (cgg/cTg)	U	U				R927R (cgc/cgT)	C76C (tgc/tgT)		M306V (atg/Gtg)
FND-587	FND-587_lib18862	ERS7708789	NR_19713	South Africa	4.3.3	MycoTB	R	R	R		R		R	R	R	>4	>16	16		>16		>40	0.5	2	XDR		E21Q (gag/Cag);A90V (gcg/gTg);S95T (agc/aCc);G247S (ggc/Agc);G668D (ggc/gAc)		D435G (gac/gGc);L452P (ctg/cCg)			-8 T/A			L11L (cta/ctG)		S315T (agc/aCc)	2288785i1 G					R927R (cgc/cgT)			M306V (atg/Gtg)		-11 A/G	1401 A/G
FND-588	FND-588_lib18863	ERS7708790	NR_19772	South Africa	2.2.2	MycoTB	R	R	S		R		R	R	R	>4	>16	4		>16		>40	8	8	XDR		E21Q (gag/Cag);S95T (agc/aCc);G668D (ggc/gAc)		D435V (gac/gTc);A1075A (gct/gcC)			-17 G/T		R212R (cga/cgC)	L11L (cta/ctG)		R463L (cgg/cTg);S315T (agc/aCc)	2288724i1 C					R927R (cgc/cgT)	C76C (tgc/tgT)		M306I (atg/atA)	A381P (gcc/Ccc)		514 A/C;1401 A/G
FND-589	FND-589_lib18864	ERS7708791	NR_20284	South Africa	2.2.1	MycoTB	R	R	R		R		R	R		0.25	>16	8		>16		>40	1		XDR	R446C (cgt/Tgt)	E21Q (gag/Cag);S95T (agc/aCc);G668D (ggc/gAc)	A187V (gca/gTa)	S450L (tcg/tTg);F503S (ttc/tCc);A1075A (gct/gcC)			-15 C/T		R212R (cga/cgC)	L11L (cta/ctG)		R463L (cgg/cTg)	GAP					R927R (cgc/cgT)	C76C (tgc/tgT)		M306V (atg/Gtg)			1401 A/G
FND-590	FND-590_lib18865	ERS7708792	NR_20319	South Africa	2.2.1	MycoTB	R	R	R		R		R	S	S	0.12	>16	8		>16		>40	0.25	0.5	preXDR		E21Q (gag/Cag);S95T (agc/aCc);G668D (ggc/gAc)	A187V (gca/gTa)	S450L (tcg/tTg);A1075A (gct/gcC)			-15 C/T	I194T (atc/aCc)	R212R (cga/cgC)	L11L (cta/ctG)		R463L (cgg/cTg)	V130A (gtg/gCg)					R927R (cgc/cgT)	C76C (tgc/tgT)		M306V (atg/Gtg)			514 A/C;1401 A/G
FND-591	FND-591_lib18866	ERS7708793	NR_20331	South Africa	2.2.1	MycoTB	R	R	R		R		R	R	R	1	>16	8		>16		>40	2	2	XDR		E21Q (gag/Cag);A90V (gcg/gTg);S95T (agc/aCc);G668D (ggc/gAc)	A187V (gca/gTa)	S450L (tcg/tTg);A1075A (gct/gcC)			-15 C/T	I194T (atc/aCc)	R212R (cga/cgC)	L11L (cta/ctG)		R463L (cgg/cTg)						R927R (cgc/cgT)	C76C (tgc/tgT)		M306V (atg/Gtg)			1401 A/G
FND-592	FND-592_lib18867	ERS7708794	NR_21075	South Africa	2.2.1	MycoTB	R	R	R		R		R	R	S	0.25	>16	8		>16		>40	1	1	XDR		E21Q (gag/Cag);S95T (agc/aCc);G668D (ggc/gAc)	A187V (gca/gTa)	S450L (tcg/tTg);A1075A (gct/gcC)			-15 C/T		R212R (cga/cgC)	L11L (cta/ctG)		R463L (cgg/cTg)						R927R (cgc/cgT)	C76C (tgc/tgT)		M306V (atg/Gtg)			1401 A/G
FND-594	FND-594_lib18869	ERS7708795	NR_21304	South Africa	2.2.2	MycoTB	R	R	R		R		R	R		>4	>16	8		>16		>40	2		XDR		E21Q (gag/Cag);A90V (gcg/gTg);S95T (agc/aCc);G668D (ggc/gAc)		S450L (tcg/tTg);A1075A (gct/gcC)			-15 C/T		R212R (cga/cgC)	L11L (cta/ctG)		R463L (cgg/cTg);S315T (agc/aCc)	C14R (tgc/Cgc)					R927R (cgc/cgT)	C76C (tgc/tgT)		M306I (atg/atC)	A381P (gcc/Ccc)		514 A/C;1401 A/G
FND-595	FND-595_lib18870	ERS7708796	NR_21321	South Africa	2.2.1	MycoTB	R	R	R		R		R	R		1	>16	8		>16		>40	4		XDR		E21Q (gag/Cag);D94G (gac/gGc);S95T (agc/aCc);G668D (ggc/gAc)	A187V (gca/gTa)	S450L (tcg/tTg);A1075A (gct/gcC)			-15 C/T	I194T (atc/aCc)	R212R (cga/cgC)	L11L (cta/ctG)		R463L (cgg/cTg)	V130A (gtg/gCg)					R927R (cgc/cgT)	C76C (tgc/tgT)		M306V (atg/Gtg)			1401 A/G
FND-596	FND-596_lib18871	ERS7708797	NR_21403	South Africa	2.2.2	MycoTB	R	R	R		R		R	R		>4	>16	8		>16		>40	2		XDR		E21Q (gag/Cag);A90V (gcg/gTg);S95T (agc/aCc);G668D (ggc/gAc)		S450L (tcg/tTg);A1075A (gct/gcC)			-15 C/T		R212R (cga/cgC)	L11L (cta/ctG)		R463L (cgg/cTg);S315T (agc/aCc)	C14R (tgc/Cgc)					R927R (cgc/cgT)	C76C (tgc/tgT)		M306I (atg/atC)	A381P (gcc/Ccc)		514 A/C;1401 A/G
FND-597	FND-597_lib18872	ERS7708798	NR_21698	South Africa	2.2.1	MycoTB	R	R	R		R		R	S		0.25	>16	8		>16		>40	0.25		preXDR		E21Q (gag/Cag);S95T (agc/aCc);G668D (ggc/gAc)	A187V (gca/gTa)	S450L (tcg/tTg);A1075A (gct/gcC)			-15 C/T		R212R (cga/cgC)	L11L (cta/ctG)		R463L (cgg/cTg)						R927R (cgc/cgT)	C76C (tgc/tgT)		M306V (atg/Gtg)			1401 A/G
FND-598	FND-598_lib18873	ERS7708799	NR_23053	South Africa	2.2.1	MycoTB	R	R	R		R		R	R		>4	>16	8		>16		>40	2		XDR		E21Q (gag/Cag);A90V (gcg/gTg);S95T (agc/aCc);G668D (ggc/gAc)	A187V (gca/gTa)	S450L (tcg/tTg);A1075A (gct/gcC)	K43R (aag/aGg)		-15 C/T		R212R (cga/cgC)	L11L (cta/ctG)		R463L (cgg/cTg);S315T (agc/aCc)	_187W (tga/tgG);T100P (acc/Ccc)					R927R (cgc/cgT)	C76C (tgc/tgT)		G18G (ggg/ggT);Q497R (cag/cGg)	Y276H (tac/Cac)		1401 A/G
FND-599	FND-599_lib18874	ERS7708800	NR_24240	South Africa	4.8	MycoTB	R	R	S		S		S	R		1	>16	4		<=0.125		1.25	8		preXDR	D461N (gac/Aac)	E21Q (gag/Cag);A90V (gcg/gTg)		S450L (tcg/tTg)	K43R (aag/aGg)					L11L (cta/ctG)		S315T (agc/aCc)	M175V (atg/Gtg);A98V (gcc/gTc)		-12 C/T			R927R (cgc/cgT)			M306V (atg/Gtg)	GAP
FND-600	FND-600_lib18875	ERS7708801	NR_25292	South Africa	2.2.1	MycoTB	R	R	R		R		R	S		0.12	4	8		>16		40	0.125		preXDR	R446C (cgt/Tgt)	E21Q (gag/Cag);S95T (agc/aCc);G668D (ggc/gAc)	A187V (gca/gTa)	S450L (tcg/tTg);F503S (ttc/tCc);A1075A (gct/gcC)	K43R (aag/aGg)		-15 C/T		R212R (cga/cgC)	L11L (cta/ctG)		R463L (cgg/cTg)	GAP					R927R (cgc/cgT)	C76C (tgc/tgT)		M306V (atg/Gtg)			1401 A/G
FND-601	FND-601_lib18876	ERS7708802	NR_25632	South Africa	4.1.1.1	MycoTB	R	R	R		R		R	R		1	>16	8		>16		40	2		XDR		E21Q (gag/Cag);D94N (gac/Aac);S95T (agc/aCc);G668D (ggc/gAc)		Q432K (caa/Aaa);R827S (cgc/Agc)						L11L (cta/ctG)		S315T (agc/aCc)				I6I (att/atC)		R345R (cgc/cgG);R927R (cgc/cgT);V981L (gtg/Ctg)			M306V (atg/Gtg);P965P (ccg/ccA)	U		1401 A/G
FND-14	FND-14_lib14916	ERS7708803	198	South Africa	4.2.2	MycoTB	S	S	S		S		S	S		<0.03	<=0.125	1		0.25		1.25	0.25		DS		E21Q (gag/Cag);S95T (agc/aCc);A463S (gcc/Tcc);G668D (ggc/gAc)	L244L (ctg/Ttg)	E561E (gag/gaA)						L11L (cta/ctG)								R927R (cgc/cgT)
FND-602	FND-602_lib18877	ERS7708804	NR_26348	South Africa	4.3.2.1	MycoTB	R	R	R		R		R	R		2	>16	8		>16		40	4		XDR	P94L (ccg/cTg);S661S (agc/agT)	E21Q (gag/Cag);S95T (agc/aCc);H389P (cac/cCc);G668D (ggc/gAc)		S450L (tcg/tTg)						L11L (cta/ctG)		S315T (agc/aCc)						R927R (cgc/cgT)			M306I (atg/atA)			492 C/T;1401 A/G
FND-603	FND-603_lib18878	ERS7708805	NR_26775	South Africa	2.2.1	MycoTB	R	R	R		R		R	R		1	>16	8		>16		>40	2		XDR		E21Q (gag/Cag);A90V (gcg/gTg);S95T (agc/aCc);G668D (ggc/gAc)	A187V (gca/gTa)	P45T (ccg/Acg);S450L (tcg/tTg);A1075A (gct/gcC)			-15 C/T	I194T (atc/aCc)	R212R (cga/cgC)	L11L (cta/ctG)		R463L (cgg/cTg)	T135P (acc/Ccc)					R927R (cgc/cgT)	C76C (tgc/tgT)		M306V (atg/Gtg)			1401 A/G
FND-604	FND-604_lib18879	ERS7708806	NR_26845	South Africa	4.1.1.3	MycoTB	R	S	S		R		R	R		2	0.5	4		>16		40	1		I	V457L (gtc/Ctc)	E21Q (gag/Cag);S95T (agc/aCc);A288D (gcc/gAc);G668D (ggc/gAc)		S450V (tcg/GTg)	K43R (aag/aGg)					L11L (cta/ctG)		S315T (agc/aCA)					-48 G/A	R927R (cgc/cgT);V981L (gtg/Ctg)			M306V (atg/Gtg);P965P (ccg/ccA)	GAP		1401 A/G
FND-605	FND-605_lib18880	ERS7708807	NR_27217	South Africa	2.2.1	MycoTB	R	R	R		S		S	R		1	>16	8		<=0.125		<=0.6	2		preXDR		E21Q (gag/Cag);S91P (tcg/Ccg);S95T (agc/aCc);G668D (ggc/gAc)	A187V (gca/gTa)	S450L (tcg/tTg);A1075A (gct/gcC)	K43R (aag/aGg)		-15 C/T	I194T (atc/aCc)	R212R (cga/cgC)	L11L (cta/ctG)		R463L (cgg/cTg)	V130A (gtg/gCg)					R927R (cgc/cgT)	C76C (tgc/tgT)		M306V (atg/Gtg)
FND-606	FND-606_lib18881	ERS7708808	NR_27234	South Africa	2.2.1	MycoTB	R	R	R		R		S	S		0.5	8	8		2		1.25	0.25		preXDR		E21Q (gag/Cag);D94A (gac/gCc);S95T (agc/aCc);G668D (ggc/gAc)	A187V (gca/gTa)	S450L (tcg/tTg);A1075A (gct/gcC)			-15 C/T	I194T (atc/aCc)	R212R (cga/cgC)	L11L (cta/ctG)		R463L (cgg/cTg)						R927R (cgc/cgT)	C76C (tgc/tgT)		M306V (atg/Gtg)			1401 A/G
FND-607	FND-607_lib18882	ERS7708809	NR_27272	South Africa	2.2.1	MycoTB	R	R	R		R		R	R		0.5	>16	8		>16		>40	2		XDR		E21Q (gag/Cag);D94G (gac/gGc);S95T (agc/aCc);G668D (ggc/gAc)	A187V (gca/gTa)	S450L (tcg/tTg);A1075A (gct/gcC)			-15 C/T	I194T (atc/aCc)	R212R (cga/cgC)	L11L (cta/ctG)		R463L (cgg/cTg)	A146T (gcg/Acg)					R927R (cgc/cgT)	C76C (tgc/tgT)		M306V (atg/Gtg)			1401 A/G
FND-608	FND-608_lib18883	ERS7708810	NR_27472	South Africa	4.1.1.3	MycoTB	R	R	S		R		R	R		>4	16	4		16		40	2		XDR		E21Q (gag/Cag);D94A (gac/gCc);S95T (agc/aCc);G668D (ggc/gAc)		S450L (tcg/tTg)	K43R (aag/aGg)		-15 C/T			L11L (cta/ctG)		S315T (agc/aCc)	S164P (tcg/Ccg)					R927R (cgc/cgT);V981L (gtg/Ctg)			M306I (atg/atA);P965P (ccg/ccA)			1401 A/G
FND-12	FND-12_lib14914	ERS7708811	233	South Africa	4.1.1.1	MycoTB	S	S	S		S		S	S		<0.03	<=0.125	<0.5		0.25		1.25	0.25		DS		E21Q (gag/Cag);S95T (agc/aCc);G668D (ggc/gAc)								L11L (cta/ctG)								R345R (cgc/cgG);R927R (cgc/cgT);V981L (gtg/Ctg)			P965P (ccg/ccA)
FND-62	FND-62_lib14964	ERS7708812	239	South Africa	4.8	MycoTB	S	S	S		S		S	S		<0.03	0.25	1		0.25		1.25	0.25		DS		E21Q (gag/Cag)								L11L (cta/ctG)								R927R (cgc/cgT)
FND-43	FND-43_lib14945	ERS7708813	300	South Africa	4.7	MycoTB	S	S	S		S		S	S		<0.03	<=0.125	1		0.25		<0.6	0.25		DS		E21Q (gag/Cag)								L11L (cta/ctG)								R927R (cgc/cgT)			A1073A (gcc/gcG)
FND-38	FND-38_lib14940	ERS7708814	478	South Africa	4.8	MycoTB	S	S	S		S		S	S		<0.03	<=0.125	1		<=0.125		1.25	0.25		DS		E21Q (gag/Cag);H564H (cac/caT)								L11L (cta/ctG)								R927R (cgc/cgT)
FND-77	FND-77_lib14979	ERS7708815	609	South Africa	4.3.4.2.1	MycoTB	S	S	S		S		S	S		<0.03	<=0.125	1		0.25		1.25	0.25		DS	V301L (gtg/Ttg)	E21Q (gag/Cag);S95T (agc/aCc);G668D (ggc/gAc)								L11L (cta/ctG)								R927R (cgc/cgT)
FND-6	FND-6_lib14908	ERS7708816	630	South Africa	4.3.4.2.1	MycoTB	S	S	S		S		S	S		0.06	<=0.125	1		0.25		1.25	0.125		DS	V301L (gtg/Ttg)	E21Q (gag/Cag);S95T (agc/aCc);G668D (ggc/gAc)								L11L (cta/ctG)								R927R (cgc/cgT)						1153 C/T
FND-22	FND-22_lib14924	ERS7708817	632	South Africa	4.1	MycoTB	S	S	S		S		S	S		<0.03	<=0.125	1		0.25		1.25	0.25		DS		E21Q (gag/Cag);S95T (agc/aCc);L465L (ctg/Ttg);I468I (atc/atT);G668D (ggc/gAc)							R269R (cgt/cgC)	L11L (cta/ctG)								R927R (cgc/cgT);V981L (gtg/Ctg)			P965P (ccg/ccA)
FND-56	FND-56_lib14958	ERS7708818	676	South Africa	4.8	MycoTB	S	S	S		S		S	S		<0.03	<=0.125	1		<=0.125		1.25	0.125		DS		E21Q (gag/Cag)								L11L (cta/ctG)								R927R (cgc/cgT)				L205L (ctg/ctC)
FND-67	FND-67_lib14969	ERS7708819	695	South Africa	4.1.1.1	MycoTB	S	S	S		S		S	S		<0.03	<=0.125	<0.5		0.25		1.25	0.125		DS		E21Q (gag/Cag);S95T (agc/aCc);G668D (ggc/gAc)		Q1080Q (cag/caA)						L11L (cta/ctG)								R345R (cgc/cgG);R927R (cgc/cgT);V981L (gtg/Ctg)			P965P (ccg/ccA)
FND-15	FND-15_lib14917	ERS7708820	861	South Africa	4.1.1.3	MycoTB	S	S	S		S		S	S		<0.03	<=0.125	1		<=0.125		1.25	0.125		DS		E21Q (gag/Cag);S95T (agc/aCc);G668D (ggc/gAc)								L11L (cta/ctG)								R927R (cgc/cgT);V981L (gtg/Ctg)			P965P (ccg/ccA)
FND-83	FND-83_lib14985	ERS7708821	891	South Africa	4.8	MycoTB	S	S	S		S		S	S		0.06	<=0.125	1		0.25		1.25	0.25		DS		E21Q (gag/Cag)								L11L (cta/ctG)								R927R (cgc/cgT)
FND-53	FND-53_lib14955	ERS7708822	1109	South Africa	4.8	MycoTB	S	S	S		S		S	S		0.06	<=0.125	<0.5		0.25		2.5	0.125		DS	G122G (ggc/ggT)	E21Q (gag/Cag)								L11L (cta/ctG)								R927R (cgc/cgT)
FND-45	FND-45_lib14947	ERS7708823	1127	South Africa	4.1.2	MycoTB	S	S	S		S		S	S		<0.03	<=0.125	<0.5		<=0.125		<0.6	0.125		DS		E21Q (gag/Cag);S95T (agc/aCc);R254C (cgc/Tgc);G668D (ggc/gAc)		D103D (gac/gaT)						L11L (cta/ctG)								R927R (cgc/cgT);V981L (gtg/Ctg)
FND-41	FND-41_lib14943	ERS7708824	1146	South Africa	4.1.1.3	MycoTB	S	S	S		S		S	S		<0.03	<=0.125	1		0.25		1.25	0.25		DS		E21Q (gag/Cag);S95T (agc/aCc);G668D (ggc/gAc)								L11L (cta/ctG)								R927R (cgc/cgT);V981L (gtg/Ctg)			P965P (ccg/ccA)
FND-68	FND-68_lib14970	ERS7708825	1290	South Africa	4.7	MycoTB	S	S	S		S		S	S		<0.03	<=0.125	<0.5		0.25		1.25	0.25		DS		E21Q (gag/Cag)								L11L (cta/ctG)								R927R (cgc/cgT)			A1073A (gcc/gcG)
FND-21	FND-21_lib14923	ERS7708826	1543	South Africa	4.8	MycoTB	S	S	S		S		S	S		<0.03	<=0.125	<0.5		0.25		1.25	0.25		DS		E21Q (gag/Cag)								L11L (cta/ctG)								R927R (cgc/cgT)
FND-57	FND-57_lib14959	ERS7708827	2026	South Africa	4.1	MycoTB	S	S	S		S		S	S		<0.03	<=0.125	1		0.25		1.25	0.125		DS		E21Q (gag/Cag);S95T (agc/aCc);L465L (ctg/Ttg);I468I (atc/atT);G668D (ggc/gAc)							R269R (cgt/cgC)	L11L (cta/ctG)								R927R (cgc/cgT);V981L (gtg/Ctg)			P965P (ccg/ccA)
FND-72	FND-72_lib14974	ERS7708828	2336	South Africa	4.1.1.3	MycoTB	S	S	S		S		S	S		<0.03	<=0.125	<0.5		<=0.125		1.25	0.125		DS		E21Q (gag/Cag);S95T (agc/aCc);G668D (ggc/gAc)								L11L (cta/ctG)								R927R (cgc/cgT);V981L (gtg/Ctg)			P965P (ccg/ccA)
FND-51	FND-51_lib14953	ERS7708829	2371	South Africa	4.1.2	MycoTB	S	S	S		S		S	S		<0.03	<=0.125	1		<=0.125		<0.6	<=0.0625		DS		E21Q (gag/Cag);S95T (agc/aCc);R254C (cgc/Tgc);G668D (ggc/gAc)		D103D (gac/gaT)						L11L (cta/ctG)								R927R (cgc/cgT);V981L (gtg/Ctg)						1216 T/C
FND-19	FND-19_lib14921	ERS7708830	2576	South Africa	4.3.3	MycoTB	S	S	S		S		S	S		0.06	<=0.125	2		0.25		1.25	0.25		DS		E21Q (gag/Cag);S95T (agc/aCc);G247S (ggc/Agc);G668D (ggc/gAc)								L11L (cta/ctG)								R927R (cgc/cgT)
FND-111	FND-111_lib15019	ERS7708831	2904	South Africa	4.3.4.1	MycoTB	S	S	S		S		S	S		0.06	<=0.125	2		0.25		1.25	0.25		DS		E21Q (gag/Cag);S95T (agc/aCc);G668D (ggc/gAc)								L11L (cta/ctG)								R927R (cgc/cgT)
FND-123	FND-123_lib15031	ERS7708832	2946	South Africa	4.1.2	MycoTB	S	S	S		S		S	S		<0.03	<=0.125	1		0.25		<0.6	0.125		DS		E21Q (gag/Cag);S95T (agc/aCc);G668D (ggc/gAc)		D103D (gac/gaT)						L11L (cta/ctG)								R927R (cgc/cgT);V981L (gtg/Ctg)
FND-66	FND-66_lib14968	ERS7708833	3129	South Africa	4.1.2	MycoTB	S	S	S		S		S	S		0.06	<=0.125	1		0.25		1.25	0.25		DS		E21Q (gag/Cag);S95T (agc/aCc);G668D (ggc/gAc)								L11L (cta/ctG)								R927R (cgc/cgT);V981L (gtg/Ctg)
FND-115	FND-115_lib15023	ERS7708834	3200	South Africa	4.1.1	MycoTB	S	S	S		S		S	S		0.06	<=0.125	<0.5		0.25		1.25	0.25		DS		E21Q (gag/Cag);S95T (agc/aCc);G668D (ggc/gAc);E739Q (gaa/Caa)								L11L (cta/ctG)								R927R (cgc/cgT);V981L (gtg/Ctg)			P965P (ccg/ccA)
FND-89	FND-89_lib14991	ERS7708835	3214	South Africa	4.1.2	MycoTB	S	S	S		S		S	S		0.06	0.25	1		0.25		2.5	0.25		DS		E21Q (gag/Cag);S95T (agc/aCc);G668D (ggc/gAc)								L11L (cta/ctG)								R927R (cgc/cgT);V981L (gtg/Ctg)
FND-70	FND-70_lib14972	ERS7708836	3388	South Africa	4.3.3	MycoTB	S	S	S		S		S	S		<0.03	<=0.125	1		0.25		1.25	0.25		DS		E21Q (gag/Cag);S95T (agc/aCc);G247S (ggc/Agc);G668D (ggc/gAc)							M432T (atg/aCg)	L11L (cta/ctG)								R927R (cgc/cgT)
FND-130	FND-130_lib15038	ERS7708837	3510	South Africa	4	MycoTB	S	S	S		S		S	S		0.06	<=0.125	1		0.25		1.25	0.25		DS		E21Q (gag/Cag);S95T (agc/aCc);G668D (ggc/gAc)		G475G (ggc/ggT)						L11L (cta/ctG)								R927R (cgc/cgT)
FND-58	FND-58_lib14960	ERS7708838	3517	South Africa	4.3.4.2.1	MycoTB	S	S	S		S		S	S		0.06	<=0.125	1		0.25		2.5	0.25		DS	V301L (gtg/Ttg)	E21Q (gag/Cag);S95T (agc/aCc);G668D (ggc/gAc)								L11L (cta/ctG)								R927R (cgc/cgT)
FND-135	FND-135_lib15043	ERS7708839	3592	South Africa	4.8	MycoTB	R	S	S		S		S	S		0.25	<=0.125	<0.5		0.25		1.25	0.25		mono		E21Q (gag/Cag)								L11L (cta/ctG);1918499i1 G								R927R (cgc/cgT)
FND-20	FND-20_lib14922	ERS7708840	3753	South Africa	4.1.1.3	MycoTB	S	S	S		S		S	S		<0.03	<=0.125	1		0.25		1.25	0.125		DS	V457L (gtc/Ctc)	E21Q (gag/Cag);S95T (agc/aCc);G668D (ggc/gAc)								L11L (cta/ctG)								R927R (cgc/cgT);V981L (gtg/Ctg)			P965P (ccg/ccA)
FND-128	FND-128_lib15036	ERS7708841	3754	South Africa	4.1.1.3	MycoTB	S	S	S		S		S	S		<0.03	<=0.125	1		0.25		1.25	0.125		DS	V457L (gtc/Ctc)	E21Q (gag/Cag);S95T (agc/aCc);G668D (ggc/gAc)								L11L (cta/ctG)								R927R (cgc/cgT);V981L (gtg/Ctg)			P965P (ccg/ccA)
FND-99	FND-99_lib15007	ERS7708842	3882	South Africa	4.1	MycoTB	S	S	S		S		S	S		<0.03	<=0.125	1		0.25		1.25	0.125		DS		E21Q (gag/Cag);S95T (agc/aCc);R448H (cgc/cAc);L465L (ctg/Ttg);G668D (ggc/gAc)							R269R (cgt/cgC)	L11L (cta/ctG)								R927R (cgc/cgT);V981L (gtg/Ctg)			P965P (ccg/ccA)
FND-26	FND-26_lib14928	ERS7708843	3933	South Africa	4.2.2	MycoTB	S	S	S		S		S	R		0.06	<=0.125	1		0.25		1.25	0.5		I		E21Q (gag/Cag);S95T (agc/aCc);A463S (gcc/Tcc);G668D (ggc/gAc)	L244L (ctg/Ttg)	E561E (gag/gaA)						L11L (cta/ctG)								R927R (cgc/cgT)
FND-92	FND-92_lib14994	ERS7708844	3985	South Africa	4.1.1.1	MycoTB	S	S	S		S		S	S		<0.03	<=0.125	1		0.25		1.25	0.25		DS		E21Q (gag/Cag);S95T (agc/aCc);G668D (ggc/gAc)								L11L (cta/ctG)								R345R (cgc/cgG);R927R (cgc/cgT);V981L (gtg/Ctg)			P965P (ccg/ccA)
FND-113	FND-113_lib15021	ERS7708845	3986	South Africa	4.1.1.1	MycoTB	S	S	S		S		S	S		<0.03	<=0.125	1		0.25		1.25	0.25		DS		E21Q (gag/Cag);S95T (agc/aCc);G668D (ggc/gAc)								L11L (cta/ctG)								R345R (cgc/cgG);R927R (cgc/cgT);V981L (gtg/Ctg)			P965P (ccg/ccA)
FND-79	FND-79_lib14981	ERS7708846	4046	South Africa	4.1.2	MycoTB	S	S	S		S		S	S		<0.03	<=0.125	1		<=0.125		1.25	0.25		DS		E21Q (gag/Cag);S95T (agc/aCc);R254C (cgc/Tgc);G668D (ggc/gAc)		D103D (gac/gaT)						L11L (cta/ctG)								R927R (cgc/cgT);V981L (gtg/Ctg)
FND-16	FND-16_lib14918	ERS7708847	4083	South Africa	4.8	MycoTB	S	S	S		S		S	S		<0.03	<=0.125	1		<=0.125		1.25	0.25		DS	G122G (ggc/ggT)	E21Q (gag/Cag)								L11L (cta/ctG)								R927R (cgc/cgT)
FND-133	FND-133_lib15041	ERS7708848	4176	South Africa	4.1.2	MycoTB	S	S	S		S		S	S		0.06	0.25	1		0.25		2.5	0.25		DS		E21Q (gag/Cag);S95T (agc/aCc);G668D (ggc/gAc)								L11L (cta/ctG)								R927R (cgc/cgT);V981L (gtg/Ctg)
FND-55	FND-55_lib14957	ERS7708849	6209	South Africa	4.2.2	MycoTB	S	S	S		S		S	R		0.06	0.25	1		0.25		1.25	0.5		I		E21Q (gag/Cag);S95T (agc/aCc);A463S (gcc/Tcc);G668D (ggc/gAc)	L244L (ctg/Ttg)	E561E (gag/gaA)						L11L (cta/ctG)								R927R (cgc/cgT)
FND-116	FND-116_lib15024	ERS7708850	6589	South Africa	4.1.1.1	MycoTB	S	S	S		S		S	S		0.06	0.25	1		0.25		1.25	0.25		DS		E21Q (gag/Cag);S95T (agc/aCc);G668D (ggc/gAc)								L11L (cta/ctG)						I6I (att/atC)		R345R (cgc/cgG);R927R (cgc/cgT);V981L (gtg/Ctg)			P965P (ccg/ccA)
FND-36	FND-36_lib14938	ERS7708851	6859	South Africa	4.9	MycoTB	S	S	S		S		S	S		<0.03	<=0.125	1		0.25		1.25	0.25		DS		E21Q (gag/Cag)								L11L (cta/ctG)
FND-108	FND-108_lib15016	ERS7708852	7093	South Africa	4.1	MycoTB	S	S	S		S		S	S		0.06	<=0.125	1		0.25		1.25	0.25		DS		E21Q (gag/Cag);S95T (agc/aCc);L465L (ctg/Ttg);I468I (atc/atT);G668D (ggc/gAc)							R269R (cgt/cgC)	L11L (cta/ctG)								R927R (cgc/cgT);V981L (gtg/Ctg)			P965P (ccg/ccA)
FND-119	FND-119_lib15027	ERS7708853	7523	South Africa	4.1.1.1	MycoTB	S	S	S		S		S	S		0.06	0.25	1		0.25		1.25	0.25		DS		E21Q (gag/Cag);S95T (agc/aCc);G668D (ggc/gAc)								L11L (cta/ctG)								R345R (cgc/cgG);R927R (cgc/cgT);V981L (gtg/Ctg)			P965P (ccg/ccA)
FND-126	FND-126_lib15034	ERS7708854	8001	South Africa	4.3.4.2.1	MycoTB	S	S	S		S		S	S		<0.03	<=0.125	1		0.25		1.25	0.25		DS	V301L (gtg/Ttg)	E21Q (gag/Cag);S95T (agc/aCc);G668D (ggc/gAc)								L11L (cta/ctG)								R927R (cgc/cgT)
FND-24	FND-24_lib14926	ERS7708855	8125	South Africa	4.3.4.2.1	MycoTB	S	S	S		S		S	S		0.06	<=0.125	1		0.25		2.5	0.25		DS	V301L (gtg/Ttg)	E21Q (gag/Cag);S95T (agc/aCc);G668D (ggc/gAc)								L11L (cta/ctG)								R927R (cgc/cgT)						1153 C/T
FND-32	FND-32_lib14934	ERS7708856	8342	South Africa	4.1.1.3	MycoTB	S	S	S		S		S	S		<0.03	<=0.125	1		0.25		1.25	0.25		DS		E21Q (gag/Cag);S95T (agc/aCc);G668D (ggc/gAc)								L11L (cta/ctG)								R927R (cgc/cgT);V981L (gtg/Ctg)			P965P (ccg/ccA)
[truncated: 15 more columns]

## Sheet: TableS3 curatedCrypticcatalogue
genome	reference_allele	mutated_allele	TYPE	AFFECTS	gene_number	coding_strand	gene	MUTATION_annotation	PRED_PHYL	PRED_drug	EVIDENCE	reference	comment
NA	NA	NA	SNP	CDS	Rv0005	forward	gyrB	D461H		MFX-S,LFX-R	LITERATURE	Malik et al doi: 10.1371/journal.pone.0039754
NA	NA	NA	SNP	CDS	Rv0005	forward	gyrB	D461N		MFX-S,LFX-R	LITERATURE	Malik et al doi: 10.1371/journal.pone.0039754
NA	NA	NA	SNP	CDS	Rv0005	forward	gyrB	D461A		MFX-S,LFX-R	LITERATURE	Malik et al doi: 10.1371/journal.pone.0039754	low LFX MIC increase
NA	NA	NA	SNP	CDS	Rv0005	forward	gyrB	T507M		benign	LITERATURE	Malik et al doi: 10.1371/journal.pone.0039754
NA	NA	NA	SNP	CDS	Rv0005	forward	gyrB	A504V		MFX-R,LFX-R	LITERATURE	Malik et al doi: 10.1371/journal.pone.0039754	low MFX and LFX MIC increase
NA	NA	NA	SNP	CDS	Rv0005	forward	gyrB	A504T		MFX-S,LFX-R	LITERATURE	Malik et al doi: 10.1371/journal.pone.0039754	low LFX MIC increase
NA	NA	NA	SNP	CDS	Rv0005	forward	gyrB	D494A		benign	LITERATURE	Malik et al doi: 10.1371/journal.pone.0039754
NA	NA	NA	SNP	CDS	Rv0005	forward	gyrB	R446C		MFX-S,LFX-R	LITERATURE	Malik et al doi: 10.1371/journal.pone.0039754	low LFX MIC increase
NA	NA	NA	SNP	CDS	Rv0005	forward	gyrB	V301L		benign	LITERATURE	Malik et al doi: 10.1371/journal.pone.0039754
NA	NA	NA	SNP	CDS	Rv0005	forward	gyrB	M291I		benign	LITERATURE	Malik et al doi: 10.1371/journal.pone.0039754
NA	NA	NA	SNP	CDS	Rv0005	forward	gyrB	E501D		MFX-R	LITERATURE	Malik et al doi: 10.1371/journal.pone.0039754
NA	NA	NA	SNP	CDS	Rv0005	forward	gyrB	E501V		MFX-R,LFX-R	LITERATURE	Malik et al doi: 10.1371/journal.pone.0039754
NA	NA	NA	SNP	CDS	Rv0005	forward	gyrB	D494A		benign	LITERATURE	Malik et al doi: 10.1371/journal.pone.0039754
NA	NA	NA	SNP	CDS	Rv0005	forward	gyrB	T507M		benign	LITERATURE	Malik et al doi: 10.1371/journal.pone.0039754
NA	NA	NA	SNP	CDS	Rv0005	forward	gyrB	N499D		MFX-R,LFX-R	LITERATURE	Malik et al doi: 10.1371/journal.pone.0039754
NA	NA	NA	SNP	CDS	Rv0005	forward	gyrB	N499K		MFX-R,LFX-R	LITERATURE	Malik et al doi: 10.1371/journal.pone.0039754	low LFX MIC increase
NA	NA	NA	SNP	CDS	Rv0005	forward	gyrB	N504V		MFX-R,LFX-R	LITERATURE	Malik et al doi: 10.1371/journal.pone.0039754	low MFX and LFX MIC increase
NA	NA	NA	SNP	CDS	Rv0005	forward	gyrB	N504T		MFX-S,LFX-R	LITERATURE	Malik et al doi: 10.1371/journal.pone.0039754	low LFX MIC increase
NA	NA	NA	SNP	CDS	Rv0005	forward	gyrB	T500P		MFX-R,LFX-R	LITERATURE	Malik et al doi: 10.1371/journal.pone.0039754	low MFX and LFX MIC increase
NA	NA	NA	SNP	CDS	Rv0005	forward	gyrB	T500N		MFX-R,LFX-R	LITERATURE	Malik et al doi: 10.1371/journal.pone.0039754	low MFX and LFX MIC increase
NA	NA	NA	SNP	CDS	Rv0006	forward	gyrA	A74S		MFX-R,LFX-R	LITERATURE	Malik et al doi: 10.1371/journal.pone.0039754	low-level MFX and LFX
NA	NA	NA	SNP	CDS	Rv0006	forward	gyrA	A384V		benign	LITERATURE	Malik et al doi: 10.1371/journal.pone.0039754
NA	NA	NA	SNP	CDS	Rv0006	forward	gyrA	G247S		benign	LITERATURE	Malik et al doi: 10.1371/journal.pone.0039754
NA	NA	NA	SNP	CDS	Rv0006	forward	gyrA	A90C		benign	LITERATURE	Ajileye et al doi: 10.1128/AAC.02169-16
NA	NA	NA	SNP	CDS	Rv0006	forward	gyrA	A90V		MFX-R,LFX-R	WHO	Malik et al doi: 10.1371/journal.pone.0039754	low MFX MIC increase, LFX not reviewed (WHO)
NA	NA	NA	SNP	CDS	Rv0006	forward	gyrA	D89N		MFX-R,LFX-R	WHO	Maruri et al doi: 10.1093/jac/dkr566	moderate MFX MIC increase, LFX not reviewed (WHO)
NA	NA	NA	SNP	CDS	Rv0006	forward	gyrA	D94A		MFX-R,LFX-R	WHO	Maruri et al doi: 10.1093/jac/dkr566	low MFX MIC increase, LFX not reviewed (WHO)
NA	NA	NA	SNP	CDS	Rv0006	forward	gyrA	D94G		MFX-R,LFX-R	WHO	Malik et al doi: 10.1371/journal.pone.0039754
NA	NA	NA	SNP	CDS	Rv0006	forward	gyrA	D94H		MFX-R,LFX-R	WHO	Maruri et al doi: 10.1093/jac/dkr566
NA	NA	NA	SNP	CDS	Rv0006	forward	gyrA	D94N		MFX-R,LFX-R	WHO	Maruri et al doi: 10.1093/jac/dkr566
NA	NA	NA	SNP	CDS	Rv0006	forward	gyrA	D94Y		MFX-R,LFX-R	WHO	Maruri et al doi: 10.1093/jac/dkr566	moderate MFX MIC increase, LFX not reviewed (WHO)
NA	NA	NA	SNP	CDS	Rv0006	forward	gyrA	G88C		MFX-R,LFX-R	WHO	Maruri et al doi: 10.1093/jac/dkr566
NA	NA	NA	SNP	CDS	Rv0006	forward	gyrA	S91P		MFX-R,LFX-R	WHO	Maruri et al doi: 10.1093/jac/dkr566
NA	NA	NA	SNP	CDS	Rv0667	forward	rpoB	A334D		benign	WALKER
759754	A	G	SNP	PROM	Rv0667	forward	rpoB	-53a>g		benign	WALKER
NA	NA	NA	SNP	CDS	Rv0667	forward	rpoB	A544V		benign	WALKER
NA	NA	NA	SNP	CDS	Rv0667	forward	rpoB	A69P		benign	WALKER
NA	NA	NA	SNP	CDS	Rv0667	forward	rpoB	A857T		benign	WALKER
NA	NA	NA	SNP	CDS	Rv0667	forward	rpoB	A998V		benign	WALKER
759746	C	T	SNP	PROM	Rv0667	forward	rpoB	-61c>t		benign	WALKER
759745	C	T	SNP	PROM	Rv0667	forward	rpoB	-62c>t		benign	WALKER
759734	C	T	SNP	PROM	Rv0667	forward	rpoB	-73c>t		benign	WALKER
NA	NA	NA	SNP	CDS	Rv0667	forward	rpoB	D270E		benign	WALKER
NA	NA	NA	SNP	CDS	Rv0667	forward	rpoB	D362H		benign	WALKER
NA	NA	NA	SNP	CDS	Rv0667	forward	rpoB	D3G		benign	WALKER
NA	NA	NA	SNP	CDS	Rv0667	forward	rpoB	D435A		RIF-R	WHO		unclear MIC increase (WHO)
NA	NA	NA	SNP	CDS	Rv0667	forward	rpoB	D435E		RIF-R	WALKER
NA	NA	NA	SNP	CDS	Rv0667	forward	rpoB	D435F		RIF-R	WHO		unclear MIC increase (WHO)
NA	NA	NA	SNP	CDS	Rv0667	forward	rpoB	D435G		RIF-R	WALKER
NA	NA	NA	SNP	CDS	Rv0667	forward	rpoB	D435N		RIF-R	WALKER
NA	NA	NA	SNP	CDS	Rv0667	forward	rpoB	D435V		RIF-R	WHO
NA	NA	NA	SNP	CDS	Rv0667	forward	rpoB	D435Y		RIF-R	WHO		moderate MIC increase (WHO)
NA	NA	NA	SNP	CDS	Rv0667	forward	rpoB	D515Y		benign	WALKER
NA	NA	NA	SNP	CDS	Rv0667	forward	rpoB	D53N		benign	WALKER
NA	NA	NA	SNP	CDS	Rv0667	forward	rpoB	D545A		benign	WALKER
NA	NA	NA	SNP	CDS	Rv0667	forward	rpoB	D545E		RIF-R	WALKER
NA	NA	NA	SNP	CDS	Rv0667	forward	rpoB	D634G		benign	WALKER
NA	NA	NA	SNP	CDS	Rv0667	forward	rpoB	D851G		benign	WALKER
NA	NA	NA	SNP	CDS	Rv0667	forward	rpoB	E1169A		benign	WALKER
NA	NA	NA	SNP	CDS	Rv0667	forward	rpoB	E132D		benign	WALKER
NA	NA	NA	SNP	CDS	Rv0667	forward	rpoB	E563D		benign	WALKER
NA	NA	NA	SNP	CDS	Rv0667	forward	rpoB	E639G		benign	WALKER
NA	NA	NA	SNP	CDS	Rv0667	forward	rpoB	E639Q		benign	WALKER
NA	NA	NA	SNP	CDS	Rv0667	forward	rpoB	E66K		benign	WALKER
NA	NA	NA	SNP	CDS	Rv0667	forward	rpoB	E825G		benign	WALKER
NA	NA	NA	SNP	CDS	Rv0667	forward	rpoB	G28R		benign	WALKER
NA	NA	NA	SNP	CDS	Rv0667	forward	rpoB	G890D		benign	WALKER
759711	G	A	SNP	PROM	Rv0667	forward	rpoB	-96g>a		benign	WALKER
NA	NA	NA	SNP	CDS	Rv0667	forward	rpoB	G981D		RIF-R	WALKER
NA	NA	NA	SNP	CDS	Rv0667	forward	rpoB	H343Q		benign	WALKER
NA	NA	NA	SNP	CDS	Rv0667	forward	rpoB	H445C		RIF-R	WHO		unclear MIC increase (WHO)
NA	NA	NA	SNP	CDS	Rv0667	forward	rpoB	H445D		RIF-R	WHO
NA	NA	NA	SNP	CDS	Rv0667	forward	rpoB	H445F		RIF-R	WALKER
NA	NA	NA	SNP	CDS	Rv0667	forward	rpoB	H445G		RIF-R	WHO		unclear MIC increase (WHO)
NA	NA	NA	SNP	CDS	Rv0667	forward	rpoB	H445L		RIF-R	WHO		unclear MIC increase (WHO)
NA	NA	NA	SNP	CDS	Rv0667	forward	rpoB	H445N		RIF-R	WHO		low MIC increase (WHO)
NA	NA	NA	SNP	CDS	Rv0667	forward	rpoB	H445P		RIF-R	WHO		unclear MIC increase (WHO)
NA	NA	NA	SNP	CDS	Rv0667	forward	rpoB	H445R		RIF-R	WHO
NA	NA	NA	SNP	CDS	Rv0667	forward	rpoB	H445Y		RIF-R	WHO
NA	NA	NA	SNP	CDS	Rv0667	forward	rpoB	H674Q		benign	WALKER
NA	NA	NA	SNP	CDS	Rv0667	forward	rpoB	I491F		RIF-R	LITERATURE	Siu et al doi: 10.1093/jac/dkq519	moderate MIC increase
NA	NA	NA	SNP	CDS	Rv0667	forward	rpoB	K944E		benign	WALKER
NA	NA	NA	SNP	CDS	Rv0667	forward	rpoB	L314V		benign	WALKER
NA	NA	NA	SNP	CDS	Rv0667	forward	rpoB	L316V		benign	WALKER
NA	NA	NA	SNP	CDS	Rv0667	forward	rpoB	L430P		RIF-R	WHO		low MIC increase (WHO)
NA	NA	NA	SNP	CDS	Rv0667	forward	rpoB	L443F		benign	WALKER
NA	NA	NA	SNP	CDS	Rv0667	forward	rpoB	L452P		RIF-R	WHO		moderate MIC increase (WHO)
NA	NA	NA	SNP	CDS	Rv0667	forward	rpoB	L80V		benign	WALKER
NA	NA	NA	SNP	CDS	Rv0667	forward	rpoB	L893R		benign	WALKER
NA	NA	NA	SNP	CDS	Rv0667	forward	rpoB	M121I		benign	WALKER
NA	NA	NA	SNP	CDS	Rv0667	forward	rpoB	M153T		benign	WALKER
NA	NA	NA	SNP	CDS	Rv0667	forward	rpoB	M390T		benign	WALKER
NA	NA	NA	SNP	CDS	Rv0667	forward	rpoB	M434I		RIF-R	WALKER
NA	NA	NA	SNP	CDS	Rv0667	forward	rpoB	N24D		benign	WALKER
NA	NA	NA	SNP	CDS	Rv0667	forward	rpoB	P30S		benign	WALKER
NA	NA	NA	SNP	CDS	Rv0667	forward	rpoB	P358L		benign	WALKER
NA	NA	NA	SNP	CDS	Rv0667	forward	rpoB	P454L		benign	WALKER
NA	NA	NA	SNP	CDS	Rv0667	forward	rpoB	P682T		benign	WALKER
NA	NA	NA	SNP	CDS	Rv0667	forward	rpoB	P834L		benign	WALKER
NA	NA	NA	SNP	CDS	Rv0667	forward	rpoB	P89L		benign	WALKER
NA	NA	NA	SNP	CDS	Rv0667	forward	rpoB	Q432K		RIF-R	WHO
NA	NA	NA	SNP	CDS	Rv0667	forward	rpoB	Q432L		RIF-R	WHO
NA	NA	NA	SNP	CDS	Rv0667	forward	rpoB	Q432P		RIF-R	WHO
NA	NA	NA	SNP	CDS	Rv0667	forward	rpoB	R511L		benign	WALKER
NA	NA	NA	SNP	CDS	Rv0667	forward	rpoB	R661Q		benign	WALKER
NA	NA	NA	SNP	CDS	Rv0667	forward	rpoB	S1124A		benign	WALKER
NA	NA	NA	SNP	CDS	Rv0667	forward	rpoB	S195R		benign	WALKER
NA	NA	NA	SNP	CDS	Rv0667	forward	rpoB	S21F		benign	WALKER
NA	NA	NA	SNP	CDS	Rv0667	forward	rpoB	S431T		RIF-R	WALKER
NA	NA	NA	SNP	CDS	Rv0667	forward	rpoB	S441L		RIF-R	WHO
NA	NA	NA	SNP	CDS	Rv0667	forward	rpoB	S441Q		RIF-R	WALKER
NA	NA	NA	SNP	CDS	Rv0667	forward	rpoB	S450F		RIF-R	WHO
NA	NA	NA	SNP	CDS	Rv0667	forward	rpoB	S450L		RIF-R	WHO
NA	NA	NA	SNP	CDS	Rv0667	forward	rpoB	S450Q		RIF-R	WALKER
NA	NA	NA	SNP	CDS	Rv0667	forward	rpoB	S450W		RIF-R	WHO
NA	NA	NA	SNP	CDS	Rv0667	forward	rpoB	S450Y		RIF-R	WALKER
NA	NA	NA	SNP	CDS	Rv0667	forward	rpoB	T526S		benign	WALKER
NA	NA	NA	SNP	CDS	Rv0667	forward	rpoB	T676P		RIF-R	WALKER
759801	T	C	SNP	PROM	Rv0667	forward	rpoB	-6t>c		benign	WALKER
NA	NA	NA	SNP	CDS	Rv0667	forward	rpoB	V109I		benign	WALKER
NA	NA	NA	SNP	CDS	Rv0667	forward	rpoB	V1117L		benign	WALKER
NA	NA	NA	SNP	CDS	Rv0667	forward	rpoB	V1129A		benign	WALKER
NA	NA	NA	SNP	CDS	Rv0667	forward	rpoB	V113I		benign	WALKER
NA	NA	NA	SNP	CDS	Rv0667	forward	rpoB	V170F		RIF-R	WALKER
NA	NA	NA	SNP	CDS	Rv0667	forward	rpoB	V179A		benign	WALKER
NA	NA	NA	SNP	CDS	Rv0667	forward	rpoB	V359A		RIF-R	WALKER
NA	NA	NA	SNP	CDS	Rv0667	forward	rpoB	V695L		benign	WALKER
NA	NA	NA	SNP	CDS	Rv0667	forward	rpoB	V77M		benign	WALKER
NA	NA	NA	SNP	CDS	Rv0678	forward	Rv0678	C46Y		CFZ-R	LITERATURE	Ismail et al doi: 10.1016/j.mimet.2018.08.011
NA	NA	NA	SNP	CDS	Rv0678	forward	Rv0678	E21D		BDQ-R	LITERATURE	Ismail et al doi: 10.1016/j.mimet.2018.08.011
NA	NA	NA	SNP	CDS	Rv0678	forward	Rv0678	G25D		CFZ-R	LITERATURE	Ismail et al doi: 10.1016/j.mimet.2018.08.011
NA	NA	NA	SNP	CDS	Rv0678	forward	Rv0678	L136P		CFZ-R	LITERATURE	Ismail et al doi: 10.1016/j.mimet.2018.08.011
NA	NA	NA	SNP	CDS	Rv0678	forward	Rv0678	L154P		BDQ-R	LITERATURE	Ismail et al doi: 10.1016/j.mimet.2018.08.011
NA	NA	NA	SNP	CDS	Rv0678	forward	Rv0678	L44P		CFZ-R	LITERATURE	Ismail et al doi: 10.1016/j.mimet.2018.08.011
NA	NA	NA	SNP	CDS	Rv0678	forward	Rv0678	Q22L		CFZ-R	LITERATURE	Ismail et al doi: 10.1016/j.mimet.2018.08.011
NA	NA	NA	SNP	CDS	Rv0678	forward	Rv0678	R135G		BDQ-R	LITERATURE	Ismail et al doi: 10.1016/j.mimet.2018.08.011
NA	NA	NA	SNP	CDS	Rv0678	forward	Rv0678	R72W		CFZ-R	LITERATURE	Ismail et al doi: 10.1016/j.mimet.2018.08.011
NA	NA	NA	SNP	CDS	Rv0678	forward	Rv0678	S68R		CFZ-R	LITERATURE	Ismail et al doi: 10.1016/j.mimet.2018.08.011
NA	NA	NA	SNP	CDS	Rv0678	forward	Rv0678	T33A		CFZ-R	LITERATURE	Ismail et al doi: 10.1016/j.mimet.2018.08.011
NA	NA	NA	SNP	CDS	Rv0678	forward	Rv0678	V1A		BDQ-R	LITERATURE	Hoffmann et al doi:10.1164/rccm.201502-0372LE
NA	NA	NA	SNP	CDS	Rv0682	forward	rpsL	K43R		SM-R	LITERATURE	Feuerriegel et al doi:10.1186/1471-2180-12-90
NA	NA	NA	SNP	CDS	Rv0682	forward	rpsL	K88T		SM-R	LITERATURE	Feuerriegel et al doi:10.1186/1471-2180-12-90
NA	NA	NA	SNP	CDS	Rv0682	forward	rpsL	K88R		SM-R	LITERATURE	Feuerriegel et al doi:10.1186/1471-2180-12-90
NA	NA	NA	SNP	CDS	Rv0701	forward	rplC	C154R		LIN-R	LITERATURE	Beckert et al doi:10.1128/AAC.06227-11
1417247	T	GAP	INDEL	CDS	Rv1267c	reverse	embR	101_del_a		benign	WALKER
1416207	A	GAP	INDEL	CDS	Rv1267c	reverse	embR	1141_del_t		benign	WALKER
1417168	NA	INS_CG	INDEL	CDS	Rv1267c	reverse	embR	180_ins_gc		benign	WALKER
1416445	NA	INS_AC	INDEL	CDS	Rv1267c	reverse	embR	902_ins_gt		benign	WALKER
1417255	A	GAP	INDEL	CDS	Rv1267c	reverse	embR	93_del_t		benign	WALKER
1417249	A	GAP	INDEL	CDS	Rv1267c	reverse	embR	99_del_t		benign	WALKER
NA	NA	NA	SNP	CDS	Rv1267c	reverse	embR	A141V		benign	WALKER
1417361	T	C	SNP	PROM	Rv1267c	reverse	embR	-14a>g		benign	WALKER
NA	NA	NA	SNP	CDS	Rv1267c	reverse	embR	A187T		benign	WALKER
NA	NA	NA	SNP	CDS	Rv1267c	reverse	embR	A296T		benign	WALKER
NA	NA	NA	SNP	CDS	Rv1267c	reverse	embR	A58D		benign	WALKER
1417406	T	C	SNP	PROM	Rv1267c	reverse	embR	-59a>g		benign	WALKER
NA	NA	NA	SNP	CDS	Rv1267c	reverse	embR	A70S		benign	WALKER
NA	NA	NA	SNP	CDS	Rv1267c	reverse	embR	A70T		benign	WALKER
NA	NA	NA	SNP	CDS	Rv1267c	reverse	embR	A86G		benign	WALKER
NA	NA	NA	SNP	CDS	Rv1267c	reverse	embR	A86T		benign	WALKER
NA	NA	NA	SNP	CDS	Rv1267c	reverse	embR	A96T		benign	WALKER
NA	NA	NA	SNP	CDS	Rv1267c	reverse	embR	D219N		benign	WALKER
NA	NA	NA	SNP	CDS	Rv1267c	reverse	embR	D24N		benign	WALKER
NA	NA	NA	SNP	CDS	Rv1267c	reverse	embR	F162V		benign	WALKER
NA	NA	NA	SNP	CDS	Rv1267c	reverse	embR	G113A		benign	WALKER
NA	NA	NA	SNP	CDS	Rv1267c	reverse	embR	G300C		benign	WALKER
NA	NA	NA	SNP	CDS	Rv1267c	reverse	embR	G311R		benign	WALKER
1417416	C	T	SNP	PROM	Rv1267c	reverse	embR	-69g>a		benign	WALKER
NA	NA	NA	SNP	CDS	Rv1267c	reverse	embR	G84S		benign	WALKER
NA	NA	NA	SNP	CDS	Rv1267c	reverse	embR	H137Q		benign	WALKER
NA	NA	NA	SNP	CDS	Rv1267c	reverse	embR	H385Y		benign	WALKER
NA	NA	NA	SNP	CDS	Rv1267c	reverse	embR	I44V		benign	WALKER
NA	NA	NA	SNP	CDS	Rv1267c	reverse	embR	K170T		benign	WALKER
NA	NA	NA	SNP	CDS	Rv1267c	reverse	embR	K267R		benign	WALKER
NA	NA	NA	SNP	CDS	Rv1267c	reverse	embR	L150F		benign	WALKER
NA	NA	NA	SNP	CDS	Rv1267c	reverse	embR	Q287_		benign	WALKER
NA	NA	NA	SNP	CDS	Rv1267c	reverse	embR	Q353P		benign	WALKER
NA	NA	NA	SNP	CDS	Rv1267c	reverse	embR	Q353R		benign	WALKER
NA	NA	NA	SNP	CDS	Rv1267c	reverse	embR	R10Q		benign	WALKER
NA	NA	NA	SNP	CDS	Rv1267c	reverse	embR	R130W		benign	WALKER
NA	NA	NA	SNP	CDS	Rv1267c	reverse	embR	R229H		benign	WALKER
NA	NA	NA	SNP	CDS	Rv1267c	reverse	embR	S66A		benign	WALKER
NA	NA	NA	SNP	CDS	Rv1267c	reverse	embR	T268A		benign	WALKER
NA	NA	NA	SNP	CDS	Rv1267c	reverse	embR	T268I		benign	WALKER
NA	NA	NA	SNP	CDS	Rv1267c	reverse	embR	T26A		benign	WALKER
NA	NA	NA	SNP	CDS	Rv1267c	reverse	embR	T281I		benign	WALKER
NA	NA	NA	SNP	CDS	Rv1267c	reverse	embR	T57A		benign	WALKER
1417415	A	G	SNP	PROM	Rv1267c	reverse	embR	-68t>c		benign	WALKER
NA	NA	NA	SNP	CDS	Rv1267c	reverse	embR	V167L		benign	WALKER
NA	NA	NA	SNP	CDS	Rv1267c	reverse	embR	V276M		benign	WALKER
NA	NA	NA	SNP	CDS	Rv1267c	reverse	embR	V325I		benign	WALKER
NA	NA	NA	SNP	CDS	Rv1267c	reverse	embR	V50I		benign	WALKER
NA	NA	NA	SNP	CDS	Rv1267c	reverse	embR	V7G		benign	WALKER
NA	NA	NA	SNP	CDS	Rv1267c	reverse	embR	Y228H		benign	WALKER
NA	NA	NA	SNP	CDS	Rv1305	forward	atpE	A63P		BDQ-R	LITERATURE	Ismail et al doi: 10.1016/j.mimet.2018.08.011
NA	NA	NA	SNP	CDS	Rv1305	forward	atpE	D28A		BDQ-R	LITERATURE	Ismail et al doi: 10.1016/j.mimet.2018.08.011
NA	NA	NA	SNP	CDS	Rv1305	forward	atpE	D28G		BDQ-R	LITERATURE	Ismail et al doi: 10.1016/j.mimet.2018.08.011
NA	NA	NA	SNP	CDS	Rv1305	forward	atpE	D28V		BDQ-R	LITERATURE	Ismail et al doi: 10.1016/j.mimet.2018.08.011
NA	NA	NA	SNP	CDS	Rv1305	forward	atpE	E61D		BDQ-R	LITERATURE	Ismail et al doi: 10.1016/j.mimet.2018.08.011
1673424	A	GAP	INDEL	PROM	Rv1483	forward	fabG1	-16_del_a		INH-R	WALKER		consider low-level INH-R if not linked (no support), consider ETH-R (no support)
NA	NA	NA	SNP	CDS	Rv1483	forward	fabG1	A215T		benign	WALKER
1673425	C	T	SNP	PROM	Rv1483	forward	fabG1	-15c>t		INH-R,ETH-R	WHO		low-level INH-R if not linked
NA	NA	NA	SNP	CDS	Rv1483	forward	fabG1	E7K		benign	WALKER
1673423	G	T	SNP	PROM	Rv1483	forward	fabG1	-17g>t		INH-R	LITERATURE	Morlock et al, doi:110.1128/AAC.47.12.3799-3805.2003	low-level INH-R if not linked, consider ETH-R (no support)
1673393	G	C	SNP	PROM	Rv1483	forward	fabG1	-47g>c		benign	WALKER
1673363	G	A	SNP	PROM	Rv1483	forward	fabG1	-77g>a		benign	WALKER
NA	NA	NA	SNP	CDS	Rv1483	forward	fabG1	L203L		INH-R	WALKER		low-level INH-R if not linked, consider ETH-R (no support)
NA	NA	NA	SNP	CDS	Rv1483	forward	fabG1	N24S		benign	WALKER
NA	NA	NA	SNP	CDS	Rv1483	forward	fabG1	P81A		benign	WALKER
NA	NA	NA	SNP	CDS	Rv1483	forward	fabG1	S126N		benign	WALKER
NA	NA	NA	SNP	CDS	Rv1483	forward	fabG1	T4I		benign	WALKER
1673432	T	A	SNP	PROM	Rv1483	forward	fabG1	-8t>a		INH-R	LITERATURE	Hernando Hazbón et al doi:10.1128/AAC.00112-06	low-level INH-R if not linked, consider ETH-R (no support)
1673432	T	G	SNP	PROM	Rv1483	forward	fabG1	-8t>g		INH-R	LITERATURE	Hernando Hazbón et al doi:10.1128/AAC.00112-06	low-level INH-R if not linked, consider ETH-R (no support)
1673432	T	C	SNP	PROM	Rv1483	forward	fabG1	-8t>c		INH-R	WALKER		low-level INH-R if not linked, consider ETH-R (no support)
1674188	A	G	SNP	PROM	Rv1484	forward	inhA	-14a>g		benign	WALKER
1674162	C	T	SNP	PROM	Rv1484	forward	inhA	-40c>t		benign	WALKER
1674135	C	T	SNP	PROM	Rv1484	forward	inhA	-67c>t		benign	WALKER
NA	NA	NA	SNP	CDS	Rv1484	forward	inhA	G141R		benign	WALKER
NA	NA	NA	SNP	CDS	Rv1484	forward	inhA	G183R		benign	WALKER
NA	NA	NA	SNP	CDS	Rv1484	forward	inhA	I194T		INH-R	WALKER		consider ETH-R (no support)
NA	NA	NA	SNP	CDS	Rv1484	forward	inhA	I16T		INH-R	LITERATURE	Kumar et al doi.org/10.1371/journal.pone.0144635	consider ETH-R (no support)
NA	NA	NA	SNP	CDS	Rv1484	forward	inhA	I21V		INH-R	LITERATURE	Kumar et al doi.org/10.1371/journal.pone.0144635	consider ETH-R (no support)
NA	NA	NA	SNP	CDS	Rv1484	forward	inhA	I21T		INH-R	WALKER		consider ETH-R (no support)
NA	NA	NA	SNP	CDS	Rv1484	forward	inhA	I228V		benign	WALKER
NA	NA	NA	SNP	CDS	Rv1484	forward	inhA	I95P		INH-R	LITERATURE	Kumar et al doi.org/10.1371/journal.pone.0144635	consider ETH-R (no support)
NA	NA	NA	SNP	CDS	Rv1484	forward	inhA	P107S		benign	LITERATURE	Projahn et al doi:10.1128/AAC.00555-11
NA	NA	NA	SNP	CDS	Rv1484	forward	inhA	S94A		INH-R	WALKER	Dessen et al DOI:10.1126/science.7886450	consider ETH-R (no support)
1835165	G	GAP	INDEL	CDS	Rv1630	forward	rpsA	1624_del_g		benign	WALKER
NA	NA	NA	SNP	CDS	Rv1630	forward	rpsA	A118E		benign	WALKER
NA	NA	NA	SNP	CDS	Rv1630	forward	rpsA	A460T		benign	WALKER
NA	NA	NA	SNP	CDS	Rv1630	forward	rpsA	A468S		benign	WALKER
1833515	C	T	SNP	PROM	Rv1630	forward	rpsA	-27c>t		benign	WALKER
1833538	C	T	SNP	PROM	Rv1630	forward	rpsA	-4c>t		benign	WALKER
NA	NA	NA	SNP	CDS	Rv1630	forward	rpsA	D123A		benign	WALKER
NA	NA	NA	SNP	CDS	Rv1630	forward	rpsA	D21G		benign	WALKER
NA	NA	NA	SNP	CDS	Rv1630	forward	rpsA	E121D		benign	WALKER
NA	NA	NA	SNP	CDS	Rv1630	forward	rpsA	E197K		benign	WALKER
NA	NA	NA	SNP	CDS	Rv1630	forward	rpsA	E386A		benign	WALKER
NA	NA	NA	SNP	CDS	Rv1630	forward	rpsA	E408K		benign	WALKER
NA	NA	NA	SNP	CDS	Rv1630	forward	rpsA	E413G		benign	WALKER
NA	NA	NA	SNP	CDS	Rv1630	forward	rpsA	E415D		benign	WALKER
NA	NA	NA	SNP	CDS	Rv1630	forward	rpsA	E422A		benign	WALKER
NA	NA	NA	SNP	CDS	Rv1630	forward	rpsA	E457G		benign	WALKER
NA	NA	NA	SNP	CDS	Rv1630	forward	rpsA	E67D		PZA-R	WALKER
1833460	G	A	SNP	PROM	Rv1630	forward	rpsA	-82g>a		benign	WALKER
NA	NA	NA	SNP	CDS	Rv1630	forward	rpsA	I30V		benign	WALKER
NA	NA	NA	SNP	CDS	Rv1630	forward	rpsA	I70L		benign	WALKER
NA	NA	NA	SNP	CDS	Rv1630	forward	rpsA	K122M		benign	WALKER
NA	NA	NA	SNP	CDS	Rv1630	forward	rpsA	K127N		benign	WALKER
NA	NA	NA	SNP	CDS	Rv1630	forward	rpsA	K167Q		benign	WALKER
NA	NA	NA	SNP	CDS	Rv1630	forward	rpsA	K300E		benign	WALKER
NA	NA	NA	SNP	CDS	Rv1630	forward	rpsA	N77K		benign	WALKER
NA	NA	NA	SNP	CDS	Rv1630	forward	rpsA	P163S		benign	WALKER
NA	NA	NA	SNP	CDS	Rv1630	forward	rpsA	P298S		benign	WALKER
NA	NA	NA	SNP	CDS	Rv1630	forward	rpsA	Q448R		benign	WALKER
NA	NA	NA	SNP	CDS	Rv1630	forward	rpsA	Q469E		benign	WALKER
NA	NA	NA	SNP	CDS	Rv1630	forward	rpsA	S81Y		benign	WALKER
NA	NA	NA	SNP	CDS	Rv1630	forward	rpsA	T210A		PZA-R	LITERATURE	Sheen et al doi:10.1186/s12864-017-4146-z
NA	NA	NA	SNP	CDS	Rv1630	forward	rpsA	T5A		PZA-R	LITERATURE	Sheen et al doi:10.1186/s12864-017-4146-z
NA	NA	NA	SNP	CDS	Rv1630	forward	rpsA	T5P		benign	WALKER
NA	NA	NA	SNP	CDS	Rv1630	forward	rpsA	P62Q		benign	WALKER
NA	NA	NA	SNP	CDS	Rv1694	forward	tlyA	N236K	also 4.6.2 (sub-group)	CAP-R	LITERATURE	Walker et al doi:10.1016/S1473-3099(18)30004-5
NA	NA	NA	SNP	CDS	Rv1854c	reverse	ndh	_464_		benign	WALKER
NA	NA	NA	SNP	CDS	Rv1854c	reverse	ndh	A178S		benign	WALKER
NA	NA	NA	SNP	CDS	Rv1854c	reverse	ndh	A193V		benign	WALKER
2103136	G	A	SNP	PROM	Rv1854c	reverse	ndh	-94c>t		benign	WALKER
NA	NA	NA	SNP	CDS	Rv1854c	reverse	ndh	E270Q		benign	WALKER
NA	NA	NA	SNP	CDS	Rv1854c	reverse	ndh	F365L		benign	WALKER
NA	NA	NA	SNP	CDS	Rv1854c	reverse	ndh	F437V		benign	WALKER
2103054	C	T	SNP	PROM	Rv1854c	reverse	ndh	-12g>a		benign	WALKER
2103059	C	T	SNP	PROM	Rv1854c	reverse	ndh	-17g>a		benign	WALKER
NA	NA	NA	SNP	CDS	Rv1854c	reverse	ndh	G225D		INH-R	WALKER
NA	NA	NA	SNP	CDS	Rv1854c	reverse	ndh	G240S		benign	WALKER
2103117	C	G	SNP	PROM	Rv1854c	reverse	ndh	-75g>c		benign	WALKER
NA	NA	NA	SNP	CDS	Rv1854c	reverse	ndh	P330S		benign	WALKER
NA	NA	NA	SNP	CDS	Rv1854c	reverse	ndh	P384R		benign	WALKER
NA	NA	NA	SNP	CDS	Rv1854c	reverse	ndh	Q304H		benign	WALKER
NA	NA	NA	SNP	CDS	Rv1854c	reverse	ndh	Q363S		benign	WALKER
NA	NA	NA	SNP	CDS	Rv1854c	reverse	ndh	R13L		benign	WALKER
NA	NA	NA	SNP	CDS	Rv1854c	reverse	ndh	R254C		benign	WALKER
NA	NA	NA	SNP	CDS	Rv1854c	reverse	ndh	R268L		benign	WALKER
NA	NA	NA	SNP	CDS	Rv1854c	reverse	ndh	R284W		INH-R	WALKER
NA	NA	NA	SNP	CDS	Rv1854c	reverse	ndh	R425H		benign	WALKER
NA	NA	NA	SNP	CDS	Rv1854c	reverse	ndh	R425L		benign	WALKER
NA	NA	NA	SNP	CDS	Rv1854c	reverse	ndh	S114I		benign	WALKER
NA	NA	NA	SNP	CDS	Rv1854c	reverse	ndh	S153N		benign	WALKER
NA	NA	NA	SNP	CDS	Rv1854c	reverse	ndh	V252I		benign	WALKER
NA	NA	NA	SNP	CDS	Rv1854c	reverse	ndh	V259I		benign	WALKER
NA	NA	NA	SNP	CDS	Rv1908c	reverse	katG	A109V		INH-R	WALKER
NA	NA	NA	SNP	CDS	Rv1908c	reverse	katG	A110V		INH-R	LITERATURE	Kandler et al doi:10.1128/AAC.00974-18
NA	NA	NA	SNP	CDS	Rv1908c	reverse	katG	A162V		benign	WALKER
NA	NA	NA	SNP	CDS	Rv1908c	reverse	katG	A16V		benign	WALKER
NA	NA	NA	SNP	CDS	Rv1908c	reverse	katG	A281T		benign	WALKER
2156146	T	C	SNP	PROM	Rv1908c	reverse	katG	-35a>g		benign	WALKER
NA	NA	NA	SNP	CDS	Rv1908c	reverse	katG	A480S		benign	WALKER
NA	NA	NA	SNP	CDS	Rv1908c	reverse	katG	A532P		benign	WALKER
NA	NA	NA	SNP	CDS	Rv1908c	reverse	katG	A551S		benign	WALKER
NA	NA	NA	SNP	CDS	Rv1908c	reverse	katG	A591T		benign	WALKER
NA	NA	NA	SNP	CDS	Rv1908c	reverse	katG	A606T		benign	WALKER
NA	NA	NA	SNP	CDS	Rv1908c	reverse	katG	A614E		INH-R	WALKER
2156190	G	A	SNP	PROM	Rv1908c	reverse	katG	-79c>t		benign	WALKER
2156196	G	A	SNP	PROM	Rv1908c	reverse	katG	-85c>t		benign	WALKER
NA	NA	NA	SNP	CDS	Rv1908c	reverse	katG	D142G		INH-R	WALKER
NA	NA	NA	SNP	CDS	Rv1908c	reverse	katG	D194N		benign	WALKER
NA	NA	NA	SNP	CDS	Rv1908c	reverse	katG	D215E		benign	WALKER
NA	NA	NA	SNP	CDS	Rv1908c	reverse	katG	D406G		benign	WALKER
NA	NA	NA	SNP	CDS	Rv1908c	reverse	katG	D511N		benign	WALKER
NA	NA	NA	SNP	CDS	Rv1908c	reverse	katG	E340D		benign	WALKER
NA	NA	NA	SNP	CDS	Rv1908c	reverse	katG	E402_		INH-R	LITERATURE	Kandler et al doi:10.1128/AAC.00974-18
NA	NA	NA	SNP	CDS	Rv1908c	reverse	katG	E522K		benign	WALKER
NA	NA	NA	SNP	CDS	Rv1908c	reverse	katG	E523D		benign	WALKER
NA	NA	NA	SNP	CDS	Rv1908c	reverse	katG	G121S		benign	WALKER
NA	NA	NA	SNP	CDS	Rv1908c	reverse	katG	G123R		benign	WALKER
NA	NA	NA	SNP	CDS	Rv1908c	reverse	katG	G124A		benign	WALKER
NA	NA	NA	SNP	CDS	Rv1908c	reverse	katG	G124D		benign	WALKER
NA	NA	NA	SNP	CDS	Rv1908c	reverse	katG	G125D		INH-R	WALKER
NA	NA	NA	SNP	CDS	Rv1908c	reverse	katG	G182R		INH-R	WALKER
NA	NA	NA	SNP	CDS	Rv1908c	reverse	katG	G237A		benign	WALKER
NA	NA	NA	SNP	CDS	Rv1908c	reverse	katG	G279D		INH-R	LITERATURE	Boonaiam et al doi.org/10.1111/j.1469-0691.2009.02838.x
NA	NA	NA	SNP	CDS	Rv1908c	reverse	katG	G285V		benign	WALKER
NA	NA	NA	SNP	CDS	Rv1908c	reverse	katG	G297V		INH-R	WALKER
NA	NA	NA	SNP	CDS	Rv1908c	reverse	katG	G534R		benign	WALKER
2156187	C	T	SNP	PROM	Rv1908c	reverse	katG	-76g>a		benign	WALKER
2156200	C	T	SNP	PROM	Rv1908c	reverse	katG	-89g>a		benign	WALKER
NA	NA	NA	SNP	CDS	Rv1908c	reverse	katG	K433T		benign	WALKER
NA	NA	NA	SNP	CDS	Rv1908c	reverse	katG	K537E		benign	WALKER
NA	NA	NA	SNP	CDS	Rv1908c	reverse	katG	K557N		benign	WALKER
NA	NA	NA	SNP	CDS	Rv1908c	reverse	katG	L141F		INH-R	WALKER
NA	NA	NA	SNP	CDS	Rv1908c	reverse	katG	L159P		INH-R	WALKER
NA	NA	NA	SNP	CDS	Rv1908c	reverse	katG	L205R		benign	WALKER
NA	NA	NA	SNP	CDS	Rv1908c	reverse	katG	L398R		benign	WALKER
NA	NA	NA	SNP	CDS	Rv1908c	reverse	katG	L415P		INH-R	LITERATURE	Kandler et al doi:10.1128/AAC.00974-18
NA	NA	NA	SNP	CDS	Rv1908c	reverse	katG	L598R		benign	WALKER
NA	NA	NA	SNP	CDS	Rv1908c	reverse	katG	L627P		INH-R	WALKER
NA	NA	NA	SNP	CDS	Rv1908c	reverse	katG	L696Q		benign	WALKER
NA	NA	NA	SNP	CDS	Rv1908c	reverse	katG	L704S		INH-R	WALKER
NA	NA	NA	SNP	CDS	Rv1908c	reverse	katG	M257I		benign	WALKER
NA	NA	NA	SNP	CDS	Rv1908c	reverse	katG	M609T		benign	WALKER
NA	NA	NA	SNP	CDS	Rv1908c	reverse	katG	N138S		INH-R	LITERATURE	Kandler et al doi:10.1128/AAC.00974-18
NA	NA	NA	SNP	CDS	Rv1908c	reverse	katG	N323S		benign	WALKER
NA	NA	NA	SNP	CDS	Rv1908c	reverse	katG	N562H		benign	WALKER
NA	NA	NA	SNP	CDS	Rv1908c	reverse	katG	P232R		INH-R	WALKER
NA	NA	NA	SNP	CDS	Rv1908c	reverse	katG	P432T		benign	WALKER
NA	NA	NA	SNP	CDS	Rv1908c	reverse	katG	P510A		benign	WALKER
NA	NA	NA	SNP	CDS	Rv1908c	reverse	katG	P6S		benign	WALKER
NA	NA	NA	SNP	CDS	Rv1908c	reverse	katG	Q295A		benign	WALKER
NA	NA	NA	SNP	CDS	Rv1908c	reverse	katG	Q36P		benign	WALKER
NA	NA	NA	SNP	CDS	Rv1908c	reverse	katG	Q525K		benign	WALKER
NA	NA	NA	SNP	CDS	Rv1908c	reverse	katG	Q525S		benign	WALKER
NA	NA	NA	SNP	CDS	Rv1908c	reverse	katG	Q88E		benign	WALKER
NA	NA	NA	SNP	CDS	Rv1908c	reverse	katG	R104Q		INH-R	WALKER
NA	NA	NA	SNP	CDS	Rv1908c	reverse	katG	R519H		benign	WALKER
NA	NA	NA	SNP	CDS	Rv1908c	reverse	katG	S315G		INH-R	LITERATURE	Kandler et al doi:10.1128/AAC.00974-18
NA	NA	NA	SNP	CDS	Rv1908c	reverse	katG	S315I		INH-R	WHO
NA	NA	NA	SNP	CDS	Rv1908c	reverse	katG	S315N		INH-R	WHO
NA	NA	NA	SNP	CDS	Rv1908c	reverse	katG	S315T		INH-R	WHO
NA	NA	NA	SNP	CDS	Rv1908c	reverse	katG	S446N		benign	WALKER
NA	NA	NA	SNP	CDS	Rv1908c	reverse	katG	S481L		INH-R	WALKER
NA	NA	NA	SNP	CDS	Rv1908c	reverse	katG	S527L		benign	WALKER
NA	NA	NA	SNP	CDS	Rv1908c	reverse	katG	S700P		INH-R	WALKER
NA	NA	NA	SNP	CDS	Rv1908c	reverse	katG	T12A		benign	WALKER
2156124	A	G	SNP	PROM	Rv1908c	reverse	katG	-13t>c		benign	WALKER
NA	NA	NA	SNP	CDS	Rv1908c	reverse	katG	T180K		INH-R	WALKER
NA	NA	NA	SNP	CDS	Rv1908c	reverse	katG	T302R		INH-R	WALKER
NA	NA	NA	SNP	CDS	Rv1908c	reverse	katG	T308A		benign	WALKER
NA	NA	NA	SNP	CDS	Rv1908c	reverse	katG	T394A		benign	WALKER
NA	NA	NA	SNP	CDS	Rv1908c	reverse	katG	T475I		benign	WALKER
NA	NA	NA	SNP	CDS	Rv1908c	reverse	katG	T625A		benign	WALKER
NA	NA	NA	SNP	CDS	Rv1908c	reverse	katG	T667I		benign	WALKER
NA	NA	NA	SNP	CDS	Rv1908c	reverse	katG	T77R		benign	WALKER
NA	NA	NA	SNP	CDS	Rv1908c	reverse	katG	V1A		INH-R	LITERATURE	Kandler et al doi:10.1128/AAC.00974-18
NA	NA	NA	SNP	CDS	Rv1908c	reverse	katG	V23L		benign	WALKER
NA	NA	NA	SNP	CDS	Rv1908c	reverse	katG	V260I		benign	WALKER
NA	NA	NA	SNP	CDS	Rv1908c	reverse	katG	V445I		benign	WALKER
NA	NA	NA	SNP	CDS	Rv1908c	reverse	katG	V469L		benign	WALKER
NA	NA	NA	SNP	CDS	Rv1908c	reverse	katG	V473F		benign	WALKER
NA	NA	NA	SNP	CDS	Rv1908c	reverse	katG	V473L		benign	WALKER
NA	NA	NA	SNP	CDS	Rv1908c	reverse	katG	V47I		benign	WALKER
NA	NA	NA	SNP	CDS	Rv1908c	reverse	katG	V507I		benign	WALKER
NA	NA	NA	SNP	CDS	Rv1908c	reverse	katG	V633A		INH-R	WALKER
NA	NA	NA	SNP	CDS	Rv1908c	reverse	katG	V68G		benign	WALKER
NA	NA	NA	SNP	CDS	Rv1908c	reverse	katG	V739M		benign	WALKER
NA	NA	NA	SNP	CDS	Rv1908c	reverse	katG	W161Q		INH-R	LITERATURE	Kandler et al doi:10.1128/AAC.00974-18
NA	NA	NA	SNP	CDS	Rv1908c	reverse	katG	W161R		INH-R	LITERATURE	Kandler et al doi:10.1128/AAC.00974-18
NA	NA	NA	SNP	CDS	Rv1908c	reverse	katG	W191G		INH-R	WALKER
NA	NA	NA	SNP	CDS	Rv1908c	reverse	katG	W191R		INH-R	WALKER
NA	NA	NA	SNP	CDS	Rv1908c	reverse	katG	W300C		INH-R	WALKER
NA	NA	NA	SNP	CDS	Rv1908c	reverse	katG	W300R		INH-R	LITERATURE	Kandler et al doi:10.1128/AAC.00974-18
NA	NA	NA	SNP	CDS	Rv1908c	reverse	katG	W300S		INH-R	WALKER
NA	NA	NA	SNP	CDS	Rv1908c	reverse	katG	W328L		INH-R	WALKER
NA	NA	NA	SNP	CDS	Rv1908c	reverse	katG	W328R		INH-R	LITERATURE	Kandler et al doi:10.1128/AAC.00974-18
NA	NA	NA	SNP	CDS	Rv1908c	reverse	katG	W505_		INH-R	WALKER
NA	NA	NA	SNP	CDS	Rv1908c	reverse	katG	W90R		INH-R	WALKER
NA	NA	NA	SNP	CDS	Rv1908c	reverse	katG	Y300C		INH-R	WALKER
NA	NA	NA	SNP	CDS	Rv2043c	reverse	pncA	_187_		benign	YADON	Yadon et al 10.1038/s41467-017-00721-2
NA	NA	NA	SNP	CDS	Rv2043c	reverse	pncA	_187E		PZA-R	YADON	Yadon et al 10.1038/s41467-017-00721-2	not confirmed
NA	NA	NA	SNP	CDS	Rv2043c	reverse	pncA	_187K		PZA-R	YADON	Yadon et al 10.1038/s41467-017-00721-2	not confirmed
NA	NA	NA	SNP	CDS	Rv2043c	reverse	pncA	_187L		PZA-R	YADON	Yadon et al 10.1038/s41467-017-00721-2	not confirmed
NA	NA	NA	SNP	CDS	Rv2043c	reverse	pncA	_187Q		PZA-R	YADON	Yadon et al 10.1038/s41467-017-00721-2	not confirmed
NA	NA	NA	SNP	CDS	Rv2043c	reverse	pncA	_187S		PZA-R	YADON	Yadon et al 10.1038/s41467-017-00721-2	not confirmed
NA	NA	NA	SNP	CDS	Rv2043c	reverse	pncA	_187W		benign	YADON	Yadon et al 10.1038/s41467-017-00721-2
NA	NA	NA	SNP	CDS	Rv2043c	reverse	pncA	_187Y		benign	YADON	Yadon et al 10.1038/s41467-017-00721-2
NA	NA	NA	SNP	CDS	Rv2043c	reverse	pncA	A102A		benign	YADON	Yadon et al 10.1038/s41467-017-00721-2	not confirmed - silent
NA	NA	NA	SNP	CDS	Rv2043c	reverse	pncA	A102E		PZA-R	YADON	Yadon et al 10.1038/s41467-017-00721-2	not confirmed
NA	NA	NA	SNP	CDS	Rv2043c	reverse	pncA	A102G		PZA-R	YADON	Yadon et al 10.1038/s41467-017-00721-2	not confirmed
NA	NA	NA	SNP	CDS	Rv2043c	reverse	pncA	A102P		PZA-R	YADON	Yadon et al 10.1038/s41467-017-00721-2
NA	NA	NA	SNP	CDS	Rv2043c	reverse	pncA	A102S		PZA-R	YADON	Yadon et al 10.1038/s41467-017-00721-2	not confirmed
NA	NA	NA	SNP	CDS	Rv2043c	reverse	pncA	A102T		PZA-R	YADON	Yadon et al 10.1038/s41467-017-00721-2	not confirmed
NA	NA	NA	SNP	CDS	Rv2043c	reverse	pncA	A102V		benign	YADON	Yadon et al 10.1038/s41467-017-00721-2
2289252	T	C	SNP	PROM	Rv2043c	reverse	pncA	-11a>g		PZA-R	WHO
NA	NA	NA	SNP	CDS	Rv2043c	reverse	pncA	A134A		benign	YADON	Yadon et al 10.1038/s41467-017-00721-2
NA	NA	NA	SNP	CDS	Rv2043c	reverse	pncA	A134D		PZA-R	YADON	Yadon et al 10.1038/s41467-017-00721-2	not confirmed
NA	NA	NA	SNP	CDS	Rv2043c	reverse	pncA	A134G		PZA-R	YADON	Yadon et al 10.1038/s41467-017-00721-2	not confirmed
NA	NA	NA	SNP	CDS	Rv2043c	reverse	pncA	A134P		PZA-R	YADON	Yadon et al 10.1038/s41467-017-00721-2
NA	NA	NA	SNP	CDS	Rv2043c	reverse	pncA	A134S		benign	YADON	Yadon et al 10.1038/s41467-017-00721-2
NA	NA	NA	SNP	CDS	Rv2043c	reverse	pncA	A134T		PZA-R	YADON	Yadon et al 10.1038/s41467-017-00721-2	not confirmed
NA	NA	NA	SNP	CDS	Rv2043c	reverse	pncA	A134V		PZA-R	YADON	Yadon et al 10.1038/s41467-017-00721-2
NA	NA	NA	SNP	CDS	Rv2043c	reverse	pncA	A143A		benign	YADON	Yadon et al 10.1038/s41467-017-00721-2
NA	NA	NA	SNP	CDS	Rv2043c	reverse	pncA	A143D		PZA-R	YADON	Yadon et al 10.1038/s41467-017-00721-2
NA	NA	NA	SNP	CDS	Rv2043c	reverse	pncA	A143G		PZA-R	YADON	Yadon et al 10.1038/s41467-017-00721-2	not confirmed
NA	NA	NA	SNP	CDS	Rv2043c	reverse	pncA	A143P		PZA-R	YADON	Yadon et al 10.1038/s41467-017-00721-2	not confirmed
NA	NA	NA	SNP	CDS	Rv2043c	reverse	pncA	A143S		PZA-R	YADON	Yadon et al 10.1038/s41467-017-00721-2	not confirmed
NA	NA	NA	SNP	CDS	Rv2043c	reverse	pncA	A143T		PZA-R	YADON	Yadon et al 10.1038/s41467-017-00721-2	not confirmed
NA	NA	NA	SNP	CDS	Rv2043c	reverse	pncA	A143V		PZA-R	YADON	Yadon et al 10.1038/s41467-017-00721-2	not confirmed
NA	NA	NA	SNP	CDS	Rv2043c	reverse	pncA	A146A		benign	YADON	Yadon et al 10.1038/s41467-017-00721-2
NA	NA	NA	SNP	CDS	Rv2043c	reverse	pncA	A146E		PZA-R	YADON	Yadon et al 10.1038/s41467-017-00721-2
NA	NA	NA	SNP	CDS	Rv2043c	reverse	pncA	A146G		PZA-R	YADON	Yadon et al 10.1038/s41467-017-00721-2	not confirmed
NA	NA	NA	SNP	CDS	Rv2043c	reverse	pncA	A146P		PZA-R	YADON	Yadon et al 10.1038/s41467-017-00721-2	not confirmed
NA	NA	NA	SNP	CDS	Rv2043c	reverse	pncA	A146S		PZA-R	YADON	Yadon et al 10.1038/s41467-017-00721-2
NA	NA	NA	SNP	CDS	Rv2043c	reverse	pncA	A146T		PZA-R	YADON	Yadon et al 10.1038/s41467-017-00721-2
NA	NA	NA	SNP	CDS	Rv2043c	reverse	pncA	A146V		PZA-R	YADON	Yadon et al 10.1038/s41467-017-00721-2
NA	NA	NA	SNP	CDS	Rv2043c	reverse	pncA	A152A		benign	YADON	Yadon et al 10.1038/s41467-017-00721-2
NA	NA	NA	SNP	CDS	Rv2043c	reverse	pncA	A152D		PZA-R	YADON	Yadon et al 10.1038/s41467-017-00721-2	not confirmed
NA	NA	NA	SNP	CDS	Rv2043c	reverse	pncA	A152G		PZA-R	YADON	Yadon et al 10.1038/s41467-017-00721-2	not confirmed
NA	NA	NA	SNP	CDS	Rv2043c	reverse	pncA	A152P		benign	YADON	Yadon et al 10.1038/s41467-017-00721-2
NA	NA	NA	SNP	CDS	Rv2043c	reverse	pncA	A152S		benign	YADON	Yadon et al 10.1038/s41467-017-00721-2
NA	NA	NA	SNP	CDS	Rv2043c	reverse	pncA	A152T		PZA-R	YADON	Yadon et al 10.1038/s41467-017-00721-2	not confirmed
NA	NA	NA	SNP	CDS	Rv2043c	reverse	pncA	A152V		PZA-R	YADON	Yadon et al 10.1038/s41467-017-00721-2
NA	NA	NA	SNP	CDS	Rv2043c	reverse	pncA	A161A		benign	YADON	Yadon et al 10.1038/s41467-017-00721-2
NA	NA	NA	SNP	CDS	Rv2043c	reverse	pncA	A161E		benign	YADON	Yadon et al 10.1038/s41467-017-00721-2
NA	NA	NA	SNP	CDS	Rv2043c	reverse	pncA	A161G		PZA-R	YADON	Yadon et al 10.1038/s41467-017-00721-2	not confirmed
NA	NA	NA	SNP	CDS	Rv2043c	reverse	pncA	A161P		PZA-R	YADON	Yadon et al 10.1038/s41467-017-00721-2
NA	NA	NA	SNP	CDS	Rv2043c	reverse	pncA	A161S		benign	YADON	Yadon et al 10.1038/s41467-017-00721-2
NA	NA	NA	SNP	CDS	Rv2043c	reverse	pncA	A161T		benign	YADON	Yadon et al 10.1038/s41467-017-00721-2
NA	NA	NA	SNP	CDS	Rv2043c	reverse	pncA	A161V		PZA-R	YADON	Yadon et al 10.1038/s41467-017-00721-2	not confirmed
NA	NA	NA	SNP	CDS	Rv2043c	reverse	pncA	A165A		benign	YADON	Yadon et al 10.1038/s41467-017-00721-2
NA	NA	NA	SNP	CDS	Rv2043c	reverse	pncA	A165D		PZA-R	YADON	Yadon et al 10.1038/s41467-017-00721-2
NA	NA	NA	SNP	CDS	Rv2043c	reverse	pncA	A165G		PZA-R	YADON	Yadon et al 10.1038/s41467-017-00721-2	not confirmed
NA	NA	NA	SNP	CDS	Rv2043c	reverse	pncA	A165P		PZA-R	YADON	Yadon et al 10.1038/s41467-017-00721-2	not confirmed
NA	NA	NA	SNP	CDS	Rv2043c	reverse	pncA	A165S		PZA-R	YADON	Yadon et al 10.1038/s41467-017-00721-2	not confirmed
NA	NA	NA	SNP	CDS	Rv2043c	reverse	pncA	A165T		PZA-R	YADON	Yadon et al 10.1038/s41467-017-00721-2	not confirmed
NA	NA	NA	SNP	CDS	Rv2043c	reverse	pncA	A165V		PZA-R	YADON	Yadon et al 10.1038/s41467-017-00721-2	not confirmed
NA	NA	NA	SNP	CDS	Rv2043c	reverse	pncA	A170A		benign	YADON	Yadon et al 10.1038/s41467-017-00721-2
NA	NA	NA	SNP	CDS	Rv2043c	reverse	pncA	A170D		PZA-R	YADON	Yadon et al 10.1038/s41467-017-00721-2	not confirmed
NA	NA	NA	SNP	CDS	Rv2043c	reverse	pncA	A170G		PZA-R	YADON	Yadon et al 10.1038/s41467-017-00721-2	not confirmed
NA	NA	NA	SNP	CDS	Rv2043c	reverse	pncA	A170P		PZA-R	YADON	Yadon et al 10.1038/s41467-017-00721-2	not confirmed
NA	NA	NA	SNP	CDS	Rv2043c	reverse	pncA	A170S		PZA-R	YADON	Yadon et al 10.1038/s41467-017-00721-2
NA	NA	NA	SNP	CDS	Rv2043c	reverse	pncA	A170T		PZA-R	YADON	Yadon et al 10.1038/s41467-017-00721-2	not confirmed
NA	NA	NA	SNP	CDS	Rv2043c	reverse	pncA	A170V		PZA-R	YADON	Yadon et al 10.1038/s41467-017-00721-2
NA	NA	NA	SNP	CDS	Rv2043c	reverse	pncA	A171A		benign	YADON	Yadon et al 10.1038/s41467-017-00721-2	only in vitro PZA-R - silent
NA	NA	NA	SNP	CDS	Rv2043c	reverse	pncA	A171E		PZA-R	YADON	Yadon et al 10.1038/s41467-017-00721-2
NA	NA	NA	SNP	CDS	Rv2043c	reverse	pncA	A171G		PZA-R	YADON	Yadon et al 10.1038/s41467-017-00721-2	not confirmed
NA	NA	NA	SNP	CDS	Rv2043c	reverse	pncA	A171P		PZA-R	YADON	Yadon et al 10.1038/s41467-017-00721-2	not confirmed
NA	NA	NA	SNP	CDS	Rv2043c	reverse	pncA	A171S		PZA-R	YADON	Yadon et al 10.1038/s41467-017-00721-2	not confirmed
NA	NA	NA	SNP	CDS	Rv2043c	reverse	pncA	A171T		PZA-R	YADON	Yadon et al 10.1038/s41467-017-00721-2
NA	NA	NA	SNP	CDS	Rv2043c	reverse	pncA	A171V		benign	YADON	Yadon et al 10.1038/s41467-017-00721-2
NA	NA	NA	SNP	CDS	Rv2043c	reverse	pncA	A178A		benign	YADON	Yadon et al 10.1038/s41467-017-00721-2
NA	NA	NA	SNP	CDS	Rv2043c	reverse	pncA	A178D		benign	YADON	Yadon et al 10.1038/s41467-017-00721-2
NA	NA	NA	SNP	CDS	Rv2043c	reverse	pncA	A178G		PZA-R	YADON	Yadon et al 10.1038/s41467-017-00721-2	not confirmed
NA	NA	NA	SNP	CDS	Rv2043c	reverse	pncA	A178P		PZA-R	YADON	Yadon et al 10.1038/s41467-017-00721-2	not confirmed
NA	NA	NA	SNP	CDS	Rv2043c	reverse	pncA	A178S		PZA-R	YADON	Yadon et al 10.1038/s41467-017-00721-2	not confirmed
NA	NA	NA	SNP	CDS	Rv2043c	reverse	pncA	A178T		PZA-R	YADON	Yadon et al 10.1038/s41467-017-00721-2	not confirmed
NA	NA	NA	SNP	CDS	Rv2043c	reverse	pncA	A178V		benign	YADON	Yadon et al 10.1038/s41467-017-00721-2
NA	NA	NA	SNP	CDS	Rv2043c	reverse	pncA	A20A		benign	YADON	Yadon et al 10.1038/s41467-017-00721-2
NA	NA	NA	SNP	CDS	Rv2043c	reverse	pncA	A20E		benign	YADON	Yadon et al 10.1038/s41467-017-00721-2
NA	NA	NA	SNP	CDS	Rv2043c	reverse	pncA	A20G		PZA-R	YADON	Yadon et al 10.1038/s41467-017-00721-2	not confirmed
NA	NA	NA	SNP	CDS	Rv2043c	reverse	pncA	A20P		PZA-R	YADON	Yadon et al 10.1038/s41467-017-00721-2	not confirmed
NA	NA	NA	SNP	CDS	Rv2043c	reverse	pncA	A20S		benign	YADON	Yadon et al 10.1038/s41467-017-00721-2
NA	NA	NA	SNP	CDS	Rv2043c	reverse	pncA	A20T		benign	YADON	Yadon et al 10.1038/s41467-017-00721-2
NA	NA	NA	SNP	CDS	Rv2043c	reverse	pncA	A20V		PZA-R	YADON	Yadon et al 10.1038/s41467-017-00721-2	not confirmed
NA	NA	NA	SNP	CDS	Rv2043c	reverse	pncA	A25A		benign	YADON	Yadon et al 10.1038/s41467-017-00721-2	only in vivo PZA-R - silent
NA	NA	NA	SNP	CDS	Rv2043c	reverse	pncA	A25D		PZA-R	YADON	Yadon et al 10.1038/s41467-017-00721-2	not confirmed
NA	NA	NA	SNP	CDS	Rv2043c	reverse	pncA	A25G		PZA-R	YADON	Yadon et al 10.1038/s41467-017-00721-2	not confirmed
NA	NA	NA	SNP	CDS	Rv2043c	reverse	pncA	A25P		PZA-R	YADON	Yadon et al 10.1038/s41467-017-00721-2	not confirmed
NA	NA	NA	SNP	CDS	Rv2043c	reverse	pncA	A25S		PZA-R	YADON	Yadon et al 10.1038/s41467-017-00721-2	not confirmed
NA	NA	NA	SNP	CDS	Rv2043c	reverse	pncA	A25T		benign	YADON	Yadon et al 10.1038/s41467-017-00721-2
NA	NA	NA	SNP	CDS	Rv2043c	reverse	pncA	A25V		benign	YADON	Yadon et al 10.1038/s41467-017-00721-2
NA	NA	NA	SNP	CDS	Rv2043c	reverse	pncA	A26A		benign	YADON	Yadon et al 10.1038/s41467-017-00721-2
NA	NA	NA	SNP	CDS	Rv2043c	reverse	pncA	A26E		PZA-R	YADON	Yadon et al 10.1038/s41467-017-00721-2	not confirmed
NA	NA	NA	SNP	CDS	Rv2043c	reverse	pncA	A26G		PZA-R	YADON	Yadon et al 10.1038/s41467-017-00721-2	not confirmed
NA	NA	NA	SNP	CDS	Rv2043c	reverse	pncA	A26P		benign	YADON	Yadon et al 10.1038/s41467-017-00721-2
NA	NA	NA	SNP	CDS	Rv2043c	reverse	pncA	A26S		PZA-R	YADON	Yadon et al 10.1038/s41467-017-00721-2	not confirmed
NA	NA	NA	SNP	CDS	Rv2043c	reverse	pncA	A26T		benign	YADON	Yadon et al 10.1038/s41467-017-00721-2
NA	NA	NA	SNP	CDS	Rv2043c	reverse	pncA	A26V		PZA-R	YADON	Yadon et al 10.1038/s41467-017-00721-2
NA	NA	NA	SNP	CDS	Rv2043c	reverse	pncA	A28A		benign	YADON	Yadon et al 10.1038/s41467-017-00721-2
NA	NA	NA	SNP	CDS	Rv2043c	reverse	pncA	A28D		PZA-R	YADON	Yadon et al 10.1038/s41467-017-00721-2	not confirmed
NA	NA	NA	SNP	CDS	Rv2043c	reverse	pncA	A28G		benign	YADON	Yadon et al 10.1038/s41467-017-00721-2
NA	NA	NA	SNP	CDS	Rv2043c	reverse	pncA	A28P		benign	YADON	Yadon et al 10.1038/s41467-017-00721-2
NA	NA	NA	SNP	CDS	Rv2043c	reverse	pncA	A28S		PZA-R	YADON	Yadon et al 10.1038/s41467-017-00721-2
NA	NA	NA	SNP	CDS	Rv2043c	reverse	pncA	A28T		PZA-R	YADON	Yadon et al 10.1038/s41467-017-00721-2	not confirmed
NA	NA	NA	SNP	CDS	Rv2043c	reverse	pncA	A28V		benign	YADON	Yadon et al 10.1038/s41467-017-00721-2
NA	NA	NA	SNP	CDS	Rv2043c	reverse	pncA	A30A		benign	YADON	Yadon et al 10.1038/s41467-017-00721-2
NA	NA	NA	SNP	CDS	Rv2043c	reverse	pncA	A30D		benign	YADON	Yadon et al 10.1038/s41467-017-00721-2
NA	NA	NA	SNP	CDS	Rv2043c	reverse	pncA	A30G		PZA-R	YADON	Yadon et al 10.1038/s41467-017-00721-2	not confirmed
NA	NA	NA	SNP	CDS	Rv2043c	reverse	pncA	A30P		PZA-R	YADON	Yadon et al 10.1038/s41467-017-00721-2
NA	NA	NA	SNP	CDS	Rv2043c	reverse	pncA	A30S		PZA-R	YADON	Yadon et al 10.1038/s41467-017-00721-2	only in vitro PZA-R
NA	NA	NA	SNP	CDS	Rv2043c	reverse	pncA	A30T		benign	YADON	Yadon et al 10.1038/s41467-017-00721-2
NA	NA	NA	SNP	CDS	Rv2043c	reverse	pncA	A30V		PZA-R	YADON	Yadon et al 10.1038/s41467-017-00721-2
NA	NA	NA	SNP	CDS	Rv2043c	reverse	pncA	A36A		benign	YADON	Yadon et al 10.1038/s41467-017-00721-2
NA	NA	NA	SNP	CDS	Rv2043c	reverse	pncA	A36D		PZA-R	YADON	Yadon et al 10.1038/s41467-017-00721-2
NA	NA	NA	SNP	CDS	Rv2043c	reverse	pncA	A36G		PZA-R	YADON	Yadon et al 10.1038/s41467-017-00721-2	not confirmed
NA	NA	NA	SNP	CDS	Rv2043c	reverse	pncA	A36P		PZA-R	YADON	Yadon et al 10.1038/s41467-017-00721-2	not confirmed
NA	NA	NA	SNP	CDS	Rv2043c	reverse	pncA	A36S		PZA-R	YADON	Yadon et al 10.1038/s41467-017-00721-2
NA	NA	NA	SNP	CDS	Rv2043c	reverse	pncA	A36T		PZA-R	YADON	Yadon et al 10.1038/s41467-017-00721-2	not confirmed
NA	NA	NA	SNP	CDS	Rv2043c	reverse	pncA	A36V		benign	YADON	Yadon et al 10.1038/s41467-017-00721-2
NA	NA	NA	SNP	CDS	Rv2043c	reverse	pncA	A38A		benign	YADON	Yadon et al 10.1038/s41467-017-00721-2	only in vitro PZA-R - silent
NA	NA	NA	SNP	CDS	Rv2043c	reverse	pncA	A38E		PZA-R	YADON	Yadon et al 10.1038/s41467-017-00721-2	not confirmed
NA	NA	NA	SNP	CDS	Rv2043c	reverse	pncA	A38G		PZA-R	YADON	Yadon et al 10.1038/s41467-017-00721-2
NA	NA	NA	SNP	CDS	Rv2043c	reverse	pncA	A38P		PZA-R	YADON	Yadon et al 10.1038/s41467-017-00721-2	not confirmed
NA	NA	NA	SNP	CDS	Rv2043c	reverse	pncA	A38S		PZA-R	YADON	Yadon et al 10.1038/s41467-017-00721-2	only in vitro PZA-R
NA	NA	NA	SNP	CDS	Rv2043c	reverse	pncA	A38T		benign	YADON	Yadon et al 10.1038/s41467-017-00721-2
NA	NA	NA	SNP	CDS	Rv2043c	reverse	pncA	A38V		benign	YADON	Yadon et al 10.1038/s41467-017-00721-2
NA	NA	NA	SNP	CDS	Rv2043c	reverse	pncA	A39A		benign	YADON	Yadon et al 10.1038/s41467-017-00721-2
NA	NA	NA	SNP	CDS	Rv2043c	reverse	pncA	A39E		benign	YADON	Yadon et al 10.1038/s41467-017-00721-2
NA	NA	NA	SNP	CDS	Rv2043c	reverse	pncA	A39G		benign	YADON	Yadon et al 10.1038/s41467-017-00721-2
NA	NA	NA	SNP	CDS	Rv2043c	reverse	pncA	A39P		PZA-R	YADON	Yadon et al 10.1038/s41467-017-00721-2	not confirmed
NA	NA	NA	SNP	CDS	Rv2043c	reverse	pncA	A39S		benign	YADON	Yadon et al 10.1038/s41467-017-00721-2
NA	NA	NA	SNP	CDS	Rv2043c	reverse	pncA	A39T		benign	YADON	Yadon et al 10.1038/s41467-017-00721-2
NA	NA	NA	SNP	CDS	Rv2043c	reverse	pncA	A39V		PZA-R	YADON	Yadon et al 10.1038/s41467-017-00721-2	not confirmed
NA	NA	NA	SNP	CDS	Rv2043c	reverse	pncA	A3A		PZA-R	YADON	Yadon et al 10.1038/s41467-017-00721-2
NA	NA	NA	SNP	CDS	Rv2043c	reverse	pncA	A3E		PZA-R	YADON	Yadon et al 10.1038/s41467-017-00721-2
NA	NA	NA	SNP	CDS	Rv2043c	reverse	pncA	A3G		PZA-R	YADON	Yadon et al 10.1038/s41467-017-00721-2	not confirmed
NA	NA	NA	SNP	CDS	Rv2043c	reverse	pncA	A3P		PZA-R	YADON	Yadon et al 10.1038/s41467-017-00721-2	not confirmed
NA	NA	NA	SNP	CDS	Rv2043c	reverse	pncA	A3S		benign	YADON	Yadon et al 10.1038/s41467-017-00721-2
NA	NA	NA	SNP	CDS	Rv2043c	reverse	pncA	A3T		PZA-R	YADON	Yadon et al 10.1038/s41467-017-00721-2	not confirmed
NA	NA	NA	SNP	CDS	Rv2043c	reverse	pncA	A3V		benign	YADON	Yadon et al 10.1038/s41467-017-00721-2
NA	NA	NA	SNP	CDS	Rv2043c	reverse	pncA	A46A		PZA-R	YADON	Yadon et al 10.1038/s41467-017-00721-2
NA	NA	NA	SNP	CDS	Rv2043c	reverse	pncA	A46E		PZA-R	YADON	Yadon et al 10.1038/s41467-017-00721-2
NA	NA	NA	SNP	CDS	Rv2043c	reverse	pncA	A46G		PZA-R	YADON	Yadon et al 10.1038/s41467-017-00721-2	not confirmed
NA	NA	NA	SNP	CDS	Rv2043c	reverse	pncA	A46P		PZA-R	YADON	Yadon et al 10.1038/s41467-017-00721-2
NA	NA	NA	SNP	CDS	Rv2043c	reverse	pncA	A46S		benign	YADON	Yadon et al 10.1038/s41467-017-00721-2
NA	NA	NA	SNP	CDS	Rv2043c	reverse	pncA	A46T		PZA-R	YADON	Yadon et al 10.1038/s41467-017-00721-2	not confirmed
NA	NA	NA	SNP	CDS	Rv2043c	reverse	pncA	A46V		PZA-R	YADON	Yadon et al 10.1038/s41467-017-00721-2
NA	NA	NA	SNP	CDS	Rv2043c	reverse	pncA	A79A		benign	YADON	Yadon et al 10.1038/s41467-017-00721-2	only in vitro PZA-R - silent
NA	NA	NA	SNP	CDS	Rv2043c	reverse	pncA	A79E		PZA-R	YADON	Yadon et al 10.1038/s41467-017-00721-2	not confirmed
NA	NA	NA	SNP	CDS	Rv2043c	reverse	pncA	A79G		PZA-R	YADON	Yadon et al 10.1038/s41467-017-00721-2	not confirmed
NA	NA	NA	SNP	CDS	Rv2043c	reverse	pncA	A79P		PZA-R	YADON	Yadon et al 10.1038/s41467-017-00721-2
NA	NA	NA	SNP	CDS	Rv2043c	reverse	pncA	A79S		benign	YADON	Yadon et al 10.1038/s41467-017-00721-2
NA	NA	NA	SNP	CDS	Rv2043c	reverse	pncA	A79T		PZA-R	YADON	Yadon et al 10.1038/s41467-017-00721-2	not confirmed
NA	NA	NA	SNP	CDS	Rv2043c	reverse	pncA	A79V		PZA-R	YADON	Yadon et al 10.1038/s41467-017-00721-2	not confirmed
NA	NA	NA	SNP	CDS	Rv2043c	reverse	pncA	A89A		benign	YADON	Yadon et al 10.1038/s41467-017-00721-2
NA	NA	NA	SNP	CDS	Rv2043c	reverse	pncA	A89E		PZA-R	YADON	Yadon et al 10.1038/s41467-017-00721-2	not confirmed
NA	NA	NA	SNP	CDS	Rv2043c	reverse	pncA	A89G		PZA-R	YADON	Yadon et al 10.1038/s41467-017-00721-2	not confirmed
NA	NA	NA	SNP	CDS	Rv2043c	reverse	pncA	A89P		benign	YADON	Yadon et al 10.1038/s41467-017-00721-2
NA	NA	NA	SNP	CDS	Rv2043c	reverse	pncA	A89S		benign	YADON	Yadon et al 10.1038/s41467-017-00721-2
NA	NA	NA	SNP	CDS	Rv2043c	reverse	pncA	A89T		PZA-R	YADON	Yadon et al 10.1038/s41467-017-00721-2	not confirmed
NA	NA	NA	SNP	CDS	Rv2043c	reverse	pncA	A89V		PZA-R	YADON	Yadon et al 10.1038/s41467-017-00721-2
NA	NA	NA	SNP	CDS	Rv2043c	reverse	pncA	A92A		benign	YADON	Yadon et al 10.1038/s41467-017-00721-2	not confirmed - silent
NA	NA	NA	SNP	CDS	Rv2043c	reverse	pncA	A92E		PZA-R	YADON	Yadon et al 10.1038/s41467-017-00721-2
NA	NA	NA	SNP	CDS	Rv2043c	reverse	pncA	A92G		PZA-R	YADON	Yadon et al 10.1038/s41467-017-00721-2	not confirmed
NA	NA	NA	SNP	CDS	Rv2043c	reverse	pncA	A92P		PZA-R	YADON	Yadon et al 10.1038/s41467-017-00721-2	not confirmed
NA	NA	NA	SNP	CDS	Rv2043c	reverse	pncA	A92S		benign	YADON	Yadon et al 10.1038/s41467-017-00721-2
NA	NA	NA	SNP	CDS	Rv2043c	reverse	pncA	A92T		PZA-R	YADON	Yadon et al 10.1038/s41467-017-00721-2	not confirmed
NA	NA	NA	SNP	CDS	Rv2043c	reverse	pncA	A92V		PZA-R	YADON	Yadon et al 10.1038/s41467-017-00721-2	not confirmed
NA	NA	NA	SNP	CDS	Rv2043c	reverse	pncA	A98A		benign	YADON	Yadon et al 10.1038/s41467-017-00721-2
NA	NA	NA	SNP	CDS	Rv2043c	reverse	pncA	A98D		benign	YADON	Yadon et al 10.1038/s41467-017-00721-2
NA	NA	NA	SNP	CDS	Rv2043c	reverse	pncA	A98G		PZA-R	YADON	Yadon et al 10.1038/s41467-017-00721-2	not confirmed
NA	NA	NA	SNP	CDS	Rv2043c	reverse	pncA	A98P		PZA-R	YADON	Yadon et al 10.1038/s41467-017-00721-2	not confirmed
NA	NA	NA	SNP	CDS	Rv2043c	reverse	pncA	A98S		PZA-R	YADON	Yadon et al 10.1038/s41467-017-00721-2	not confirmed
NA	NA	NA	SNP	CDS	Rv2043c	reverse	pncA	A98T		PZA-R	YADON	Yadon et al 10.1038/s41467-017-00721-2	not confirmed
NA	NA	NA	SNP	CDS	Rv2043c	reverse	pncA	A98V		PZA-R	YADON	Yadon et al 10.1038/s41467-017-00721-2	not confirmed
NA	NA	NA	SNP	CDS	Rv2043c	reverse	pncA	C138_		PZA-R	YADON	Yadon et al 10.1038/s41467-017-00721-2
NA	NA	NA	SNP	CDS	Rv2043c	reverse	pncA	C138C		benign	YADON	Yadon et al 10.1038/s41467-017-00721-2	not confirmed - silent
NA	NA	NA	SNP	CDS	Rv2043c	reverse	pncA	C138F		PZA-R	YADON	Yadon et al 10.1038/s41467-017-00721-2
NA	NA	NA	SNP	CDS	Rv2043c	reverse	pncA	C138G		PZA-R	YADON	Yadon et al 10.1038/s41467-017-00721-2
NA	NA	NA	SNP	CDS	Rv2043c	reverse	pncA	C138R		PZA-R	YADON	Yadon et al 10.1038/s41467-017-00721-2
NA	NA	NA	SNP	CDS	Rv2043c	reverse	pncA	C138S		PZA-R	YADON	Yadon et al 10.1038/s41467-017-00721-2
NA	NA	NA	SNP	CDS	Rv2043c	reverse	pncA	C138W		PZA-R	YADON	Yadon et al 10.1038/s41467-017-00721-2	not confirmed
NA	NA	NA	SNP	CDS	Rv2043c	reverse	pncA	C138Y		PZA-R	YADON	Yadon et al 10.1038/s41467-017-00721-2
NA	NA	NA	SNP	CDS	Rv2043c	reverse	pncA	C14_		PZA-R	YADON	Yadon et al 10.1038/s41467-017-00721-2
NA	NA	NA	SNP	CDS	Rv2043c	reverse	pncA	C14C		benign	YADON	Yadon et al 10.1038/s41467-017-00721-2	not confirmed - silent
NA	NA	NA	SNP	CDS	Rv2043c	reverse	pncA	C14F		PZA-R	YADON	Yadon et al 10.1038/s41467-017-00721-2	not confirmed
NA	NA	NA	SNP	CDS	Rv2043c	reverse	pncA	C14G		PZA-R	YADON	Yadon et al 10.1038/s41467-017-00721-2	not confirmed
NA	NA	NA	SNP	CDS	Rv2043c	reverse	pncA	C14R		PZA-R	YADON	Yadon et al 10.1038/s41467-017-00721-2
NA	NA	NA	SNP	CDS	Rv2043c	reverse	pncA	C14S		PZA-R	YADON	Yadon et al 10.1038/s41467-017-00721-2	not confirmed
NA	NA	NA	SNP	CDS	Rv2043c	reverse	pncA	C14W		PZA-R	YADON	Yadon et al 10.1038/s41467-017-00721-2
NA	NA	NA	SNP	CDS	Rv2043c	reverse	pncA	C14Y		PZA-R	YADON	Yadon et al 10.1038/s41467-017-00721-2
NA	NA	NA	SNP	CDS	Rv2043c	reverse	pncA	C184_		PZA-R	YADON	Yadon et al 10.1038/s41467-017-00721-2	not confirmed
NA	NA	NA	SNP	CDS	Rv2043c	reverse	pncA	C184C		benign	YADON	Yadon et al 10.1038/s41467-017-00721-2	not confirmed - silent
NA	NA	NA	SNP	CDS	Rv2043c	reverse	pncA	C184F		PZA-R	YADON	Yadon et al 10.1038/s41467-017-00721-2	not confirmed
NA	NA	NA	SNP	CDS	Rv2043c	reverse	pncA	C184G		PZA-R	YADON	Yadon et al 10.1038/s41467-017-00721-2	not confirmed
NA	NA	NA	SNP	CDS	Rv2043c	reverse	pncA	C184R		PZA-R	YADON	Yadon et al 10.1038/s41467-017-00721-2
NA	NA	NA	SNP	CDS	Rv2043c	reverse	pncA	C184S		PZA-R	YADON	Yadon et al 10.1038/s41467-017-00721-2	not confirmed
NA	NA	NA	SNP	CDS	Rv2043c	reverse	pncA	C184W		PZA-R	YADON	Yadon et al 10.1038/s41467-017-00721-2	not confirmed
NA	NA	NA	SNP	CDS	Rv2043c	reverse	pncA	C184Y		benign	YADON	Yadon et al 10.1038/s41467-017-00721-2
2289260	G	A	SNP	PROM	Rv2043c	reverse	pncA	-19c>t		benign	WALKER
NA	NA	NA	SNP	CDS	Rv2043c	reverse	pncA	C72_		PZA-R	YADON	Yadon et al 10.1038/s41467-017-00721-2
NA	NA	NA	SNP	CDS	Rv2043c	reverse	pncA	C72C		benign	YADON	Yadon et al 10.1038/s41467-017-00721-2
NA	NA	NA	SNP	CDS	Rv2043c	reverse	pncA	C72F		PZA-R	YADON	Yadon et al 10.1038/s41467-017-00721-2
NA	NA	NA	SNP	CDS	Rv2043c	reverse	pncA	C72G		PZA-R	YADON	Yadon et al 10.1038/s41467-017-00721-2	not confirmed
NA	NA	NA	SNP	CDS	Rv2043c	reverse	pncA	C72R		PZA-R	YADON	Yadon et al 10.1038/s41467-017-00721-2
NA	NA	NA	SNP	CDS	Rv2043c	reverse	pncA	C72S		benign	YADON	Yadon et al 10.1038/s41467-017-00721-2
NA	NA	NA	SNP	CDS	Rv2043c	reverse	pncA	C72W		PZA-R	YADON	Yadon et al 10.1038/s41467-017-00721-2
NA	NA	NA	SNP	CDS	Rv2043c	reverse	pncA	C72Y		PZA-R	YADON	Yadon et al 10.1038/s41467-017-00721-2
NA	NA	NA	SNP	CDS	Rv2043c	reverse	pncA	D110A		PZA-R	YADON	Yadon et al 10.1038/s41467-017-00721-2	not confirmed
NA	NA	NA	SNP	CDS	Rv2043c	reverse	pncA	D110D		PZA-R	YADON	Yadon et al 10.1038/s41467-017-00721-2	not confirmed
NA	NA	NA	SNP	CDS	Rv2043c	reverse	pncA	D110E		PZA-R	YADON	Yadon et al 10.1038/s41467-017-00721-2
NA	NA	NA	SNP	CDS	Rv2043c	reverse	pncA	D110G		benign	YADON	Yadon et al 10.1038/s41467-017-00721-2
NA	NA	NA	SNP	CDS	Rv2043c	reverse	pncA	D110H		PZA-R	YADON	Yadon et al 10.1038/s41467-017-00721-2
NA	NA	NA	SNP	CDS	Rv2043c	reverse	pncA	D110N		PZA-R	YADON	Yadon et al 10.1038/s41467-017-00721-2
NA	NA	NA	SNP	CDS	Rv2043c	reverse	pncA	D110V		benign	YADON	Yadon et al 10.1038/s41467-017-00721-2
NA	NA	NA	SNP	CDS	Rv2043c	reverse	pncA	D110Y		benign	YADON	Yadon et al 10.1038/s41467-017-00721-2
NA	NA	NA	SNP	CDS	Rv2043c	reverse	pncA	D126A		PZA-R	YADON	Yadon et al 10.1038/s41467-017-00721-2	not confirmed
NA	NA	NA	SNP	CDS	Rv2043c	reverse	pncA	D126D		benign	YADON	Yadon et al 10.1038/s41467-017-00721-2	not confirmed - silent
NA	NA	NA	SNP	CDS	Rv2043c	reverse	pncA	D126E		PZA-R	YADON	Yadon et al 10.1038/s41467-017-00721-2	not confirmed
NA	NA	NA	SNP	CDS	Rv2043c	reverse	pncA	D126G		PZA-R	YADON	Yadon et al 10.1038/s41467-017-00721-2	not confirmed
NA	NA	NA	SNP	CDS	Rv2043c	reverse	pncA	D126H		benign	YADON	Yadon et al 10.1038/s41467-017-00721-2
NA	NA	NA	SNP	CDS	Rv2043c	reverse	pncA	D126N		benign	YADON	Yadon et al 10.1038/s41467-017-00721-2
NA	NA	NA	SNP	CDS	Rv2043c	reverse	pncA	D126V		benign	YADON	Yadon et al 10.1038/s41467-017-00721-2
NA	NA	NA	SNP	CDS	Rv2043c	reverse	pncA	D126Y		benign	YADON	Yadon et al 10.1038/s41467-017-00721-2
NA	NA	NA	SNP	CDS	Rv2043c	reverse	pncA	D129A		PZA-R	YADON	Yadon et al 10.1038/s41467-017-00721-2	not confirmed
NA	NA	NA	SNP	CDS	Rv2043c	reverse	pncA	D129D		benign	YADON	Yadon et al 10.1038/s41467-017-00721-2
NA	NA	NA	SNP	CDS	Rv2043c	reverse	pncA	D129E		PZA-R	YADON	Yadon et al 10.1038/s41467-017-00721-2
NA	NA	NA	SNP	CDS	Rv2043c	reverse	pncA	D129G		PZA-R	YADON	Yadon et al 10.1038/s41467-017-00721-2	not confirmed
NA	NA	NA	SNP	CDS	Rv2043c	reverse	pncA	D129H		PZA-R	YADON	Yadon et al 10.1038/s41467-017-00721-2	not confirmed
NA	NA	NA	SNP	CDS	Rv2043c	reverse	pncA	D129N		PZA-R	YADON	Yadon et al 10.1038/s41467-017-00721-2
NA	NA	NA	SNP	CDS	Rv2043c	reverse	pncA	D129V		benign	YADON	Yadon et al 10.1038/s41467-017-00721-2
NA	NA	NA	SNP	CDS	Rv2043c	reverse	pncA	D129Y		benign	YADON	Yadon et al 10.1038/s41467-017-00721-2
NA	NA	NA	SNP	CDS	Rv2043c	reverse	pncA	D12A		PZA-R	WHO	Yadon et al 10.1038/s41467-017-00721-2	not confirmed
NA	NA	NA	SNP	CDS	Rv2043c	reverse	pncA	D12D		benign	YADON	Yadon et al 10.1038/s41467-017-00721-2	not confirmed - silent
NA	NA	NA	SNP	CDS	Rv2043c	reverse	pncA	D12E		PZA-R	YADON	Yadon et al 10.1038/s41467-017-00721-2
NA	NA	NA	SNP	CDS	Rv2043c	reverse	pncA	D12G		PZA-R	YADON	Yadon et al 10.1038/s41467-017-00721-2
NA	NA	NA	SNP	CDS	Rv2043c	reverse	pncA	D12H		PZA-R	YADON	Yadon et al 10.1038/s41467-017-00721-2
NA	NA	NA	SNP	CDS	Rv2043c	reverse	pncA	D12N		PZA-R	YADON	Yadon et al 10.1038/s41467-017-00721-2
NA	NA	NA	SNP	CDS	Rv2043c	reverse	pncA	D12V		PZA-R	YADON	Yadon et al 10.1038/s41467-017-00721-2	not confirmed
NA	NA	NA	SNP	CDS	Rv2043c	reverse	pncA	D12Y		PZA-R	YADON	Yadon et al 10.1038/s41467-017-00721-2
NA	NA	NA	SNP	CDS	Rv2043c	reverse	pncA	D136A		PZA-R	YADON	Yadon et al 10.1038/s41467-017-00721-2	not confirmed
NA	NA	NA	SNP	CDS	Rv2043c	reverse	pncA	D136D		benign	YADON	Yadon et al 10.1038/s41467-017-00721-2
NA	NA	NA	SNP	CDS	Rv2043c	reverse	pncA	D136E		benign	YADON	Yadon et al 10.1038/s41467-017-00721-2
NA	NA	NA	SNP	CDS	Rv2043c	reverse	pncA	D136G		PZA-R	YADON	Yadon et al 10.1038/s41467-017-00721-2	not confirmed
NA	NA	NA	SNP	CDS	Rv2043c	reverse	pncA	D136H		PZA-R	YADON	Yadon et al 10.1038/s41467-017-00721-2
NA	NA	NA	SNP	CDS	Rv2043c	reverse	pncA	D136N		PZA-R	YADON	Yadon et al 10.1038/s41467-017-00721-2	only in vivo PZA-R
NA	NA	NA	SNP	CDS	Rv2043c	reverse	pncA	D136V		PZA-R	YADON	Yadon et al 10.1038/s41467-017-00721-2
NA	NA	NA	SNP	CDS	Rv2043c	reverse	pncA	D136Y		PZA-R	YADON	Yadon et al 10.1038/s41467-017-00721-2
NA	NA	NA	SNP	CDS	Rv2043c	reverse	pncA	D145A		PZA-R	YADON	Yadon et al 10.1038/s41467-017-00721-2	not confirmed
NA	NA	NA	SNP	CDS	Rv2043c	reverse	pncA	D145D		benign	YADON	Yadon et al 10.1038/s41467-017-00721-2
NA	NA	NA	SNP	CDS	Rv2043c	reverse	pncA	D145E		PZA-R	YADON	Yadon et al 10.1038/s41467-017-00721-2
NA	NA	NA	SNP	CDS	Rv2043c	reverse	pncA	D145G		benign	YADON	Yadon et al 10.1038/s41467-017-00721-2
NA	NA	NA	SNP	CDS	Rv2043c	reverse	pncA	D145H		PZA-R	YADON	Yadon et al 10.1038/s41467-017-00721-2	not confirmed
NA	NA	NA	SNP	CDS	Rv2043c	reverse	pncA	D145N		benign	YADON	Yadon et al 10.1038/s41467-017-00721-2
NA	NA	NA	SNP	CDS	Rv2043c	reverse	pncA	D145V		PZA-R	YADON	Yadon et al 10.1038/s41467-017-00721-2	not confirmed
NA	NA	NA	SNP	CDS	Rv2043c	reverse	pncA	D145Y		PZA-R	YADON	Yadon et al 10.1038/s41467-017-00721-2	not confirmed
NA	NA	NA	SNP	CDS	Rv2043c	reverse	pncA	D158A		PZA-R	YADON	Yadon et al 10.1038/s41467-017-00721-2	not confirmed
NA	NA	NA	SNP	CDS	Rv2043c	reverse	pncA	D158D		benign	YADON	Yadon et al 10.1038/s41467-017-00721-2	not confirmed - silent
NA	NA	NA	SNP	CDS	Rv2043c	reverse	pncA	D158E		benign	YADON	Yadon et al 10.1038/s41467-017-00721-2
NA	NA	NA	SNP	CDS	Rv2043c	reverse	pncA	D158G		PZA-R	YADON	Yadon et al 10.1038/s41467-017-00721-2
NA	NA	NA	SNP	CDS	Rv2043c	reverse	pncA	D158H		PZA-R	YADON	Yadon et al 10.1038/s41467-017-00721-2	not confirmed
NA	NA	NA	SNP	CDS	Rv2043c	reverse	pncA	D158N		benign	YADON	Yadon et al 10.1038/s41467-017-00721-2
NA	NA	NA	SNP	CDS	Rv2043c	reverse	pncA	D158V		PZA-R	YADON	Yadon et al 10.1038/s41467-017-00721-2	not confirmed
NA	NA	NA	SNP	CDS	Rv2043c	reverse	pncA	D158Y		PZA-R	YADON	Yadon et al 10.1038/s41467-017-00721-2	not confirmed
NA	NA	NA	SNP	CDS	Rv2043c	reverse	pncA	D166A		PZA-R	YADON	Yadon et al 10.1038/s41467-017-00721-2	not confirmed
NA	NA	NA	SNP	CDS	Rv2043c	reverse	pncA	D166D		benign	YADON	Yadon et al 10.1038/s41467-017-00721-2
NA	NA	NA	SNP	CDS	Rv2043c	reverse	pncA	D166E		PZA-R	YADON	Yadon et al 10.1038/s41467-017-00721-2	not confirmed
NA	NA	NA	SNP	CDS	Rv2043c	reverse	pncA	D166G		PZA-R	YADON	Yadon et al 10.1038/s41467-017-00721-2	not confirmed
NA	NA	NA	SNP	CDS	Rv2043c	reverse	pncA	D166H		benign	YADON	Yadon et al 10.1038/s41467-017-00721-2
NA	NA	NA	SNP	CDS	Rv2043c	reverse	pncA	D166N		PZA-R	YADON	Yadon et al 10.1038/s41467-017-00721-2	not confirmed
NA	NA	NA	SNP	CDS	Rv2043c	reverse	pncA	D166V		PZA-R	YADON	Yadon et al 10.1038/s41467-017-00721-2	only in vitro PZA-R
NA	NA	NA	SNP	CDS	Rv2043c	reverse	pncA	D166Y		PZA-R	YADON	Yadon et al 10.1038/s41467-017-00721-2	not confirmed
NA	NA	NA	SNP	CDS	Rv2043c	reverse	pncA	D33A		benign	YADON	Yadon et al 10.1038/s41467-017-00721-2
NA	NA	NA	SNP	CDS	Rv2043c	reverse	pncA	D33D		benign	YADON	Yadon et al 10.1038/s41467-017-00721-2
NA	NA	NA	SNP	CDS	Rv2043c	reverse	pncA	D33E		benign	YADON	Yadon et al 10.1038/s41467-017-00721-2
NA	NA	NA	SNP	CDS	Rv2043c	reverse	pncA	D33G		PZA-R	YADON	Yadon et al 10.1038/s41467-017-00721-2	not confirmed
NA	NA	NA	SNP	CDS	Rv2043c	reverse	pncA	D33H		PZA-R	YADON	Yadon et al 10.1038/s41467-017-00721-2	not confirmed
NA	NA	NA	SNP	CDS	Rv2043c	reverse	pncA	D33N		benign	YADON	Yadon et al 10.1038/s41467-017-00721-2
NA	NA	NA	SNP	CDS	Rv2043c	reverse	pncA	D33V		benign	YADON	Yadon et al 10.1038/s41467-017-00721-2
NA	NA	NA	SNP	CDS	Rv2043c	reverse	pncA	D33Y		benign	YADON	Yadon et al 10.1038/s41467-017-00721-2
NA	NA	NA	SNP	CDS	Rv2043c	reverse	pncA	D40A		PZA-R	YADON	Yadon et al 10.1038/s41467-017-00721-2	not confirmed
NA	NA	NA	SNP	CDS	Rv2043c	reverse	pncA	D40D		benign	YADON	Yadon et al 10.1038/s41467-017-00721-2
NA	NA	NA	SNP	CDS	Rv2043c	reverse	pncA	D40E		benign	YADON	Yadon et al 10.1038/s41467-017-00721-2
NA	NA	NA	SNP	CDS	Rv2043c	reverse	pncA	D40G		PZA-R	YADON	Yadon et al 10.1038/s41467-017-00721-2	not confirmed
NA	NA	NA	SNP	CDS	Rv2043c	reverse	pncA	D40H		PZA-R	YADON	Yadon et al 10.1038/s41467-017-00721-2	not confirmed
NA	NA	NA	SNP	CDS	Rv2043c	reverse	pncA	D40N		PZA-R	YADON	Yadon et al 10.1038/s41467-017-00721-2	not confirmed
NA	NA	NA	SNP	CDS	Rv2043c	reverse	pncA	D40V		PZA-R	YADON	Yadon et al 10.1038/s41467-017-00721-2	not confirmed
NA	NA	NA	SNP	CDS	Rv2043c	reverse	pncA	D40Y		PZA-R	YADON	Yadon et al 10.1038/s41467-017-00721-2	not confirmed
NA	NA	NA	SNP	CDS	Rv2043c	reverse	pncA	D49A		PZA-R	YADON	Yadon et al 10.1038/s41467-017-00721-2	not confirmed
NA	NA	NA	SNP	CDS	Rv2043c	reverse	pncA	D49D		benign	YADON	Yadon et al 10.1038/s41467-017-00721-2
NA	NA	NA	SNP	CDS	Rv2043c	reverse	pncA	D49E		PZA-R	YADON	Yadon et al 10.1038/s41467-017-00721-2
NA	NA	NA	SNP	CDS	Rv2043c	reverse	pncA	D49G		PZA-R	YADON	Yadon et al 10.1038/s41467-017-00721-2
NA	NA	NA	SNP	CDS	Rv2043c	reverse	pncA	D49H		PZA-R	YADON	Yadon et al 10.1038/s41467-017-00721-2
NA	NA	NA	SNP	CDS	Rv2043c	reverse	pncA	D49N		PZA-R	YADON	Yadon et al 10.1038/s41467-017-00721-2
NA	NA	NA	SNP	CDS	Rv2043c	reverse	pncA	D49V		PZA-R	YADON	Yadon et al 10.1038/s41467-017-00721-2
NA	NA	NA	SNP	CDS	Rv2043c	reverse	pncA	D49Y		PZA-R	YADON	Yadon et al 10.1038/s41467-017-00721-2
NA	NA	NA	SNP	CDS	Rv2043c	reverse	pncA	D53A		PZA-R	YADON	Yadon et al 10.1038/s41467-017-00721-2	not confirmed
NA	NA	NA	SNP	CDS	Rv2043c	reverse	pncA	D53D		benign	YADON	Yadon et al 10.1038/s41467-017-00721-2
NA	NA	NA	SNP	CDS	Rv2043c	reverse	pncA	D53E		PZA-R	YADON	Yadon et al 10.1038/s41467-017-00721-2
NA	NA	NA	SNP	CDS	Rv2043c	reverse	pncA	D53G		PZA-R	YADON	Yadon et al 10.1038/s41467-017-00721-2	not confirmed
NA	NA	NA	SNP	CDS	Rv2043c	reverse	pncA	D53H		PZA-R	YADON	Yadon et al 10.1038/s41467-017-00721-2	not confirmed
NA	NA	NA	SNP	CDS	Rv2043c	reverse	pncA	D53N		benign	YADON	Yadon et al 10.1038/s41467-017-00721-2
NA	NA	NA	SNP	CDS	Rv2043c	reverse	pncA	D53V		PZA-R	YADON	Yadon et al 10.1038/s41467-017-00721-2	not confirmed
NA	NA	NA	SNP	CDS	Rv2043c	reverse	pncA	D53Y		PZA-R	YADON	Yadon et al 10.1038/s41467-017-00721-2	not confirmed
NA	NA	NA	SNP	CDS	Rv2043c	reverse	pncA	D56A		benign	YADON	Yadon et al 10.1038/s41467-017-00721-2
NA	NA	NA	SNP	CDS	Rv2043c	reverse	pncA	D56D		PZA-R	YADON	Yadon et al 10.1038/s41467-017-00721-2
NA	NA	NA	SNP	CDS	Rv2043c	reverse	pncA	D56E		benign	YADON	Yadon et al 10.1038/s41467-017-00721-2
NA	NA	NA	SNP	CDS	Rv2043c	reverse	pncA	D56G		PZA-R	YADON	Yadon et al 10.1038/s41467-017-00721-2	not confirmed
NA	NA	NA	SNP	CDS	Rv2043c	reverse	pncA	D56H		PZA-R	YADON	Yadon et al 10.1038/s41467-017-00721-2	not confirmed
NA	NA	NA	SNP	CDS	Rv2043c	reverse	pncA	D56N		benign	YADON	Yadon et al 10.1038/s41467-017-00721-2
NA	NA	NA	SNP	CDS	Rv2043c	reverse	pncA	D56V		PZA-R	YADON	Yadon et al 10.1038/s41467-017-00721-2	not confirmed
NA	NA	NA	SNP	CDS	Rv2043c	reverse	pncA	D56Y		PZA-R	YADON	Yadon et al 10.1038/s41467-017-00721-2	not confirmed
NA	NA	NA	SNP	CDS	Rv2043c	reverse	pncA	D63A		PZA-R	YADON	Yadon et al 10.1038/s41467-017-00721-2	not confirmed
NA	NA	NA	SNP	CDS	Rv2043c	reverse	pncA	D63D		benign	YADON	Yadon et al 10.1038/s41467-017-00721-2
NA	NA	NA	SNP	CDS	Rv2043c	reverse	pncA	D63E		PZA-R	YADON	Yadon et al 10.1038/s41467-017-00721-2
NA	NA	NA	SNP	CDS	Rv2043c	reverse	pncA	D63G		PZA-R	YADON	Yadon et al 10.1038/s41467-017-00721-2
NA	NA	NA	SNP	CDS	Rv2043c	reverse	pncA	D63H		PZA-R	YADON	Yadon et al 10.1038/s41467-017-00721-2
NA	NA	NA	SNP	CDS	Rv2043c	reverse	pncA	D63N		benign	YADON	Yadon et al 10.1038/s41467-017-00721-2
NA	NA	NA	SNP	CDS	Rv2043c	reverse	pncA	D63V		PZA-R	YADON	Yadon et al 10.1038/s41467-017-00721-2	not confirmed
NA	NA	NA	SNP	CDS	Rv2043c	reverse	pncA	D63Y		PZA-R	YADON	Yadon et al 10.1038/s41467-017-00721-2
NA	NA	NA	SNP	CDS	Rv2043c	reverse	pncA	D80A		PZA-R	YADON	Yadon et al 10.1038/s41467-017-00721-2	not confirmed
NA	NA	NA	SNP	CDS	Rv2043c	reverse	pncA	D80D		benign	YADON	Yadon et al 10.1038/s41467-017-00721-2
NA	NA	NA	SNP	CDS	Rv2043c	reverse	pncA	D80E		benign	YADON	Yadon et al 10.1038/s41467-017-00721-2
NA	NA	NA	SNP	CDS	Rv2043c	reverse	pncA	D80G		benign	YADON	Yadon et al 10.1038/s41467-017-00721-2
NA	NA	NA	SNP	CDS	Rv2043c	reverse	pncA	D80H		PZA-R	YADON	Yadon et al 10.1038/s41467-017-00721-2
NA	NA	NA	SNP	CDS	Rv2043c	reverse	pncA	D80N		benign	YADON	Yadon et al 10.1038/s41467-017-00721-2
NA	NA	NA	SNP	CDS	Rv2043c	reverse	pncA	D80V		benign	YADON	Yadon et al 10.1038/s41467-017-00721-2
NA	NA	NA	SNP	CDS	Rv2043c	reverse	pncA	D80Y		benign	YADON	Yadon et al 10.1038/s41467-017-00721-2
NA	NA	NA	SNP	CDS	Rv2043c	reverse	pncA	D86A		PZA-R	YADON	Yadon et al 10.1038/s41467-017-00721-2	not confirmed
NA	NA	NA	SNP	CDS	Rv2043c	reverse	pncA	D86D		benign	YADON	Yadon et al 10.1038/s41467-017-00721-2	not confirmed - silent
NA	NA	NA	SNP	CDS	Rv2043c	reverse	pncA	D86E		benign	YADON	Yadon et al 10.1038/s41467-017-00721-2
NA	NA	NA	SNP	CDS	Rv2043c	reverse	pncA	D86G		benign	YADON	Yadon et al 10.1038/s41467-017-00721-2
NA	NA	NA	SNP	CDS	Rv2043c	reverse	pncA	D86H		PZA-R	YADON	Yadon et al 10.1038/s41467-017-00721-2	not confirmed
NA	NA	NA	SNP	CDS	Rv2043c	reverse	pncA	D86N		benign	YADON	Yadon et al 10.1038/s41467-017-00721-2
NA	NA	NA	SNP	CDS	Rv2043c	reverse	pncA	D86V		PZA-R	YADON	Yadon et al 10.1038/s41467-017-00721-2
NA	NA	NA	SNP	CDS	Rv2043c	reverse	pncA	D86Y		PZA-R	YADON	Yadon et al 10.1038/s41467-017-00721-2	not confirmed
NA	NA	NA	SNP	CDS	Rv2043c	reverse	pncA	D8A		PZA-R	YADON	Yadon et al 10.1038/s41467-017-00721-2
NA	NA	NA	SNP	CDS	Rv2043c	reverse	pncA	D8D		benign	YADON	Yadon et al 10.1038/s41467-017-00721-2
NA	NA	NA	SNP	CDS	Rv2043c	reverse	pncA	D8E		PZA-R	YADON	Yadon et al 10.1038/s41467-017-00721-2
NA	NA	NA	SNP	CDS	Rv2043c	reverse	pncA	D8G		PZA-R	YADON	Yadon et al 10.1038/s41467-017-00721-2
NA	NA	NA	SNP	CDS	Rv2043c	reverse	pncA	D8H		PZA-R	YADON	Yadon et al 10.1038/s41467-017-00721-2
NA	NA	NA	SNP	CDS	Rv2043c	reverse	pncA	D8N		PZA-R	YADON	Yadon et al 10.1038/s41467-017-00721-2
NA	NA	NA	SNP	CDS	Rv2043c	reverse	pncA	D8V		PZA-R	YADON	Yadon et al 10.1038/s41467-017-00721-2
NA	NA	NA	SNP	CDS	Rv2043c	reverse	pncA	D8Y		PZA-R	YADON	Yadon et al 10.1038/s41467-017-00721-2
NA	NA	NA	SNP	CDS	Rv2043c	reverse	pncA	E107_		PZA-R	YADON	Yadon et al 10.1038/s41467-017-00721-2	not confirmed
NA	NA	NA	SNP	CDS	Rv2043c	reverse	pncA	E107A		PZA-R	YADON	Yadon et al 10.1038/s41467-017-00721-2	not confirmed
NA	NA	NA	SNP	CDS	Rv2043c	reverse	pncA	E107D		benign	YADON	Yadon et al 10.1038/s41467-017-00721-2
NA	NA	NA	SNP	CDS	Rv2043c	reverse	pncA	E107E		PZA-R	YADON	Yadon et al 10.1038/s41467-017-00721-2
NA	NA	NA	SNP	CDS	Rv2043c	reverse	pncA	E107G		benign	YADON	Yadon et al 10.1038/s41467-017-00721-2
NA	NA	NA	SNP	CDS	Rv2043c	reverse	pncA	E107K		benign	YADON	Yadon et al 10.1038/s41467-017-00721-2
NA	NA	NA	SNP	CDS	Rv2043c	reverse	pncA	E107Q		benign	YADON	Yadon et al 10.1038/s41467-017-00721-2
NA	NA	NA	SNP	CDS	Rv2043c	reverse	pncA	E107V		PZA-R	YADON	Yadon et al 10.1038/s41467-017-00721-2	not confirmed
NA	NA	NA	SNP	CDS	Rv2043c	reverse	pncA	E111_		PZA-R	YADON	Yadon et al 10.1038/s41467-017-00721-2
NA	NA	NA	SNP	CDS	Rv2043c	reverse	pncA	E111A		benign	YADON	Yadon et al 10.1038/s41467-017-00721-2
NA	NA	NA	SNP	CDS	Rv2043c	reverse	pncA	E111D		benign	YADON	Yadon et al 10.1038/s41467-017-00721-2
NA	NA	NA	SNP	CDS	Rv2043c	reverse	pncA	E111E		benign	YADON	Yadon et al 10.1038/s41467-017-00721-2	not confirmed - silent
NA	NA	NA	SNP	CDS	Rv2043c	reverse	pncA	E111G		benign	YADON	Yadon et al 10.1038/s41467-017-00721-2
NA	NA	NA	SNP	CDS	Rv2043c	reverse	pncA	E111K		benign	YADON	Yadon et al 10.1038/s41467-017-00721-2
NA	NA	NA	SNP	CDS	Rv2043c	reverse	pncA	E111Q		PZA-R	YADON	Yadon et al 10.1038/s41467-017-00721-2	not confirmed
NA	NA	NA	SNP	CDS	Rv2043c	reverse	pncA	E111V		PZA-R	YADON	Yadon et al 10.1038/s41467-017-00721-2	not confirmed
NA	NA	NA	SNP	CDS	Rv2043c	reverse	pncA	E127_		PZA-R	YADON	Yadon et al 10.1038/s41467-017-00721-2
NA	NA	NA	SNP	CDS	Rv2043c	reverse	pncA	E127A		PZA-R	YADON	Yadon et al 10.1038/s41467-017-00721-2	not confirmed
NA	NA	NA	SNP	CDS	Rv2043c	reverse	pncA	E127D		PZA-R	YADON	Yadon et al 10.1038/s41467-017-00721-2
NA	NA	NA	SNP	CDS	Rv2043c	reverse	pncA	E127E		benign	YADON	Yadon et al 10.1038/s41467-017-00721-2
NA	NA	NA	SNP	CDS	Rv2043c	reverse	pncA	E127G		benign	YADON	Yadon et al 10.1038/s41467-017-00721-2
NA	NA	NA	SNP	CDS	Rv2043c	reverse	pncA	E127K		benign	YADON	Yadon et al 10.1038/s41467-017-00721-2
NA	NA	NA	SNP	CDS	Rv2043c	reverse	pncA	E127Q		PZA-R	YADON	Yadon et al 10.1038/s41467-017-00721-2	not confirmed
NA	NA	NA	SNP	CDS	Rv2043c	reverse	pncA	E127V		PZA-R	YADON	Yadon et al 10.1038/s41467-017-00721-2	not confirmed
NA	NA	NA	SNP	CDS	Rv2043c	reverse	pncA	E144_		PZA-R	YADON	Yadon et al 10.1038/s41467-017-00721-2
NA	NA	NA	SNP	CDS	Rv2043c	reverse	pncA	E144A		PZA-R	YADON	Yadon et al 10.1038/s41467-017-00721-2	not confirmed
NA	NA	NA	SNP	CDS	Rv2043c	reverse	pncA	E144D		benign	YADON	Yadon et al 10.1038/s41467-017-00721-2
NA	NA	NA	SNP	CDS	Rv2043c	reverse	pncA	E144E		benign	YADON	Yadon et al 10.1038/s41467-017-00721-2	not confirmed - silent
NA	NA	NA	SNP	CDS	Rv2043c	reverse	pncA	E144G		benign	YADON	Yadon et al 10.1038/s41467-017-00721-2
NA	NA	NA	SNP	CDS	Rv2043c	reverse	pncA	E144K		benign	YADON	Yadon et al 10.1038/s41467-017-00721-2
NA	NA	NA	SNP	CDS	Rv2043c	reverse	pncA	E144Q		PZA-R	YADON	Yadon et al 10.1038/s41467-017-00721-2	not confirmed
NA	NA	NA	SNP	CDS	Rv2043c	reverse	pncA	E144V		benign	YADON	Yadon et al 10.1038/s41467-017-00721-2
NA	NA	NA	SNP	CDS	Rv2043c	reverse	pncA	E15_		PZA-R	YADON	Yadon et al 10.1038/s41467-017-00721-2
NA	NA	NA	SNP	CDS	Rv2043c	reverse	pncA	E15A		PZA-R	YADON	Yadon et al 10.1038/s41467-017-00721-2	not confirmed
NA	NA	NA	SNP	CDS	Rv2043c	reverse	pncA	E15D		benign	YADON	Yadon et al 10.1038/s41467-017-00721-2
NA	NA	NA	SNP	CDS	Rv2043c	reverse	pncA	E15E		benign	YADON	Yadon et al 10.1038/s41467-017-00721-2
NA	NA	NA	SNP	CDS	Rv2043c	reverse	pncA	E15G		PZA-R	YADON	Yadon et al 10.1038/s41467-017-00721-2	not confirmed
NA	NA	NA	SNP	CDS	Rv2043c	reverse	pncA	E15K		benign	YADON	Yadon et al 10.1038/s41467-017-00721-2
NA	NA	NA	SNP	CDS	Rv2043c	reverse	pncA	E15Q		benign	YADON	Yadon et al 10.1038/s41467-017-00721-2
NA	NA	NA	SNP	CDS	Rv2043c	reverse	pncA	E15V		PZA-R	YADON	Yadon et al 10.1038/s41467-017-00721-2	not confirmed
NA	NA	NA	SNP	CDS	Rv2043c	reverse	pncA	E173_		PZA-R	YADON	Yadon et al 10.1038/s41467-017-00721-2
NA	NA	NA	SNP	CDS	Rv2043c	reverse	pncA	E173A		PZA-R	YADON	Yadon et al 10.1038/s41467-017-00721-2	not confirmed
NA	NA	NA	SNP	CDS	Rv2043c	reverse	pncA	E173D		benign	YADON	Yadon et al 10.1038/s41467-017-00721-2
NA	NA	NA	SNP	CDS	Rv2043c	reverse	pncA	E173E		benign	YADON	Yadon et al 10.1038/s41467-017-00721-2	not confirmed - silent
NA	NA	NA	SNP	CDS	Rv2043c	reverse	pncA	E173G		PZA-R	YADON	Yadon et al 10.1038/s41467-017-00721-2
NA	NA	NA	SNP	CDS	Rv2043c	reverse	pncA	E173K		benign	YADON	Yadon et al 10.1038/s41467-017-00721-2
NA	NA	NA	SNP	CDS	Rv2043c	reverse	pncA	E173Q		PZA-R	YADON	Yadon et al 10.1038/s41467-017-00721-2	not confirmed
NA	NA	NA	SNP	CDS	Rv2043c	reverse	pncA	E173V		benign	YADON	Yadon et al 10.1038/s41467-017-00721-2
NA	NA	NA	SNP	CDS	Rv2043c	reverse	pncA	E174_		PZA-R	YADON	Yadon et al 10.1038/s41467-017-00721-2	not confirmed
NA	NA	NA	SNP	CDS	Rv2043c	reverse	pncA	E174A		PZA-R	YADON	Yadon et al 10.1038/s41467-017-00721-2	not confirmed
NA	NA	NA	SNP	CDS	Rv2043c	reverse	pncA	E174D		PZA-R	YADON	Yadon et al 10.1038/s41467-017-00721-2	not confirmed
NA	NA	NA	SNP	CDS	Rv2043c	reverse	pncA	E174E		benign	YADON	Yadon et al 10.1038/s41467-017-00721-2	not confirmed - silent
NA	NA	NA	SNP	CDS	Rv2043c	reverse	pncA	E174G		PZA-R	YADON	Yadon et al 10.1038/s41467-017-00721-2
NA	NA	NA	SNP	CDS	Rv2043c	reverse	pncA	E174K		PZA-R	YADON	Yadon et al 10.1038/s41467-017-00721-2
NA	NA	NA	SNP	CDS	Rv2043c	reverse	pncA	E174Q		PZA-R	YADON	Yadon et al 10.1038/s41467-017-00721-2	not confirmed
NA	NA	NA	SNP	CDS	Rv2043c	reverse	pncA	E174V		benign	YADON	Yadon et al 10.1038/s41467-017-00721-2
NA	NA	NA	SNP	CDS	Rv2043c	reverse	pncA	E181_		PZA-R	YADON	Yadon et al 10.1038/s41467-017-00721-2
NA	NA	NA	SNP	CDS	Rv2043c	reverse	pncA	E181A		PZA-R	YADON	Yadon et al 10.1038/s41467-017-00721-2	not confirmed
NA	NA	NA	SNP	CDS	Rv2043c	reverse	pncA	E181D		benign	YADON	Yadon et al 10.1038/s41467-017-00721-2
NA	NA	NA	SNP	CDS	Rv2043c	reverse	pncA	E181E		benign	YADON	Yadon et al 10.1038/s41467-017-00721-2	not confirmed - silent
NA	NA	NA	SNP	CDS	Rv2043c	reverse	pncA	E181G		PZA-R	YADON	Yadon et al 10.1038/s41467-017-00721-2	not confirmed
NA	NA	NA	SNP	CDS	Rv2043c	reverse	pncA	E181K		PZA-R	YADON	Yadon et al 10.1038/s41467-017-00721-2
NA	NA	NA	SNP	CDS	Rv2043c	reverse	pncA	E181Q		PZA-R	YADON	Yadon et al 10.1038/s41467-017-00721-2	not confirmed
NA	NA	NA	SNP	CDS	Rv2043c	reverse	pncA	E181V		PZA-R	YADON	Yadon et al 10.1038/s41467-017-00721-2	not confirmed
NA	NA	NA	SNP	CDS	Rv2043c	reverse	pncA	E37_		PZA-R	YADON	Yadon et al 10.1038/s41467-017-00721-2
NA	NA	NA	SNP	CDS	Rv2043c	reverse	pncA	E37A		PZA-R	YADON	Yadon et al 10.1038/s41467-017-00721-2	not confirmed
NA	NA	NA	SNP	CDS	Rv2043c	reverse	pncA	E37D		benign	YADON	Yadon et al 10.1038/s41467-017-00721-2
NA	NA	NA	SNP	CDS	Rv2043c	reverse	pncA	E37E		benign	YADON	Yadon et al 10.1038/s41467-017-00721-2	not confirmed - silent
NA	NA	NA	SNP	CDS	Rv2043c	reverse	pncA	E37G		PZA-R	YADON	Yadon et al 10.1038/s41467-017-00721-2	not confirmed
NA	NA	NA	SNP	CDS	Rv2043c	reverse	pncA	E37K		PZA-R	YADON	Yadon et al 10.1038/s41467-017-00721-2	not confirmed
NA	NA	NA	SNP	CDS	Rv2043c	reverse	pncA	E37Q		PZA-R	YADON	Yadon et al 10.1038/s41467-017-00721-2	not confirmed
NA	NA	NA	SNP	CDS	Rv2043c	reverse	pncA	E37V		PZA-R	YADON	Yadon et al 10.1038/s41467-017-00721-2	only in vitro PZA-R
NA	NA	NA	SNP	CDS	Rv2043c	reverse	pncA	E91_		PZA-R	YADON	Yadon et al 10.1038/s41467-017-00721-2
NA	NA	NA	SNP	CDS	Rv2043c	reverse	pncA	E91A		PZA-R	YADON	Yadon et al 10.1038/s41467-017-00721-2	not confirmed
NA	NA	NA	SNP	CDS	Rv2043c	reverse	pncA	E91D		benign	YADON	Yadon et al 10.1038/s41467-017-00721-2
NA	NA	NA	SNP	CDS	Rv2043c	reverse	pncA	E91E		benign	YADON	Yadon et al 10.1038/s41467-017-00721-2
NA	NA	NA	SNP	CDS	Rv2043c	reverse	pncA	E91G		PZA-R	YADON	Yadon et al 10.1038/s41467-017-00721-2	not confirmed
NA	NA	NA	SNP	CDS	Rv2043c	reverse	pncA	E91K		PZA-R	YADON	Yadon et al 10.1038/s41467-017-00721-2	not confirmed
NA	NA	NA	SNP	CDS	Rv2043c	reverse	pncA	E91Q		PZA-R	YADON	Yadon et al 10.1038/s41467-017-00721-2	not confirmed
NA	NA	NA	SNP	CDS	Rv2043c	reverse	pncA	E91V		PZA-R	YADON	Yadon et al 10.1038/s41467-017-00721-2	not confirmed
NA	NA	NA	SNP	CDS	Rv2043c	reverse	pncA	F106C		PZA-R	YADON	Yadon et al 10.1038/s41467-017-00721-2	not confirmed
NA	NA	NA	SNP	CDS	Rv2043c	reverse	pncA	F106F		benign	YADON	Yadon et al 10.1038/s41467-017-00721-2
NA	NA	NA	SNP	CDS	Rv2043c	reverse	pncA	F106I		PZA-R	YADON	Yadon et al 10.1038/s41467-017-00721-2	not confirmed
NA	NA	NA	SNP	CDS	Rv2043c	reverse	pncA	F106L		benign	YADON	Yadon et al 10.1038/s41467-017-00721-2
NA	NA	NA	SNP	CDS	Rv2043c	reverse	pncA	F106S		PZA-R	YADON	Yadon et al 10.1038/s41467-017-00721-2
NA	NA	NA	SNP	CDS	Rv2043c	reverse	pncA	F106V		PZA-R	YADON	Yadon et al 10.1038/s41467-017-00721-2	not confirmed
NA	NA	NA	SNP	CDS	Rv2043c	reverse	pncA	F106Y		PZA-R	YADON	Yadon et al 10.1038/s41467-017-00721-2
NA	NA	NA	SNP	CDS	Rv2043c	reverse	pncA	F13C		PZA-R	YADON	Yadon et al 10.1038/s41467-017-00721-2	not confirmed
NA	NA	NA	SNP	CDS	Rv2043c	reverse	pncA	F13F		benign	YADON	Yadon et al 10.1038/s41467-017-00721-2
NA	NA	NA	SNP	CDS	Rv2043c	reverse	pncA	F13I		PZA-R	YADON	Yadon et al 10.1038/s41467-017-00721-2
NA	NA	NA	SNP	CDS	Rv2043c	reverse	pncA	F13L		benign	YADON	Yadon et al 10.1038/s41467-017-00721-2
NA	NA	NA	SNP	CDS	Rv2043c	reverse	pncA	F13S		PZA-R	YADON	Yadon et al 10.1038/s41467-017-00721-2	not confirmed
NA	NA	NA	SNP	CDS	Rv2043c	reverse	pncA	F13V		PZA-R	YADON	Yadon et al 10.1038/s41467-017-00721-2
NA	NA	NA	SNP	CDS	Rv2043c	reverse	pncA	F13Y		PZA-R	YADON	Yadon et al 10.1038/s41467-017-00721-2
NA	NA	NA	SNP	CDS	Rv2043c	reverse	pncA	F50C		PZA-R	YADON	Yadon et al 10.1038/s41467-017-00721-2	not confirmed
NA	NA	NA	SNP	CDS	Rv2043c	reverse	pncA	F50F		PZA-R	YADON	Yadon et al 10.1038/s41467-017-00721-2
NA	NA	NA	SNP	CDS	Rv2043c	reverse	pncA	F50I		PZA-R	YADON	Yadon et al 10.1038/s41467-017-00721-2	not confirmed
NA	NA	NA	SNP	CDS	Rv2043c	reverse	pncA	F50L		PZA-R	YADON	Yadon et al 10.1038/s41467-017-00721-2	not confirmed
NA	NA	NA	SNP	CDS	Rv2043c	reverse	pncA	F50S		PZA-R	YADON	Yadon et al 10.1038/s41467-017-00721-2	not confirmed
NA	NA	NA	SNP	CDS	Rv2043c	reverse	pncA	F50V		PZA-R	YADON	Yadon et al 10.1038/s41467-017-00721-2	not confirmed
NA	NA	NA	SNP	CDS	Rv2043c	reverse	pncA	F50Y		benign	YADON	Yadon et al 10.1038/s41467-017-00721-2
NA	NA	NA	SNP	CDS	Rv2043c	reverse	pncA	F58C		PZA-R	YADON	Yadon et al 10.1038/s41467-017-00721-2	not confirmed
NA	NA	NA	SNP	CDS	Rv2043c	reverse	pncA	F58F		benign	YADON	Yadon et al 10.1038/s41467-017-00721-2	not confirmed - silent
NA	NA	NA	SNP	CDS	Rv2043c	reverse	pncA	F58I		PZA-R	YADON	Yadon et al 10.1038/s41467-017-00721-2
NA	NA	NA	SNP	CDS	Rv2043c	reverse	pncA	F58L		PZA-R	YADON	Yadon et al 10.1038/s41467-017-00721-2
NA	NA	NA	SNP	CDS	Rv2043c	reverse	pncA	F58S		PZA-R	YADON	Yadon et al 10.1038/s41467-017-00721-2
NA	NA	NA	SNP	CDS	Rv2043c	reverse	pncA	F58V		PZA-R	YADON	Yadon et al 10.1038/s41467-017-00721-2	not confirmed
NA	NA	NA	SNP	CDS	Rv2043c	reverse	pncA	F58Y		benign	YADON	Yadon et al 10.1038/s41467-017-00721-2
NA	NA	NA	SNP	CDS	Rv2043c	reverse	pncA	F81C		PZA-R	YADON	Yadon et al 10.1038/s41467-017-00721-2	not confirmed
NA	NA	NA	SNP	CDS	Rv2043c	reverse	pncA	F81F		benign	YADON	Yadon et al 10.1038/s41467-017-00721-2
NA	NA	NA	SNP	CDS	Rv2043c	reverse	pncA	F81I		PZA-R	YADON	Yadon et al 10.1038/s41467-017-00721-2	not confirmed
NA	NA	NA	SNP	CDS	Rv2043c	reverse	pncA	F81L		benign	YADON	Yadon et al 10.1038/s41467-017-00721-2
NA	NA	NA	SNP	CDS	Rv2043c	reverse	pncA	F81S		PZA-R	YADON	Yadon et al 10.1038/s41467-017-00721-2
NA	NA	NA	SNP	CDS	Rv2043c	reverse	pncA	F81V		PZA-R	WALKER	Yadon et al 10.1038/s41467-017-00721-2	not confirmed
NA	NA	NA	SNP	CDS	Rv2043c	reverse	pncA	F81Y		benign	YADON	Yadon et al 10.1038/s41467-017-00721-2
NA	NA	NA	SNP	CDS	Rv2043c	reverse	pncA	F94C		PZA-R	YADON	Yadon et al 10.1038/s41467-017-00721-2
NA	NA	NA	SNP	CDS	Rv2043c	reverse	pncA	F94F		PZA-R	YADON	Yadon et al 10.1038/s41467-017-00721-2
NA	NA	NA	SNP	CDS	Rv2043c	reverse	pncA	F94I		PZA-R	YADON	Yadon et al 10.1038/s41467-017-00721-2	not confirmed
NA	NA	NA	SNP	CDS	Rv2043c	reverse	pncA	F94L		PZA-R	WHO	Yadon et al 10.1038/s41467-017-00721-2	not confirmed
NA	NA	NA	SNP	CDS	Rv2043c	reverse	pncA	F94S		PZA-R	YADON	Yadon et al 10.1038/s41467-017-00721-2
NA	NA	NA	SNP	CDS	Rv2043c	reverse	pncA	F94V		PZA-R	YADON	Yadon et al 10.1038/s41467-017-00721-2	not confirmed
NA	NA	NA	SNP	CDS	Rv2043c	reverse	pncA	F94Y		PZA-R	YADON	Yadon et al 10.1038/s41467-017-00721-2	only in vivo PZA-R
NA	NA	NA	SNP	CDS	Rv2043c	reverse	pncA	G101_		PZA-R	YADON	Yadon et al 10.1038/s41467-017-00721-2
NA	NA	NA	SNP	CDS	Rv2043c	reverse	pncA	G101A		PZA-R	YADON	Yadon et al 10.1038/s41467-017-00721-2	not confirmed
NA	NA	NA	SNP	CDS	Rv2043c	reverse	pncA	G101E		PZA-R	YADON	Yadon et al 10.1038/s41467-017-00721-2
NA	NA	NA	SNP	CDS	Rv2043c	reverse	pncA	G101G		benign	YADON	Yadon et al 10.1038/s41467-017-00721-2
NA	NA	NA	SNP	CDS	Rv2043c	reverse	pncA	G101R		benign	YADON	Yadon et al 10.1038/s41467-017-00721-2
NA	NA	NA	SNP	CDS	Rv2043c	reverse	pncA	G101V		PZA-R	YADON	Yadon et al 10.1038/s41467-017-00721-2	not confirmed
NA	NA	NA	SNP	CDS	Rv2043c	reverse	pncA	G105A		benign	YADON	Yadon et al 10.1038/s41467-017-00721-2
NA	NA	NA	SNP	CDS	Rv2043c	reverse	pncA	G105C		PZA-R	YADON	Yadon et al 10.1038/s41467-017-00721-2	not confirmed
NA	NA	NA	SNP	CDS	Rv2043c	reverse	pncA	G105D		PZA-R	YADON	Yadon et al 10.1038/s41467-017-00721-2
NA	NA	NA	SNP	CDS	Rv2043c	reverse	pncA	G105G		benign	YADON	Yadon et al 10.1038/s41467-017-00721-2
NA	NA	NA	SNP	CDS	Rv2043c	reverse	pncA	G105R		PZA-R	YADON	Yadon et al 10.1038/s41467-017-00721-2
NA	NA	NA	SNP	CDS	Rv2043c	reverse	pncA	G105S		benign	YADON	Yadon et al 10.1038/s41467-017-00721-2
NA	NA	NA	SNP	CDS	Rv2043c	reverse	pncA	G105V		PZA-R	YADON	Yadon et al 10.1038/s41467-017-00721-2
NA	NA	NA	SNP	CDS	Rv2043c	reverse	pncA	G108_		PZA-R	YADON	Yadon et al 10.1038/s41467-017-00721-2
NA	NA	NA	SNP	CDS	Rv2043c	reverse	pncA	G108A		PZA-R	YADON	Yadon et al 10.1038/s41467-017-00721-2	not confirmed
NA	NA	NA	SNP	CDS	Rv2043c	reverse	pncA	G108E		PZA-R	YADON	Yadon et al 10.1038/s41467-017-00721-2
NA	NA	NA	SNP	CDS	Rv2043c	reverse	pncA	G108G		benign	YADON	Yadon et al 10.1038/s41467-017-00721-2
NA	NA	NA	SNP	CDS	Rv2043c	reverse	pncA	G108R		PZA-R	YADON	Yadon et al 10.1038/s41467-017-00721-2
NA	NA	NA	SNP	CDS	Rv2043c	reverse	pncA	G108V		PZA-R	YADON	Yadon et al 10.1038/s41467-017-00721-2	not confirmed
NA	NA	NA	SNP	CDS	Rv2043c	reverse	pncA	G113A		benign	YADON	Yadon et al 10.1038/s41467-017-00721-2
NA	NA	NA	SNP	CDS	Rv2043c	reverse	pncA	G113C		PZA-R	YADON	Yadon et al 10.1038/s41467-017-00721-2	not confirmed
NA	NA	NA	SNP	CDS	Rv2043c	reverse	pncA	G113D		PZA-R	YADON	Yadon et al 10.1038/s41467-017-00721-2	not confirmed
[truncated: 1,796 more rows]

## Sheet: Table S3 rationales
references in descending priority	general
[truncated: 23 more rows]
